# Supplementary material for: Epigenetic Modifiers to Treat Retinal Degenerative Diseases
Source: Cells. 2025 Jun 23;14(13):961. doi: 10.3390/cells14130961 (PMC12248477; doi:10.3390/cells14130961)
Supplement: Supplementary file 1 [file cells-14-00961-s001.zip]

Archive with 2 entries (2 files):
- Supplemental materials.docx
- Supplemental table 2.xlsx
