# Supplementary material for: Epigenetic Modifiers to Treat Retinal Degenerative Diseases
Source: Cells. 2025 Jun 23;14(13):961. doi: 10.3390/cells14130961 (PMC12248477; doi:10.3390/cells14130961)
Supplement: Supplementary file 1 [file cells-14-00961-s001.zip › Supplemental table 2.xlsx]

## Sheet: GSK
ID	logFC	FDR	AveExpr	P.value	Associated.Gene.Name
ENSMUSG00000024227	3.01094	1.98418e-71	7.90489	9.93432e-76	2610034M16Rik
ENSMUSG00000023034	1.5894	5.14381e-54	5.92086	5.15076e-58	Nr4a1
ENSMUSG00000027883	1.73131	1.72261e-51	7.50587	2.58741e-55	Gpsm2
ENSMUSG00000038963	1.63077	1.49076e-46	7.05226	2.98556e-50	Slco4a1
ENSMUSG00000058392	1.51067	2.14073e-43	6.67228	5.35906e-47	Rrp1b
ENSMUSG00000049969	1.66274	4.74538e-40	6.16202	1.42554e-43	Plekhf2
ENSMUSG00000020937	1.38287	2.61446e-39	6.14999	9.16297e-43	Plcd3
ENSMUSG00000031828	1.38667	6.00281e-39	5.62001	2.40437e-42	Klhl36
ENSMUSG00000075330	1.57254	1.78318e-37	5.90463	8.03514e-41	A930003A15Rik
ENSMUSG00000029276	1.25628	5.49867e-37	6.43654	2.75305e-40	Glmn
ENSMUSG00000030878	1.67294	6.92179e-37	7.51502	3.81213e-40	Cdr2
ENSMUSG00000023043	1.56122	1.97681e-36	6.78053	1.18769e-39	Krt18
ENSMUSG00000070407	1.56944	2.27672e-36	6.76196	1.48187e-39	Hs3st3b1
ENSMUSG00000048503	1.35397	2.38924e-36	7.29502	1.67473e-39	Tmem136
ENSMUSG00000074259	2.07795	3.82867e-36	5.74079	2.87538e-39	Gramd2
ENSMUSG00000010492	1.71337	8.96638e-34	6.61957	7.1828e-37	Uckl1os
ENSMUSG00000058743	1.93733	2.59729e-33	8.03252	2.21068e-36	Kcnj14
ENSMUSG00000054150	2.20136	3.36525e-33	6.46039	3.10389e-36	Syne3
ENSMUSG00000021396	1.74842	3.36525e-33	6.11715	3.20131e-36	Nxnl2
ENSMUSG00000037408	1.25923	1.06669e-32	6.89633	1.06813e-35	Cnnm4
ENSMUSG00000040694	2.05179	2.36803e-32	4.30051	2.60836e-35	Apobec2
ENSMUSG00000063145	1.37401	2.36803e-32	5.83291	2.49862e-35	Bbs5
ENSMUSG00000023979	2.26001	7.27845e-32	9.55386	8.38154e-35	Guca1b
ENSMUSG00000047507	1.53123	3.24344e-31	5.24888	3.89739e-34	Baiap3
ENSMUSG00000071653	1.41783	7.41324e-31	7.58894	9.27907e-34	1810009A15Rik
ENSMUSG00000003585	1.24733	1.41218e-30	5.91797	1.83832e-33	Sec14l2
ENSMUSG00000038560	2.16671	3.59167e-30	4.48698	4.85531e-33	Sp6
ENSMUSG00000036469	1.5307	7.09008e-30	6.96471	9.93953e-33	2021-03-01
ENSMUSG00000002459	1.5081	1.25927e-29	5.98105	1.82841e-32	Rgs20
ENSMUSG00000037224	1.24741	1.57921e-29	6.32469	2.37201e-32	Zfyve28
ENSMUSG00000091908	1.9387	8.29837e-29	4.54247	1.28799e-31	Gm17231
ENSMUSG00000086615	2.54797	2.09799e-28	4.43419	3.36132e-31	NA
ENSMUSG00000034105	1.17764	2.64836e-28	5.73147	4.3757e-31	Tldc1
ENSMUSG00000026701	-1.19373	4.29861e-28	7.45476	7.31751e-31	Prdx6
ENSMUSG00000032420	1.95972	4.40196e-28	7.09368	7.71384e-31	Nt5e
ENSMUSG00000032343	1.69673	8.19377e-28	8.74965	1.47687e-30	Impg1
ENSMUSG00000067367	1.02128	3.20088e-27	6.47498	5.92964e-30	Lyar
ENSMUSG00000038068	1.1189	3.23862e-27	5.99094	6.16169e-30	Rnf144b
ENSMUSG00000025608	1.26337	4.17325e-27	7.83331	8.14883e-30	Podxl
ENSMUSG00000020782	1.21212	1.82364e-26	6.89541	3.65222e-29	Llgl2
ENSMUSG00000053773	1.3585	2.15617e-26	6.52263	4.42613e-29	Rdh8
ENSMUSG00000034274	1.16883	2.38789e-26	6.80695	5.02134e-29	Thoc5
ENSMUSG00000025380	2.296	4.67906e-26	6.33338	1.00736e-28	Fscn2
ENSMUSG00000061536	1.50772	6.69135e-26	7.64433	1.47409e-28	Sec22c
ENSMUSG00000021363	1.20655	3.02947e-25	7.39552	6.82551e-28	Mak
ENSMUSG00000021255	2.18132	4.339e-25	8.76402	9.99318e-28	Esrrb
ENSMUSG00000092177	2.00644	6.37925e-25	4.09106	1.50115e-27	NA
ENSMUSG00000058498	1.58367	4.67814e-24	6.6946	1.12427e-26	Rnf207
ENSMUSG00000042363	1.36987	5.865e-24	8.66369	1.43887e-26	Lgalsl
ENSMUSG00000000628	2.03539	2.16542e-23	8.62654	5.42087e-26	Hk2
ENSMUSG00000048988	1.01315	4.50129e-23	6.80597	1.14938e-25	Elfn1
ENSMUSG00000026646	1.26663	5.32305e-23	4.91163	1.38586e-25	Suv39h2
ENSMUSG00000015243	-1.29419	5.83096e-23	6.64117	1.54729e-25	Abca1
ENSMUSG00000020672	1.88279	8.64797e-23	4.55742	2.33811e-25	Sntg2
ENSMUSG00000050315	1.22956	2.60318e-22	5.43256	7.16843e-25	Synpo2
ENSMUSG00000055415	6.14989	3.53233e-22	0.584337	9.9039e-25	Atp10b
ENSMUSG00000039904	-1.16504	4.36646e-22	8.06341	1.24612e-24	Gpr37
ENSMUSG00000020467	-1.06648	5.55957e-22	6.29506	1.61446e-24	Efemp1
ENSMUSG00000086605	1.36721	2.09521e-21	8.47527	6.18923e-24	Gm14290
ENSMUSG00000015312	1.82752	3.41032e-21	4.7148	1.02448e-23	Gadd45b
ENSMUSG00000031980	-1.73418	5.39198e-21	4.02211	1.64678e-23	Agt
ENSMUSG00000092349	1.05449	7.27344e-21	6.19034	2.25781e-23	BC033916
ENSMUSG00000075410	1.74388	8.65825e-21	7.0066	2.73104e-23	Gm11744
ENSMUSG00000091084	2.96089	8.96069e-21	2.95274	2.8713e-23	NA
ENSMUSG00000019850	1.62416	9.63683e-21	7.82713	3.1362e-23	Tnfaip3
ENSMUSG00000034936	1.69972	1.47362e-20	6.89762	4.86952e-23	Arl4d
ENSMUSG00000041930	0.890751	1.63121e-20	6.02686	5.47193e-23	Fam222a
ENSMUSG00000036111	1.3065	1.69965e-20	4.70076	5.78661e-23	Lmo1
ENSMUSG00000041577	-1.50225	1.9559e-20	6.84403	6.75698e-23	Prelp
ENSMUSG00000041609	1.41093	2.50778e-20	8.18564	8.78911e-23	Ccdc64
ENSMUSG00000058881	1.1002	2.81296e-20	7.57162	9.99952e-23	Zfp516
ENSMUSG00000003541	1.35554	2.95352e-20	5.4549	1.07949e-22	Ier3
ENSMUSG00000030189	1.24535	2.95352e-20	8.24824	1.07316e-22	Ybx3
ENSMUSG00000024856	1.08586	3.19884e-20	6.28116	1.18517e-22	Cdk2ap2
ENSMUSG00000071654	1.00805	7.50457e-20	5.46551	2.81802e-22	Uqcc3
ENSMUSG00000036699	1.29161	8.46506e-20	4.59744	3.22107e-22	Zcchc12
ENSMUSG00000089842	1.98483	9.90406e-20	4.58409	3.81822e-22	Pitpnm2os2
ENSMUSG00000049313	-1.04881	1.07622e-19	7.69275	4.20294e-22	Sorl1
ENSMUSG00000044375	1.35248	1.0869e-19	8.83354	4.29906e-22	BC027072
ENSMUSG00000035615	1.07195	2.95267e-19	7.94747	1.18267e-21	Frmpd1
ENSMUSG00000085195	1.48751	3.41846e-19	4.84727	1.40333e-21	NA
ENSMUSG00000024891	1.19454	3.41846e-19	5.31028	1.40346e-21	Slc29a2
ENSMUSG00000029513	1.07149	4.69127e-19	6.97736	1.94951e-21	Prkab1
ENSMUSG00000026819	1.05653	5.76527e-19	7.20075	2.42469e-21	Slc25a25
ENSMUSG00000024500	1.02128	7.20798e-19	7.75362	3.06753e-21	Ppp2r2b
ENSMUSG00000043418	1.0131	1.10773e-18	7.53905	4.76969e-21	Lrit2
ENSMUSG00000051444	1.09908	1.30717e-18	4.68998	5.69388e-21	Bbs12
ENSMUSG00000004098	1.6927	1.481e-18	4.50543	6.52522e-21	Col5a3
ENSMUSG00000035504	2.07002	1.69785e-18	9.66239	7.65066e-21	Reep6
ENSMUSG00000059058	1.1949	1.69785e-18	5.71737	7.62613e-21	Tma7-ps
ENSMUSG00000032120	1.23636	1.75057e-18	9.11127	7.97585e-21	C2cd2l
ENSMUSG00000023000	2.06394	2.90649e-18	2.97555	1.33879e-20	Dhh
ENSMUSG00000013846	1.00232	2.9727e-18	6.99774	1.38418e-20	St3gal1
ENSMUSG00000024519	1.26559	4.07008e-18	8.61876	1.91552e-20	Cplx4
ENSMUSG00000002274	-1.23116	4.11822e-18	5.11533	1.9588e-20	Metrn
ENSMUSG00000090400	1.46756	4.56819e-18	5.23874	2.1957e-20	NA
ENSMUSG00000024411	-1.01429	5.17196e-18	7.52725	2.51179e-20	Aqp4
ENSMUSG00000007570	1.10083	5.40051e-18	5.60637	2.64983e-20	Fance
ENSMUSG00000059434	1.17029	5.42087e-18	5.4444	2.68696e-20	Gckr
ENSMUSG00000039375	1.43884	8.38338e-18	7.71336	4.19735e-20	Wdr17
ENSMUSG00000033416	1.00641	1.17573e-17	6.4952	5.94545e-20	Gucd1
ENSMUSG00000021123	1.57711	1.54654e-17	8.33423	7.89803e-20	Rdh12
ENSMUSG00000047034	1.13543	3.32936e-17	7.44304	1.71694e-19	Ankrd33
ENSMUSG00000033350	-0.845517	3.91916e-17	6.63819	2.06034e-19	Chst2
ENSMUSG00000036790	-1.00555	3.91916e-17	5.6716	2.04211e-19	Slitrk2
ENSMUSG00000018752	0.834319	4.92967e-17	5.76247	2.61626e-19	Tnfsf12Tnfsf13
ENSMUSG00000022844	1.40239	8.85674e-17	4.55756	4.74476e-19	Pdia5
ENSMUSG00000042961	1.15633	9.56008e-17	8.06868	5.16942e-19	Egflam
ENSMUSG00000051000	1.23595	1.12896e-16	6.05922	6.16117e-19	Fam160a1
ENSMUSG00000022911	1.16985	1.26784e-16	5.88569	6.98257e-19	Arl13b
ENSMUSG00000029442	1.30426	1.36525e-16	4.32109	7.65571e-19	Wdr66
ENSMUSG00000026457	1.22364	1.36525e-16	8.99609	7.60485e-19	Adipor1
ENSMUSG00000041479	-1.03652	1.42623e-16	5.32069	8.06909e-19	Syt15
ENSMUSG00000004655	1.64179	1.68549e-16	6.51452	9.62029e-19	Aqp1
ENSMUSG00000071456	0.937188	2.29637e-16	5.41011	1.3222e-18	1110002L01Rik
ENSMUSG00000032743	0.998805	4.51289e-16	7.38864	2.62102e-18	D430042O09Rik
ENSMUSG00000035539	3.29787	4.99678e-16	2.76552	2.92707e-18	E230008N13Rik
ENSMUSG00000059791	1.00216	5.02675e-16	5.30744	2.96979e-18	Nrm
ENSMUSG00000019256	1.19365	5.3164e-16	6.08383	3.16753e-18	Ahr
ENSMUSG00000042406	0.908108	6.86688e-16	7.98576	4.1257e-18	Atf4
ENSMUSG00000005124	1.9491	6.92769e-16	5.80041	4.19692e-18	Wisp1
ENSMUSG00000041308	1.48442	8.46798e-16	5.62164	5.17245e-18	Sntb2
ENSMUSG00000051860	1.57928	9.81357e-16	7.47748	6.04351e-18	Samd7
ENSMUSG00000050786	1.34537	1.16153e-15	7.31298	7.21119e-18	Ccdc126
ENSMUSG00000035517	1.25356	1.17041e-15	8.17536	7.32493e-18	Tdrd7
ENSMUSG00000029491	1.92466	1.24676e-15	10.5489	7.92423e-18	Pde6b
ENSMUSG00000050556	1.60018	1.24676e-15	9.13107	7.9276e-18	Kcnb1
ENSMUSG00000005225	1.00486	1.46374e-15	6.44279	9.38058e-18	Plekha8
ENSMUSG00000087278	1.44931	1.46734e-15	5.51325	9.51477e-18	A930006I01Rik
ENSMUSG00000027530	1.19885	1.46734e-15	6.28305	9.5506e-18	Fabp12
ENSMUSG00000030402	1.27891	1.79531e-15	5.41772	1.17752e-17	Ppm1n
ENSMUSG00000048038	3.05862	1.86799e-15	1.89474	1.23454e-17	4932418E24Rik
ENSMUSG00000027459	1.13464	2.00562e-15	4.57428	1.33554e-17	Fam110a
ENSMUSG00000028766	0.904635	2.34063e-15	7.26997	1.57498e-17	Alpl
ENSMUSG00000019822	0.865872	2.34063e-15	5.53134	1.58206e-17	Smpd2
ENSMUSG00000079834	1.32515	2.51502e-15	4.73903	1.71253e-17	Tmlhe
ENSMUSG00000021250	1.29345	2.74448e-15	5.5549	1.88251e-17	Fos
ENSMUSG00000025185	1.92641	3.02845e-15	4.24779	2.09245e-17	Loxl4
ENSMUSG00000038515	1.16807	3.50018e-15	6.09831	2.43591e-17	Grtp1
ENSMUSG00000034452	1.93856	3.83049e-15	10.2498	2.68497e-17	Slc24a1
ENSMUSG00000018362	1.23741	4.18298e-15	6.43274	2.95299e-17	Kpna2
ENSMUSG00000034829	1.48108	5.05339e-15	7.79988	3.59276e-17	Nxnl1
ENSMUSG00000029410	1.31486	5.49863e-15	6.91938	3.93684e-17	Ppef2
ENSMUSG00000040632	2.13193	6.24864e-15	10.1528	4.5051e-17	Nrl
ENSMUSG00000052837	1.71989	6.65634e-15	5.96301	4.83237e-17	Junb
ENSMUSG00000026655	1.05305	6.71803e-15	6.04161	4.91079e-17	Fam107b
ENSMUSG00000029672	1.26775	9.09685e-15	7.50523	6.69523e-17	Fam3c
ENSMUSG00000037887	0.879626	9.56532e-15	7.5927	7.08791e-17	Dusp8
ENSMUSG00000087168	1.46886	1.06343e-14	4.98258	7.93327e-17	Gm15983
ENSMUSG00000031340	2.39453	1.25769e-14	1.42135	9.44542e-17	Gabre
ENSMUSG00000045180	0.88241	1.28851e-14	6.51744	9.74137e-17	Shroom2
ENSMUSG00000026672	1.13196	1.6531e-14	7.24892	1.25805e-16	Optn
ENSMUSG00000048617	1.23767	1.66552e-14	8.56134	1.27585e-16	Rtbdn
ENSMUSG00000032030	0.798576	1.69999e-14	7.10355	1.31076e-16	Cul5
ENSMUSG00000024842	1.1941	1.70689e-14	6.83404	1.32463e-16	Cabp4
ENSMUSG00000064373	-0.891716	1.85842e-14	5.61084	1.45844e-16	Sepp1
ENSMUSG00000059921	-0.961743	1.85842e-14	5.75878	1.46083e-16	Unc5c
ENSMUSG00000085900	2.04537	1.88818e-14	1.84255	1.49368e-16	A930041C12Rik
ENSMUSG00000033192	0.839976	2.34175e-14	5.51718	1.86421e-16	Lpcat2
ENSMUSG00000028413	0.796496	2.56874e-14	5.73224	2.05777e-16	B4galt1
ENSMUSG00000017466	-0.882786	2.66694e-14	7.7808	2.14979e-16	Timp2
ENSMUSG00000078440	0.96187	2.7396e-14	7.04578	2.22207e-16	Dohh
ENSMUSG00000084826	1.39139	3.08398e-14	6.496	2.51684e-16	AI847159
ENSMUSG00000029128	0.717849	3.2766e-14	6.89479	2.69045e-16	Rab28
ENSMUSG00000021665	-1.11786	3.4884e-14	6.20277	2.88182e-16	Hexb
ENSMUSG00000022203	1.64922	4.15474e-14	2.93089	3.45309e-16	Efs
ENSMUSG00000091537	1.08677	4.85325e-14	8.53843	4.05794e-16	Tma7
ENSMUSG00000028391	1.37708	5.05518e-14	5.71643	4.25209e-16	Wdr31
ENSMUSG00000048706	1.05969	5.72527e-14	5.65257	4.84439e-16	Lurap1l
ENSMUSG00000021733	0.962614	6.03961e-14	7.66583	5.14061e-16	Slc4a7
ENSMUSG00000039470	1.08489	7.02856e-14	6.66206	6.01755e-16	Zdhhc2
ENSMUSG00000031608	0.723422	8.24343e-14	6.25043	7.09894e-16	Galnt7
ENSMUSG00000006007	2.207	9.16936e-14	11.012	7.94222e-16	Pdc
ENSMUSG00000024901	0.834014	9.21439e-14	6.28494	8.02736e-16	Peli3
ENSMUSG00000022893	0.933329	9.33243e-14	6.01283	8.17692e-16	Adamts1
ENSMUSG00000001911	-0.757432	1.23062e-13	7.08791	1.08441e-15	Nfix
ENSMUSG00000022114	0.845565	1.34053e-13	5.87998	1.18798e-15	Spry2
ENSMUSG00000049353	0.809499	1.45717e-13	7.78188	1.29863e-15	Rd3
ENSMUSG00000007891	-1.34107	1.55836e-13	9.48292	1.39661e-15	Ctsd
ENSMUSG00000048546	1.05289	1.62573e-13	8.20593	1.46514e-15	Tob2
ENSMUSG00000052151	1.94372	1.72407e-13	5.86754	1.5624e-15	Ppap2c
ENSMUSG00000092098	3.83112	1.75756e-13	1.60863	1.60154e-15	NA
ENSMUSG00000005583	1.39567	2.20781e-13	6.1074	2.02288e-15	Mef2c
ENSMUSG00000038115	1.02241	2.27222e-13	6.6887	2.09327e-15	Ano2
ENSMUSG00000022237	1.25691	2.84461e-13	8.74754	2.63482e-15	Ankrd33b
ENSMUSG00000089917	1.1542	2.86882e-13	7.10121	2.67161e-15	Uckl1
ENSMUSG00000085376	2.77124	3.11796e-13	2.23071	2.91924e-15	Gm14508
ENSMUSG00000022092	0.914504	3.22125e-13	6.68686	3.03207e-15	Ppp3cc
ENSMUSG00000067220	1.56103	3.3171e-13	9.25226	3.1389e-15	Cnga1
ENSMUSG00000041782	2.07314	3.66235e-13	3.65908	3.48394e-15	Lad1
ENSMUSG00000005649	-0.705054	4.08073e-13	6.83889	3.90236e-15	Cabp5
ENSMUSG00000001027	2.88026	4.44615e-13	4.94179	4.27407e-15	Scn4a
ENSMUSG00000079550	1.26999	4.80178e-13	8.24684	4.71211e-15	Mpp4
ENSMUSG00000016664	0.909394	4.80178e-13	7.82069	4.64908e-15	Pacsin2
ENSMUSG00000024236	0.847942	4.80178e-13	5.55445	4.69809e-15	Svil
ENSMUSG00000035314	0.708033	4.80178e-13	7.00896	4.68368e-15	Gdpd5
ENSMUSG00000054792	1.1179	4.82253e-13	8.28038	4.75661e-15	Klhl18
ENSMUSG00000022817	-0.839104	5.38708e-13	6.11886	5.34042e-15	Itgb5
ENSMUSG00000020482	0.75415	6.14948e-13	5.97923	6.127e-15	Ccdc117
ENSMUSG00000087617	1.03871	6.28557e-13	4.63419	6.29406e-15	Gm14268
ENSMUSG00000085794	1.29884	7.27308e-13	5.79233	7.31933e-15	Vax2os
ENSMUSG00000042258	-0.658041	8.3221e-13	6.76577	8.41669e-15	Isl1
ENSMUSG00000028977	1.22346	9.24978e-13	8.32908	9.40122e-15	Casz1
ENSMUSG00000000724	8.87539	9.71243e-13	6.32822	9.92007e-15	Cryba1
ENSMUSG00000039753	0.851191	9.94768e-13	7.98689	1.02102e-14	Fbxl5
ENSMUSG00000034295	0.922121	1.02747e-12	6.68744	1.05973e-14	Fhod3
ENSMUSG00000090622	1.26187	1.04138e-12	5.27387	1.07929e-14	A930033H14Rik
ENSMUSG00000062859	1.78952	1.04718e-12	4.2699	1.09401e-14	Tcp11
ENSMUSG00000032640	0.722466	1.04718e-12	5.86567	1.09579e-14	Chsy1
ENSMUSG00000039662	1.06905	1.11295e-12	9.28063	1.17018e-14	Icmt
ENSMUSG00000027589	0.902212	1.21754e-12	8.46403	1.28624e-14	Pcmtd2
ENSMUSG00000024593	-0.924525	1.28057e-12	5.82036	1.35924e-14	Megf10
ENSMUSG00000037446	1.38944	1.28659e-12	9.96811	1.37207e-14	Tulp1
ENSMUSG00000071646	0.742225	1.2896e-12	7.36771	1.3862e-14	Mta2
ENSMUSG00000028013	0.733728	1.2896e-12	5.99659	1.38819e-14	Ppa2
ENSMUSG00000056043	1.45896	1.29711e-12	9.31168	1.40505e-14	Rgs9bp
ENSMUSG00000039158	0.993278	1.29711e-12	5.6707	1.40927e-14	Akna
ENSMUSG00000055653	-1.10969	1.39493e-12	4.12616	1.52253e-14	Gpc3
ENSMUSG00000025386	1.70308	1.43234e-12	10.4215	1.57054e-14	Pde6g
ENSMUSG00000025964	-0.779138	1.47741e-12	6.10065	1.62735e-14	Adam23
ENSMUSG00000031789	1.39901	1.56982e-12	8.58159	1.73699e-14	Cngb1
ENSMUSG00000040564	-1.94624	1.60875e-12	1.34825	1.78812e-14	Apoc1
ENSMUSG00000020212	1.0763	1.61025e-12	6.88753	1.79785e-14	Mdm1
ENSMUSG00000086228	0.864178	1.74771e-12	6.60626	1.96008e-14	Ubap1l
ENSMUSG00000042613	-0.721463	1.84038e-12	6.91584	2.07322e-14	Pbxip1
ENSMUSG00000066026	0.72204	2.16473e-12	6.16419	2.44945e-14	Dhrs3
ENSMUSG00000067023	1.26679	2.18876e-12	6.19333	2.49296e-14	NA
ENSMUSG00000059895	0.937068	2.18876e-12	8.82315	2.49856e-14	Ptp4a3
ENSMUSG00000028125	1.59554	2.24144e-12	10.0187	2.56991e-14	Abca4
ENSMUSG00000001663	-0.976783	2.28415e-12	4.40827	2.63032e-14	Gstt1
ENSMUSG00000022722	1.01577	2.3455e-12	7.15982	2.71272e-14	Arl6
ENSMUSG00000079173	2.15	2.42879e-12	2.94945	2.82121e-14	Zan
ENSMUSG00000073418	-1.54958	2.66093e-12	6.71938	3.10418e-14	C4b
ENSMUSG00000033059	-0.711988	2.79699e-12	6.93345	3.2769e-14	Pygb
ENSMUSG00000042240	9.11169	2.85457e-12	6.80124	3.35866e-14	Crybb2
ENSMUSG00000051413	0.79839	3.20032e-12	6.21556	3.78148e-14	Plagl2
ENSMUSG00000022383	1.67223	3.35795e-12	3.47996	3.98455e-14	Ppara
ENSMUSG00000046985	0.732695	3.94867e-12	6.68554	4.70526e-14	Tapt1
ENSMUSG00000071647	0.961873	4.01228e-12	7.56805	4.80116e-14	Eml3
ENSMUSG00000042225	1.08594	4.08576e-12	5.05278	4.90954e-14	Ammecr1
ENSMUSG00000036896	-1.55613	4.19542e-12	5.02325	5.06232e-14	C1qc
ENSMUSG00000004415	1.92188	4.28577e-12	3.28174	5.19279e-14	Col26a1
ENSMUSG00000001672	1.37118	4.35983e-12	3.1053	5.30435e-14	Marveld3
ENSMUSG00000020423	0.686173	4.61093e-12	6.9109	5.65602e-14	Btg2
ENSMUSG00000005716	-1.23395	4.61093e-12	3.88664	5.64563e-14	Pvalb
ENSMUSG00000028909	1.59651	5.32592e-12	4.73949	6.55973e-14	Ptpru
ENSMUSG00000050640	0.683627	6.3907e-12	7.15083	7.90318e-14	Tmem150c
ENSMUSG00000002985	-1.43005	6.46592e-12	10.2985	8.02858e-14	Apoe
ENSMUSG00000071648	1.65926	6.54386e-12	10.5851	8.15812e-14	Rom1
ENSMUSG00000036390	1.00397	6.54925e-12	4.84299	8.19763e-14	Gadd45a
ENSMUSG00000024697	-1.64609	6.81499e-12	3.41262	8.56437e-14	Gna14
ENSMUSG00000038173	-2.57045	6.95651e-12	0.544294	8.77706e-14	Enpp6
ENSMUSG00000044768	0.855596	7.02925e-12	6.13863	8.93921e-14	D1Ertd622e
ENSMUSG00000001467	0.712837	7.02925e-12	6.0012	8.9352e-14	Cyp51
ENSMUSG00000032340	-0.695551	7.25563e-12	7.30286	9.26343e-14	Neo1
ENSMUSG00000037594	0.936324	7.58946e-12	4.71543	9.72764e-14	BC022687
ENSMUSG00000031246	-0.654222	7.7927e-12	6.22086	1.00272e-13	Sh3bgrl
ENSMUSG00000066152	0.903901	7.87003e-12	6.35608	1.01661e-13	Slc31a2
ENSMUSG00000058966	1.33614	8.2769e-12	9.96237	1.07331e-13	Fam57b
ENSMUSG00000046792	0.894064	8.38881e-12	5.67384	1.09202e-13	Zfp787
ENSMUSG00000030739	-0.660052	8.48236e-12	6.21546	1.10844e-13	Myh14
ENSMUSG00000024575	1.70234	9.55507e-12	11.0369	1.25341e-13	Pde6a
ENSMUSG00000089890	3.00756	9.75059e-12	3.00718	1.28394e-13	Gm16055
ENSMUSG00000053600	1.10162	1.07086e-11	4.64015	1.41544e-13	Zfp472
ENSMUSG00000040009	0.768153	1.0807e-11	6.8053	1.43386e-13	Gnaz
ENSMUSG00000035805	-0.715965	1.12203e-11	7.22438	1.49432e-13	Mlc1
ENSMUSG00000009828	0.761068	1.14312e-11	5.95134	1.52812e-13	Ick
ENSMUSG00000025789	-1.03714	1.22848e-11	5.0701	1.64839e-13	St8sia2
ENSMUSG00000023978	1.883	1.28686e-11	11.8438	1.73317e-13	Prph2
ENSMUSG00000036611	0.92517	1.48924e-11	5.06707	2.01319e-13	Eepd1
ENSMUSG00000086291	1.42194	1.56796e-11	3.06779	2.12745e-13	Gm15513
ENSMUSG00000031563	0.754726	1.74997e-11	7.01776	2.38318e-13	Wwc2
ENSMUSG00000047141	0.733076	1.78631e-11	6.6768	2.44161e-13	Zfp654
ENSMUSG00000086949	1.65355	1.94315e-11	2.98618	2.66572e-13	Gm13066
ENSMUSG00000030324	2.55129	1.94904e-11	14.4773	2.68356e-13	Rho
ENSMUSG00000028664	-0.763155	2.1626e-11	6.26379	2.98843e-13	Ephb2
ENSMUSG00000000738	0.805601	2.4505e-11	6.76865	3.39853e-13	Spg7
ENSMUSG00000031732	0.798378	2.45403e-11	7.45642	3.41571e-13	Phlpp2
ENSMUSG00000025733	0.68589	2.46942e-11	6.08568	3.4495e-13	Rhot2
ENSMUSG00000002250	0.684737	2.97971e-11	6.12986	4.17723e-13	Ppard
ENSMUSG00000003500	1.31882	3.13114e-11	9.52583	4.40519e-13	Impdh1
ENSMUSG00000035275	-0.886996	3.35248e-11	5.15118	4.73339e-13	Raver2
ENSMUSG00000032495	1.32949	3.48721e-11	6.47612	4.94107e-13	Lrrc2
ENSMUSG00000059866	1.06359	3.96998e-11	4.2031	5.64499e-13	Tnip2
ENSMUSG00000053724	0.97199	4.15578e-11	5.06559	5.93e-13	NA
ENSMUSG00000026407	0.805365	4.36675e-11	4.82185	6.25289e-13	Cacna1s
ENSMUSG00000021730	0.902071	4.37739e-11	7.55327	6.29005e-13	Hcn1
ENSMUSG00000017344	1.07738	4.86342e-11	9.00074	7.01279e-13	Vtn
ENSMUSG00000029038	0.75439	4.86389e-11	6.98673	7.03782e-13	Ssu72
ENSMUSG00000025900	1.58313	5.02872e-11	10.9147	7.30149e-13	Rp1
ENSMUSG00000075254	0.771414	5.38104e-11	7.24171	7.84e-13	Heg1
ENSMUSG00000024187	-0.752044	6.30489e-11	5.52381	9.21759e-13	Itfg3
ENSMUSG00000036887	-1.47055	6.46857e-11	5.01538	9.48927e-13	C1qa
ENSMUSG00000013155	1.20716	6.56782e-11	3.72346	9.66775e-13	Enkd1
ENSMUSG00000029086	1.21388	6.62097e-11	9.54835	9.77914e-13	Prom1
ENSMUSG00000023992	-1.83164	7.00654e-11	2.62061	1.03837e-12	Trem2
ENSMUSG00000048832	0.781872	7.04913e-11	6.04381	1.04821e-12	Vps37c
ENSMUSG00000024206	1.13055	7.17681e-11	4.17882	1.07079e-12	Rfx2
ENSMUSG00000030956	1.09097	7.46741e-11	7.01112	1.11789e-12	Fam53b
ENSMUSG00000060260	0.890011	7.94342e-11	4.96294	1.19312e-12	Pwwp2b
ENSMUSG00000030592	1.81624	8.76193e-11	2.60539	1.32045e-12	Ryr1
ENSMUSG00000025171	0.667646	9.70222e-11	5.88551	1.46702e-12	Ubtd1
ENSMUSG00000078183	1.24555	9.84168e-11	4.39838	1.49303e-12	Gm15610
ENSMUSG00000057706	1.08886	1.00061e-10	4.73251	1.52298e-12	Mex3b
ENSMUSG00000018451	0.701068	1.06018e-10	5.91158	1.61896e-12	6330403K07Rik
ENSMUSG00000049811	1.09089	1.07104e-10	7.15777	1.6409e-12	Fam161a
ENSMUSG00000017692	0.917496	1.08085e-10	5.29782	1.66134e-12	Rhbdl3
ENSMUSG00000047298	1.2046	1.08203e-10	8.84496	1.66857e-12	Kcnv2
ENSMUSG00000025035	0.733353	1.19215e-10	7.33782	1.84436e-12	Arl3
ENSMUSG00000021242	-0.844924	1.22253e-10	5.90833	1.89749e-12	Npc2
ENSMUSG00000021575	1.30502	1.29443e-10	4.19063	2.01556e-12	Ahrr
ENSMUSG00000020890	1.14559	1.35395e-10	9.23387	2.11502e-12	Gucy2e
ENSMUSG00000025323	0.92547	1.38954e-10	6.98587	2.17758e-12	Sp4
ENSMUSG00000001627	0.644757	1.4572e-10	5.63184	2.2909e-12	Ifrd1
ENSMUSG00000042282	1.36967	1.48239e-10	7.31799	2.33792e-12	Gucy2f
ENSMUSG00000030283	0.801439	1.57161e-10	7.37833	2.4865e-12	St8sia1
ENSMUSG00000086164	1.97779	1.60116e-10	2.02922	2.54127e-12	Gm13029
ENSMUSG00000031286	1.22772	1.64317e-10	3.50732	2.61617e-12	Glt28d2
ENSMUSG00000031373	-1.10132	1.69622e-10	3.76452	2.70913e-12	Car5b
ENSMUSG00000028159	-1.02018	1.74353e-10	3.70652	2.79342e-12	Dapp1
ENSMUSG00000031604	0.78414	1.86104e-10	5.61287	2.99101e-12	Msmo1
ENSMUSG00000039046	0.815282	1.9025e-10	7.25506	3.06717e-12	Usp6nl
ENSMUSG00000034708	-1.09803	1.96144e-10	6.54596	3.17201e-12	Grn
ENSMUSG00000031600	0.714109	1.97627e-10	7.24988	3.20588e-12	Vps37a
ENSMUSG00000041046	1.09138	2.02566e-10	3.92301	3.29614e-12	Ramp3
ENSMUSG00000035403	0.797212	2.04026e-10	6.47766	3.33577e-12	Crb2
ENSMUSG00000025232	-0.666542	2.04026e-10	5.7357	3.34033e-12	Hexa
ENSMUSG00000039756	0.745991	2.2312e-10	6.13543	3.66412e-12	Dnttip2
ENSMUSG00000032193	1.04447	2.2832e-10	4.51045	3.76095e-12	Ldlr
ENSMUSG00000063704	2.38417	2.45302e-10	1.59809	4.06524e-12	Mapk15
ENSMUSG00000043531	-0.652039	2.45302e-10	6.597	4.05893e-12	Sorcs1
ENSMUSG00000025916	1.26129	2.53926e-10	3.41688	4.22087e-12	Ppp1r42
ENSMUSG00000022025	-1.12906	2.67258e-10	3.72163	4.45587e-12	Lect1
ENSMUSG00000041483	0.665463	2.77538e-10	6.5487	4.64114e-12	Zfp281
ENSMUSG00000071226	0.713667	3.03436e-10	6.52354	5.08942e-12	Cecr2
ENSMUSG00000023982	1.5994	3.12737e-10	8.56278	5.26109e-12	Guca1a
ENSMUSG00000037788	1.21664	3.19242e-10	8.73836	5.38649e-12	Vopp1
ENSMUSG00000040363	0.681517	3.33315e-10	7.06775	5.64064e-12	Bcor
ENSMUSG00000040681	0.987902	3.4565e-10	9.30036	5.86668e-12	Hmgn1
ENSMUSG00000020941	0.887173	3.73459e-10	4.86546	6.35739e-12	Map3k14
ENSMUSG00000031557	0.957005	3.73876e-10	6.02537	6.38321e-12	Plekha2
ENSMUSG00000035270	1.18883	3.82611e-10	9.30188	6.5515e-12	Impg2
ENSMUSG00000002249	1.09977	3.94922e-10	4.68209	6.79842e-12	Tead3
ENSMUSG00000024424	0.801256	3.94922e-10	5.41004	6.80183e-12	Ttc39c
ENSMUSG00000005696	2.73424	4.14983e-10	2.55571	7.16813e-12	Sh2d1a
ENSMUSG00000040554	1.00118	4.24412e-10	9.22613	7.35226e-12	Aipl1
ENSMUSG00000086914	1.92004	4.46029e-10	2.24043	7.74907e-12	Gm16124
ENSMUSG00000042396	0.659765	4.56027e-10	6.24662	7.9456e-12	Rbm7
ENSMUSG00000079537	2.95624	4.6761e-10	0.53277	8.17082e-12	C030048H21Rik
ENSMUSG00000062960	-0.972944	5.17302e-10	8.52373	9.06502e-12	Kdr
ENSMUSG00000034765	0.753596	5.97578e-10	5.36773	1.05017e-11	Dusp5
ENSMUSG00000037977	0.835619	7.29553e-10	5.16163	1.28575e-11	6430571L13Rik
ENSMUSG00000056288	2.89824	7.4838e-10	3.15036	1.32268e-11	Gm11961
ENSMUSG00000067206	-1.03548	7.7147e-10	3.63509	1.36735e-11	Lrrc66
ENSMUSG00000032349	-0.646961	7.88833e-10	5.89201	1.40207e-11	Elovl5
ENSMUSG00000022351	0.646062	9.50206e-10	6.05521	1.69365e-11	Sqle
ENSMUSG00000038776	-0.973817	1.07929e-09	3.88885	1.92914e-11	Ephx1
ENSMUSG00000086421	2.85468	1.19519e-09	2.39187	2.14228e-11	Gm14091
ENSMUSG00000023088	0.662578	1.29872e-09	5.80976	2.33436e-11	Abcc1
ENSMUSG00000046049	1.2542	1.31084e-09	9.32033	2.3627e-11	Rp1l1
ENSMUSG00000021608	0.69096	1.47457e-09	7.34444	2.6652e-11	Lpcat1
ENSMUSG00000048747	-0.955523	1.50854e-09	4.19277	2.73414e-11	E130114P18Rik
ENSMUSG00000036989	0.567484	1.57749e-09	6.45877	2.86702e-11	Trim3
ENSMUSG00000026870	1.63201	1.59054e-09	2.76682	2.90666e-11	Cutal
ENSMUSG00000061288	0.813313	1.59054e-09	7.28433	2.90524e-11	Taok3
ENSMUSG00000025496	1.2425	1.66252e-09	6.84129	3.04652e-11	Drd4
ENSMUSG00000026933	0.821051	1.71966e-09	8.0484	3.15984e-11	Camsap1
ENSMUSG00000003269	0.653549	1.81929e-09	6.60953	3.35202e-11	Cyth2
ENSMUSG00000021670	0.697936	1.85908e-09	7.6166	3.43463e-11	Hmgcr
ENSMUSG00000061393	1.04632	2.15295e-09	4.05848	3.98834e-11	Acvr2b
ENSMUSG00000036395	1.58159	2.17963e-09	7.3608	4.04868e-11	Glb1l2
ENSMUSG00000021384	1.21534	2.19171e-09	6.4093	4.0821e-11	Susd3
ENSMUSG00000034837	1.96947	2.21926e-09	12.9845	4.14451e-11	Gnat1
ENSMUSG00000002058	1.30941	2.22126e-09	10.2346	4.15936e-11	Unc119
ENSMUSG00000084913	3.02809	2.27339e-09	1.97268	4.26837e-11	Gm7616
ENSMUSG00000034473	0.683376	2.31939e-09	5.45566	4.36635e-11	Sec22a
ENSMUSG00000024190	0.910645	2.32087e-09	4.66904	4.38076e-11	Dusp1
ENSMUSG00000020547	0.747536	2.37423e-09	6.74022	4.49337e-11	Bzw2
ENSMUSG00000029056	0.625491	2.44877e-09	6.27575	4.6467e-11	Pank4
ENSMUSG00000037325	0.889076	2.52399e-09	7.00119	4.80206e-11	Bbs7
ENSMUSG00000031293	1.59356	2.55513e-09	10.8936	4.87411e-11	Rs1
ENSMUSG00000059824	-0.662171	2.56546e-09	7.70374	4.90665e-11	Dbp
ENSMUSG00000030688	0.686408	2.69535e-09	5.79605	5.16857e-11	Stard10
ENSMUSG00000026283	0.826785	2.90235e-09	4.51204	5.58004e-11	Ing5
ENSMUSG00000090877	1.18761	2.9295e-09	3.91645	5.64691e-11	Hspa1b
ENSMUSG00000025340	1.06918	2.94997e-09	7.36818	5.70114e-11	Rabgef1
ENSMUSG00000036295	-0.550977	2.98177e-09	6.42602	5.77753e-11	Lrrn3
ENSMUSG00000044724	1.00595	2.99211e-09	6.27134	5.81875e-11	Gpr152
ENSMUSG00000060675	-0.702941	2.99211e-09	5.34765	5.82751e-11	Pla2g16
ENSMUSG00000045903	1.6766	2.99777e-09	1.74484	5.85356e-11	Npas4
ENSMUSG00000041534	1.62091	3.10891e-09	12.7095	6.08614e-11	Rbp3
ENSMUSG00000086290	0.992961	3.14692e-09	3.96041	6.1763e-11	Snhg12
ENSMUSG00000038235	-1.16761	3.23638e-09	3.69382	6.36808e-11	F11r
ENSMUSG00000040714	0.641877	3.39924e-09	7.34314	6.70555e-11	Klc3
ENSMUSG00000034701	0.92737	3.42195e-09	8.39815	6.7675e-11	Neurod1
ENSMUSG00000023079	0.617699	3.8505e-09	6.45578	7.6343e-11	Gtf2ird1
ENSMUSG00000020627	0.968347	3.89689e-09	6.71455	7.74577e-11	Klhl29
ENSMUSG00000045817	0.593857	4.08297e-09	6.73739	8.13609e-11	Zfp36l2
ENSMUSG00000009471	5.08062	4.22542e-09	-1.22811	8.46226e-11	Myod1
ENSMUSG00000030785	2.8293	4.22542e-09	-0.0385298	8.4604e-11	Cox6a2
ENSMUSG00000087063	1.63586	4.47753e-09	3.03297	8.98957e-11	Gm15857
ENSMUSG00000024026	0.671898	4.48843e-09	7.76887	9.03394e-11	Glo1
ENSMUSG00000033105	0.645073	4.59556e-09	6.18437	9.27258e-11	Lss
ENSMUSG00000027360	3.14671	4.61073e-09	1.5546	9.34935e-11	Hdc
ENSMUSG00000032258	0.730719	4.61073e-09	6.20137	9.3402e-11	Lca5
ENSMUSG00000039115	-0.757447	4.7831e-09	4.78705	9.72282e-11	Itga9
ENSMUSG00000023067	1.04728	4.78673e-09	3.58839	9.75415e-11	Cdkn1a
ENSMUSG00000020019	-0.776625	4.97824e-09	4.90733	1.01693e-10	Ntn4
ENSMUSG00000018569	2.65234	5.14655e-09	1.16579	1.05389e-10	Cldn7
ENSMUSG00000028551	1.10573	5.15655e-09	3.64791	1.05852e-10	Cdkn2c
ENSMUSG00000006567	1.12442	5.39522e-09	4.36634	1.11022e-10	Atp7b
ENSMUSG00000048834	-0.561183	5.51893e-09	6.43455	1.13844e-10	Vstm2a
ENSMUSG00000021876	-1.21104	5.74063e-09	2.9463	1.18704e-10	Rnase4
ENSMUSG00000006546	8.63274	5.79303e-09	5.06778	1.20078e-10	Cryba2
ENSMUSG00000031966	3.72248	5.84313e-09	2.12278	1.21409e-10	Glb1l3
ENSMUSG00000023809	0.623578	6.36315e-09	7.47194	1.32532e-10	Rps6ka2
ENSMUSG00000021013	0.677817	6.38746e-09	6.54431	1.33359e-10	Ttc8
ENSMUSG00000024654	0.74903	6.60496e-09	6.60971	1.3823e-10	Asrgl1
ENSMUSG00000029663	1.15043	7.09665e-09	9.41184	1.48876e-10	Gngt1
ENSMUSG00000038526	-0.99193	7.13319e-09	6.85172	1.5e-10	Car14
ENSMUSG00000028184	-0.572763	7.16486e-09	6.71568	1.51024e-10	Lphn2
ENSMUSG00000037400	0.799523	8.39985e-09	7.59731	1.77476e-10	Atp11b
ENSMUSG00000025184	0.837827	8.70798e-09	5.68587	1.84423e-10	R3hcc1l
ENSMUSG00000066170	3.10636	8.85107e-09	1.20282	1.87896e-10	E230001N04Rik
ENSMUSG00000046807	-0.603861	8.98715e-09	5.60728	1.91235e-10	Lrrc75b
ENSMUSG00000073700	0.718292	9.50486e-09	4.88067	2.02727e-10	Klhl21
ENSMUSG00000034320	1.08737	9.90422e-09	6.19267	2.11741e-10	Slc26a2
ENSMUSG00000022580	0.854588	9.95715e-09	5.21853	2.13371e-10	Rhpn1
ENSMUSG00000044641	0.615621	1.01871e-08	5.51504	2.18808e-10	Pard6b
ENSMUSG00000027276	0.821842	1.05407e-08	6.26999	2.26932e-10	Jag1
ENSMUSG00000038156	-0.87487	1.0554e-08	8.19806	2.27746e-10	Spon1
ENSMUSG00000026383	0.656537	1.08176e-08	6.70427	2.33977e-10	Epb4.1l5
ENSMUSG00000024621	-1.20144	1.11732e-08	5.33414	2.42227e-10	Csf1r
ENSMUSG00000028015	-0.690037	1.20056e-08	5.03913	2.60874e-10	Ctso
ENSMUSG00000060733	0.704439	1.21635e-08	7.30889	2.65185e-10	Ipmk
ENSMUSG00000001761	-0.814544	1.21635e-08	4.94605	2.65523e-10	Smo
ENSMUSG00000043020	1.92484	1.22073e-08	1.44129	2.67091e-10	Wdr63
ENSMUSG00000092174	1.83918	1.25176e-08	1.79583	2.74694e-10	Gm7029
ENSMUSG00000022544	0.858389	1.25176e-08	4.16922	2.75134e-10	Fam86
ENSMUSG00000040734	0.97959	1.35649e-08	4.09647	3.00869e-10	Ppp1r13l
ENSMUSG00000043987	0.832798	1.35649e-08	6.7093	3.00348e-10	Cep164
ENSMUSG00000090071	0.704019	1.35649e-08	7.59671	2.99264e-10	Cdk5r2
ENSMUSG00000036905	-1.45863	1.35649e-08	5.06013	2.99594e-10	C1qb
ENSMUSG00000020451	0.560931	1.36071e-08	7.40442	3.02485e-10	Limk2
ENSMUSG00000085151	1.19824	1.39291e-08	3.78285	3.10342e-10	1110018N20Rik
ENSMUSG00000001366	0.578154	1.46478e-08	7.01625	3.27087e-10	Fbxo9
ENSMUSG00000024042	0.942641	1.47927e-08	4.43048	3.31065e-10	Sik1
ENSMUSG00000030577	-2.69707	1.56922e-08	-0.449696	3.5198e-10	Cd22
ENSMUSG00000048709	1.0226	1.63715e-08	4.10303	3.68564e-10	Gm8666
ENSMUSG00000031523	0.587412	1.63715e-08	7.09057	3.68856e-10	Dlc1
ENSMUSG00000035126	0.888321	1.64018e-08	5.05295	3.70361e-10	Wdr78
ENSMUSG00000028657	-0.539371	1.68831e-08	6.6765	3.82075e-10	Ppt1
ENSMUSG00000032262	0.839327	1.70837e-08	8.75354	3.87468e-10	Elovl4
ENSMUSG00000060988	-0.619076	1.72125e-08	6.62785	3.91252e-10	Galnt13
ENSMUSG00000053716	0.592628	1.8782e-08	6.11043	4.27867e-10	Dusp7
ENSMUSG00000038932	2.66158	1.8999e-08	0.174426	4.33763e-10	Tcfl5
ENSMUSG00000057561	0.647337	1.94664e-08	6.01017	4.45409e-10	Eif1a
ENSMUSG00000044847	0.568724	2.07905e-08	5.58872	4.76745e-10	Lsm11
ENSMUSG00000030970	0.722755	2.10803e-08	8.46899	4.84446e-10	Ctbp2
ENSMUSG00000028397	0.658884	2.15657e-08	7.34773	4.96681e-10	Kdm4c
ENSMUSG00000032313	0.82766	2.1721e-08	4.91279	5.01345e-10	AI118078
ENSMUSG00000032702	1.11961	2.24992e-08	6.07531	5.20434e-10	Kank1
ENSMUSG00000055639	-0.638996	2.25085e-08	6.3393	5.21775e-10	Dach1
ENSMUSG00000027674	0.961271	2.25876e-08	8.17301	5.24741e-10	Pex5l
ENSMUSG00000022864	0.81659	2.30899e-08	5.58064	5.37566e-10	D16Ertd472e
ENSMUSG00000040543	1.28111	2.43005e-08	8.26451	5.66967e-10	Pitpnm3
ENSMUSG00000040249	-0.887839	2.45175e-08	8.15743	5.73258e-10	Lrp1
ENSMUSG00000001864	-1.0111	2.48039e-08	3.91091	5.81196e-10	Aif1l
ENSMUSG00000039137	0.662855	2.60869e-08	6.87761	6.12564e-10	Whrn
ENSMUSG00000020732	1.20766	2.72622e-08	2.96313	6.41527e-10	Rab37
ENSMUSG00000020806	0.969124	2.73823e-08	4.39096	6.45726e-10	Rhbdf2
ENSMUSG00000091971	0.959808	2.76757e-08	4.04724	6.5403e-10	Hspa1a
ENSMUSG00000006930	0.721243	2.87793e-08	8.27962	6.81551e-10	Hap1
ENSMUSG00000029082	1.62772	2.96166e-08	2.29119	7.02863e-10	Bst1
ENSMUSG00000086264	1.25787	2.97521e-08	2.9377	7.07569e-10	Gm15850
ENSMUSG00000020640	0.618958	3.09885e-08	6.48312	7.38523e-10	Itsn2
ENSMUSG00000003134	0.658184	3.26716e-08	6.72904	7.8027e-10	Tbc1d8
ENSMUSG00000039126	-0.748362	3.49325e-08	7.91626	8.36015e-10	Prune2
ENSMUSG00000045294	0.78413	3.55657e-08	6.35714	8.5295e-10	Insig1
ENSMUSG00000051390	0.543343	3.6227e-08	6.17004	8.70623e-10	Zbtb22
ENSMUSG00000028089	0.798151	3.75466e-08	4.55865	9.04216e-10	Chd1l
ENSMUSG00000042286	-1.54735	3.93606e-08	3.67164	9.49873e-10	Stab1
ENSMUSG00000031283	-1.08336	4.3217e-08	5.67546	1.0451e-09	Chrdl1
ENSMUSG00000035919	0.832889	4.43826e-08	6.54981	1.07551e-09	Bbs9
ENSMUSG00000032041	1.07593	4.57126e-08	3.88969	1.11003e-09	Tirap
ENSMUSG00000028630	1.00273	4.68779e-08	6.15873	1.14067e-09	Dyrk2
ENSMUSG00000085968	1.64831	4.85158e-08	3.30811	1.18296e-09	Gm13027
ENSMUSG00000021009	0.651243	4.91458e-08	6.49014	1.20078e-09	Ptpn21
ENSMUSG00000026989	-0.851976	5.14327e-08	5.05993	1.25923e-09	Dapl1
ENSMUSG00000037805	0.647142	5.20462e-08	7.07097	1.27686e-09	Rpl10a
ENSMUSG00000033066	0.649421	5.26865e-08	6.95539	1.2952e-09	Gas7
ENSMUSG00000030669	-1.61135	5.26942e-08	1.36985	1.29803e-09	Calca
ENSMUSG00000003623	-0.643496	5.57166e-08	6.4587	1.37527e-09	Crot
ENSMUSG00000026158	-0.646974	5.64818e-08	7.77179	1.39699e-09	Ogfrl1
ENSMUSG00000036598	1.20184	5.74568e-08	3.43416	1.42847e-09	Ccdc113
ENSMUSG00000030337	-0.510577	5.74568e-08	6.75921	1.42973e-09	Vamp1
ENSMUSG00000043496	-0.736209	5.74568e-08	5.43265	1.42897e-09	Tril
ENSMUSG00000038539	0.832941	5.87666e-08	5.47551	1.46527e-09	Atf5
ENSMUSG00000015335	0.842428	6.00657e-08	4.27115	1.50067e-09	Zdhhc12
ENSMUSG00000057193	-0.620246	6.05991e-08	5.20757	1.51702e-09	Slc44a2
ENSMUSG00000022999	0.809345	6.4354e-08	5.20254	1.61425e-09	Lmbr1l
ENSMUSG00000042726	0.783701	6.52686e-08	7.66308	1.64046e-09	Trafd1
ENSMUSG00000028464	1.8314	6.7954e-08	2.2055	1.71618e-09	Tpm2
ENSMUSG00000058253	1.18248	6.7954e-08	4.40762	1.71816e-09	NA
ENSMUSG00000030643	0.876646	6.7954e-08	4.30564	1.7161e-09	Rab30
ENSMUSG00000024242	0.724952	6.84438e-08	7.10953	1.73397e-09	Map4k3
ENSMUSG00000074365	1.26706	6.86014e-08	3.50936	1.7414e-09	Crxos
ENSMUSG00000085327	1.54706	7.04395e-08	2.50013	1.79158e-09	Gm16104
ENSMUSG00000030770	-0.611746	7.15559e-08	7.04906	1.82356e-09	Parva
ENSMUSG00000029919	-1.83743	7.80603e-08	1.25041	1.99323e-09	Hpgds
ENSMUSG00000010803	-0.611557	8.00635e-08	7.75945	2.04839e-09	Gabra1
ENSMUSG00000020723	-0.575823	8.24088e-08	6.99951	2.11252e-09	Cacng4
ENSMUSG00000057914	0.724662	8.26336e-08	7.51358	2.12242e-09	Cacnb2
ENSMUSG00000020604	1.01858	8.34901e-08	4.66472	2.14859e-09	Arsg
ENSMUSG00000037957	0.632201	9.06828e-08	5.61029	2.33824e-09	Wdr20
ENSMUSG00000055116	0.65593	9.09143e-08	6.43757	2.34876e-09	Arntl
ENSMUSG00000021256	0.537018	9.48492e-08	6.65593	2.45517e-09	Vash1
ENSMUSG00000039629	-0.62487	9.6827e-08	6.65556	2.51121e-09	Strip2
ENSMUSG00000020620	-0.645036	9.76213e-08	5.59264	2.5367e-09	Abca8b
ENSMUSG00000042079	0.550924	9.9163e-08	6.04147	2.58172e-09	Hnrnpf
ENSMUSG00000046580	1.10847	1.00343e-07	3.15437	2.61747e-09	Gm7862
ENSMUSG00000023224	-1.43038	1.00425e-07	6.36372	2.62464e-09	Serping1
ENSMUSG00000042050	0.727341	1.02177e-07	5.39073	2.67553e-09	Wdr60
ENSMUSG00000001768	-0.59994	1.06392e-07	5.29573	2.79124e-09	Rin2
ENSMUSG00000025417	0.733764	1.06404e-07	7.35846	2.79689e-09	Pip4k2c
ENSMUSG00000018363	0.563317	1.07482e-07	6.36009	2.8306e-09	Smurf2
ENSMUSG00000032839	0.677382	1.07758e-07	5.82487	2.84327e-09	Trpc1
ENSMUSG00000041642	0.80289	1.11715e-07	8.46722	2.95326e-09	Kif21b
ENSMUSG00000021313	-0.725785	1.11906e-07	6.62375	2.96391e-09	Ryr2
ENSMUSG00000061462	1.24101	1.11948e-07	2.67076	2.97376e-09	Obscn
ENSMUSG00000057286	0.869002	1.11948e-07	5.29682	2.97623e-09	St6galnac2
ENSMUSG00000015970	-1.53243	1.12391e-07	2.11917	2.99364e-09	Chdh
ENSMUSG00000014164	0.891553	1.12626e-07	4.78315	3.00696e-09	Klhl3
ENSMUSG00000030064	0.721033	1.12626e-07	7.44487	3.01117e-09	Frmd4b
ENSMUSG00000025049	0.794626	1.1546e-07	4.2204	3.09273e-09	Taf5
ENSMUSG00000028565	-0.614765	1.24878e-07	5.29699	3.35127e-09	Nfia
ENSMUSG00000085403	1.62751	1.25749e-07	2.26097	3.38092e-09	Gm13068
ENSMUSG00000042608	0.688245	1.26402e-07	6.07696	3.40482e-09	Stk40
ENSMUSG00000032372	-1.52587	1.26955e-07	2.13333	3.42607e-09	Plscr2
ENSMUSG00000015869	-0.608468	1.30378e-07	5.82089	3.52497e-09	Prpsap1
ENSMUSG00000075256	0.871364	1.30516e-07	5.74187	3.53522e-09	Cerkl
ENSMUSG00000023755	1.25265	1.36144e-07	2.68074	3.69449e-09	Rhebl1
ENSMUSG00000032463	0.709035	1.43643e-07	5.52032	3.90519e-09	Faim
ENSMUSG00000063564	-0.673537	1.44204e-07	7.30668	3.92765e-09	Col23a1
ENSMUSG00000031673	-0.555958	1.47786e-07	6.26412	4.03262e-09	Cdh11
ENSMUSG00000036480	3.81165	1.48301e-07	3.40855	4.0541e-09	Prss56
ENSMUSG00000028862	1.67086	1.5791e-07	1.3427	4.32467e-09	Map3k6
ENSMUSG00000042377	2.30624	1.66946e-07	-0.38361	4.58049e-09	Fam83g
ENSMUSG00000066441	0.535345	1.67566e-07	5.56593	4.6059e-09	Rdh11
ENSMUSG00000070866	-0.693838	1.69749e-07	5.72533	4.67441e-09	Zfp804a
ENSMUSG00000018796	0.543051	1.77592e-07	6.5406	4.89928e-09	Acsl1
ENSMUSG00000066892	0.734485	1.80049e-07	4.97238	4.97606e-09	Fbxl12
ENSMUSG00000036880	-0.889012	1.90901e-07	3.88861	5.28554e-09	Acaa2
ENSMUSG00000037960	0.845567	1.951e-07	4.1909	5.41157e-09	1110007C09Rik
ENSMUSG00000018427	0.709012	1.98014e-07	7.69759	5.50232e-09	Ypel2
ENSMUSG00000038658	0.669529	2.02392e-07	7.05435	5.6341e-09	Ric1
ENSMUSG00000020892	1.48905	2.05246e-07	1.6616	5.72383e-09	Aloxe3
ENSMUSG00000027593	0.575178	2.11369e-07	7.76706	5.91575e-09	Raly
ENSMUSG00000036570	-0.69295	2.11369e-07	4.954	5.91218e-09	Fxyd1
ENSMUSG00000031450	1.15466	2.13203e-07	10.2523	5.97777e-09	Grk1
ENSMUSG00000006574	2.96968	2.13509e-07	-0.638734	5.99703e-09	Slc4a1
ENSMUSG00000021423	-1.25841	2.24613e-07	3.0221	6.32014e-09	Ly86
ENSMUSG00000027478	1.23472	2.27322e-07	2.15874	6.40777e-09	Dnmt3b
ENSMUSG00000044338	-2.16678	2.28922e-07	0.790463	6.46433e-09	Aplnr
ENSMUSG00000031595	-1.25291	2.3245e-07	2.11789	6.5756e-09	Pdgfrl
ENSMUSG00000061718	0.813393	2.34172e-07	4.23915	6.63603e-09	Ppp1r1b
ENSMUSG00000084788	1.93689	2.35341e-07	2.18409	6.68094e-09	Gm11342
ENSMUSG00000066224	2.41556	2.35405e-07	0.400839	6.69455e-09	Arid3c
ENSMUSG00000057092	-1.78434	2.35811e-07	0.750164	6.71789e-09	Fxyd3
ENSMUSG00000042042	0.532611	2.38898e-07	5.51319	6.8178e-09	Csgalnact2
ENSMUSG00000038119	-0.561472	2.39036e-07	6.92957	6.8337e-09	Cdon
ENSMUSG00000086232	1.25472	2.52085e-07	3.1795	7.21939e-09	Gm7546
ENSMUSG00000004609	-1.84303	2.53098e-07	0.849151	7.26105e-09	Cd33
ENSMUSG00000053560	0.815704	2.55408e-07	4.59575	7.34011e-09	Ier2
ENSMUSG00000056752	0.952393	2.63207e-07	4.84215	7.57744e-09	Dnah9
ENSMUSG00000028036	2.03337	2.67374e-07	1.58846	7.71776e-09	Ptgfr
ENSMUSG00000025408	0.655509	2.67374e-07	5.04468	7.72418e-09	Ddit3
ENSMUSG00000086266	1.86489	2.68812e-07	0.797318	7.77916e-09	Igf2os
ENSMUSG00000059743	0.698416	2.68926e-07	5.22346	7.79593e-09	Fdps
ENSMUSG00000003545	1.63867	2.7276e-07	3.02036	7.92075e-09	Fosb
ENSMUSG00000029482	0.531046	2.72844e-07	5.51401	7.93684e-09	Aacs
ENSMUSG00000020907	0.987297	2.7819e-07	9.78424	8.10628e-09	Rcvrn
ENSMUSG00000052914	-0.84412	2.81597e-07	4.50166	8.21966e-09	Cyp2j6
ENSMUSG00000051242	-0.651441	2.8223e-07	5.00961	8.25224e-09	Pcdhb9
ENSMUSG00000045776	-0.681686	2.85559e-07	8.57607	8.3639e-09	Lrtm1
ENSMUSG00000023913	0.854988	2.86978e-07	6.80849	8.41982e-09	Pla2g7
ENSMUSG00000055022	-0.58387	2.90682e-07	7.74654	8.54304e-09	Cntn1
ENSMUSG00000058704	0.595265	2.93926e-07	5.51347	8.65311e-09	Memo1
ENSMUSG00000026932	-0.540282	2.96999e-07	6.55893	8.75843e-09	Nacc2
ENSMUSG00000032633	0.562368	3.01045e-07	7.165	8.89284e-09	Flcn
ENSMUSG00000027878	-0.681266	3.0431e-07	5.81697	9.00451e-09	Notch2
ENSMUSG00000058070	0.479286	3.10593e-07	6.62625	9.20599e-09	Eml1
ENSMUSG00000049612	-0.718703	3.11083e-07	4.79765	9.23609e-09	Omg
ENSMUSG00000029064	1.49851	3.21422e-07	11.9812	9.57524e-09	Gnb1
ENSMUSG00000071637	1.29591	3.21422e-07	6.15332	9.5718e-09	Cebpd
ENSMUSG00000028207	-0.494133	3.2404e-07	6.91205	9.66945e-09	Asph
ENSMUSG00000086880	1.89426	3.24357e-07	1.7943	9.7114e-09	NA
ENSMUSG00000031510	-1.45626	3.24357e-07	2.05071	9.70318e-09	1700128E19Rik
ENSMUSG00000029601	1.33717	3.28642e-07	2.88189	9.85612e-09	Iqcd
ENSMUSG00000035891	0.617197	3.37054e-07	7.96552	1.01253e-08	Cerk
ENSMUSG00000050930	0.766456	3.38159e-07	4.6427	1.01754e-08	Map10
ENSMUSG00000029851	-1.10178	3.38246e-07	2.64288	1.0195e-08	Fam115c
ENSMUSG00000052301	1.24905	3.40301e-07	2.79378	1.0274e-08	Doc2a
ENSMUSG00000030055	0.545978	3.43075e-07	5.58768	1.03749e-08	Rab43
ENSMUSG00000001334	-0.538191	3.5055e-07	5.77579	1.06185e-08	Fndc5
ENSMUSG00000018076	0.772708	3.55002e-07	7.56525	1.07711e-08	Med13l
ENSMUSG00000041578	1.0577	3.56849e-07	9.9963	1.0845e-08	Crx
ENSMUSG00000020435	0.946908	3.62852e-07	9.2056	1.10456e-08	Osbp2
ENSMUSG00000059851	0.568055	3.85614e-07	6.02875	1.17762e-08	Suv420h2
ENSMUSG00000039323	-0.864596	3.85614e-07	5.15762	1.17771e-08	Igfbp2
ENSMUSG00000031847	0.921322	3.91743e-07	3.76459	1.19839e-08	1700030J22Rik
ENSMUSG00000026414	1.63155	4.04889e-07	1.45689	1.24063e-08	Tnnt2
ENSMUSG00000047466	0.716222	4.10787e-07	6.19817	1.26076e-08	8030462N17Rik
ENSMUSG00000031028	0.733903	4.15101e-07	8.54567	1.27613e-08	Tub
ENSMUSG00000073910	-0.952085	4.15101e-07	3.75207	1.27816e-08	Mob3b
ENSMUSG00000035620	0.556606	4.17703e-07	6.90693	1.28826e-08	Ric8b
ENSMUSG00000020422	-0.49967	4.19488e-07	6.67631	1.29587e-08	Tns3
ENSMUSG00000041560	0.646485	4.19907e-07	7.52586	1.29927e-08	Gltscr2
ENSMUSG00000031209	-0.744413	4.19997e-07	4.45092	1.30165e-08	Heph
ENSMUSG00000000617	-0.55416	4.24015e-07	7.48781	1.31622e-08	Grm6
ENSMUSG00000039849	0.53286	4.44836e-07	7.18234	1.38531e-08	Pcif1
ENSMUSG00000029119	-0.58774	4.44836e-07	5.57726	1.38401e-08	Man2b2
ENSMUSG00000085609	1.89275	4.67669e-07	0.103681	1.45919e-08	1700016P03Rik
ENSMUSG00000026628	1.38992	4.67669e-07	3.58486	1.4611e-08	Atf3
ENSMUSG00000025161	0.702699	4.72943e-07	6.49191	1.47995e-08	Slc16a3
ENSMUSG00000007783	-0.517775	4.9e-07	5.63929	1.53577e-08	Cpt1c
ENSMUSG00000020228	0.826122	5.016e-07	3.9807	1.57464e-08	Helb
ENSMUSG00000016256	-0.869153	5.14991e-07	5.81734	1.61926e-08	Ctsz
ENSMUSG00000032649	-0.607937	5.23362e-07	4.80572	1.6482e-08	Colgalt2
ENSMUSG00000008575	-0.654456	5.43775e-07	5.64934	1.71521e-08	Nfib
ENSMUSG00000022587	-1.02245	5.50076e-07	6.56748	1.73784e-08	Ly6e
ENSMUSG00000052026	0.820974	5.55228e-07	4.24388	1.75689e-08	Slc6a7
ENSMUSG00000067219	1.49684	5.62151e-07	2.65258	1.78161e-08	Nipal1
ENSMUSG00000039633	0.594971	5.6539e-07	5.27704	1.79471e-08	Lonrf1
ENSMUSG00000070315	1.08406	5.78036e-07	3.19592	1.83774e-08	4930581F22Rik
ENSMUSG00000027805	-0.603032	5.90088e-07	7.96636	1.87902e-08	Pfn2
ENSMUSG00000024501	0.826735	6.08627e-07	8.79395	1.9411e-08	Dpysl3
ENSMUSG00000006403	1.74334	6.38826e-07	3.07264	2.04061e-08	Adamts4
ENSMUSG00000000325	-0.588102	6.6965e-07	6.23061	2.14242e-08	Arvcf
ENSMUSG00000033501	8.40544	6.80671e-07	4.62623	2.18109e-08	Crygs
ENSMUSG00000025533	0.772862	6.83628e-07	4.62694	2.19399e-08	Asl
ENSMUSG00000028020	-0.479578	7.04543e-07	6.68559	2.26464e-08	Glrb
ENSMUSG00000038642	-1.39772	7.15653e-07	5.61256	2.30394e-08	Ctss
ENSMUSG00000087077	4.18284	7.45647e-07	-0.534921	2.40423e-08	Gm12480
ENSMUSG00000045658	-0.636268	7.57645e-07	4.96496	2.44671e-08	Pid1
ENSMUSG00000037386	0.816501	7.70526e-07	7.62248	2.49216e-08	Rims2
ENSMUSG00000054676	-0.645986	7.83211e-07	5.05329	2.53711e-08	1600014C10Rik
ENSMUSG00000061731	0.616727	7.99537e-07	6.13191	2.594e-08	Ext1
ENSMUSG00000061232	-1.47495	8.46887e-07	6.79289	2.75186e-08	H2-K1
ENSMUSG00000041488	0.799905	8.56243e-07	9.29807	2.78655e-08	Stx3
ENSMUSG00000075232	0.557106	8.72622e-07	5.39676	2.84423e-08	Amd1
ENSMUSG00000084883	0.548208	9.15641e-07	5.8794	2.98903e-08	Ccdc85c
ENSMUSG00000024590	0.711291	9.46459e-07	5.32	3.09437e-08	Lmnb1
ENSMUSG00000086306	2.40467	9.55547e-07	0.985902	3.12886e-08	Gm11754
ENSMUSG00000027601	0.507307	9.61475e-07	6.81928	3.15309e-08	Mtfr1
ENSMUSG00000086942	3.40879	9.64551e-07	-0.26339	3.16801e-08	Gm15489
ENSMUSG00000045103	0.83528	9.67616e-07	7.36704	3.18292e-08	Dmd
ENSMUSG00000020601	0.593201	9.69453e-07	7.75087	3.19381e-08	Trib2
ENSMUSG00000016179	0.899483	9.74045e-07	4.20409	3.21382e-08	Camk1g
ENSMUSG00000031661	0.792944	9.76435e-07	5.01409	3.22664e-08	Nkd1
ENSMUSG00000061079	0.677139	9.76435e-07	4.9073	3.23148e-08	Zfp143
ENSMUSG00000066568	0.583479	1.01061e-06	7.88849	3.34963e-08	Lsm14a
ENSMUSG00000021928	1.42912	1.01103e-06	6.07994	3.35609e-08	Ebpl
ENSMUSG00000032292	1.36829	1.01901e-06	9.01839	3.38769e-08	Nr2e3
ENSMUSG00000070044	0.817135	1.04919e-06	6.53112	3.49327e-08	Fam149a
ENSMUSG00000039194	-0.872812	1.12486e-06	8.8061	3.75085e-08	Rlbp1
ENSMUSG00000085286	2.25138	1.14025e-06	0.304733	3.80787e-08	Ube4bos3
ENSMUSG00000006782	-0.61319	1.18973e-06	5.05091	3.97907e-08	Cnp
ENSMUSG00000020241	0.906093	1.22355e-06	4.30036	4.09831e-08	Col6a2
ENSMUSG00000037815	0.496373	1.22504e-06	7.42387	4.10945e-08	Ctnna1
ENSMUSG00000009470	0.796572	1.23285e-06	9.02158	4.14179e-08	Tnpo1
ENSMUSG00000025892	-0.544063	1.26512e-06	7.11064	4.25654e-08	Gria4
ENSMUSG00000004535	0.714513	1.26938e-06	8.8172	4.27724e-08	Tax1bp1
ENSMUSG00000032578	1.17129	1.28624e-06	3.66619	4.34049e-08	Cish
ENSMUSG00000061654	0.88803	1.35877e-06	4.4017	4.59204e-08	Spry3
ENSMUSG00000037148	0.682032	1.37498e-06	5.35825	4.6606e-08	Arhgap10
ENSMUSG00000029723	-0.698091	1.37498e-06	6.24479	4.65774e-08	Tsc22d4
ENSMUSG00000031302	-0.492583	1.39863e-06	6.06202	4.74775e-08	Nlgn3
ENSMUSG00000048163	-1.11453	1.4042e-06	2.94016	4.7737e-08	Selplg
ENSMUSG00000021684	0.615654	1.40626e-06	6.53094	4.78775e-08	Pde8b
ENSMUSG00000005251	1.19817	1.40863e-06	2.23953	4.80286e-08	Ripk4
ENSMUSG00000019961	0.487852	1.41812e-06	6.51334	4.84233e-08	Tmpo
ENSMUSG00000034780	-0.636731	1.42266e-06	5.4031	4.86496e-08	B3galt1
ENSMUSG00000070337	-0.650089	1.42628e-06	8.01541	4.88447e-08	Gpr179
ENSMUSG00000022836	0.943965	1.50176e-06	7.76323	5.15049e-08	Mylk
ENSMUSG00000018648	0.820849	1.50881e-06	3.90683	5.1822e-08	Dusp14
ENSMUSG00000042156	-0.539017	1.51526e-06	5.69051	5.21194e-08	Dzip1
ENSMUSG00000028101	0.619451	1.52903e-06	6.87748	5.26697e-08	Pias3
ENSMUSG00000049577	0.685406	1.54019e-06	4.39849	5.31313e-08	Zfpm1
ENSMUSG00000032118	-0.488519	1.56975e-06	6.30493	5.42295e-08	Fez1
ENSMUSG00000001211	1.08557	1.67266e-06	10.3276	5.78685e-08	Agpat3
ENSMUSG00000058638	0.513797	1.74668e-06	5.79977	6.06041e-08	Zfp110
ENSMUSG00000027270	-0.557366	1.74668e-06	6.38452	6.0598e-08	Lamp5
ENSMUSG00000022508	0.676218	1.7782e-06	5.17296	6.17868e-08	Bcl6
ENSMUSG00000042622	1.58115	1.78696e-06	1.16931	6.21808e-08	Maff
ENSMUSG00000020427	1.59993	1.78981e-06	3.28589	6.23694e-08	Igfbp3
ENSMUSG00000024041	10.2218	1.84465e-06	8.52445	6.4373e-08	Cryaa
ENSMUSG00000035671	0.47633	1.84968e-06	5.62768	6.4641e-08	Zswim4
ENSMUSG00000036181	2.09889	1.85568e-06	6.39559	6.49437e-08	Hist1h1c
ENSMUSG00000061132	-1.57004	1.86125e-06	0.916124	6.5232e-08	Blnk
ENSMUSG00000003948	0.560636	1.88206e-06	7.81124	6.60554e-08	Mmd
ENSMUSG00000040046	1.66895	1.88991e-06	0.853023	6.64254e-08	Tph1
ENSMUSG00000048240	-0.486833	1.89633e-06	5.92579	6.67459e-08	Gng7
ENSMUSG00000038400	-0.673955	1.90507e-06	6.63656	6.71491e-08	Pmepa1
ENSMUSG00000040537	-0.546145	1.90656e-06	7.06344	6.72972e-08	Adam22
ENSMUSG00000020038	0.539176	1.93709e-06	5.98852	6.84717e-08	Cry1
ENSMUSG00000038648	-0.575362	1.94293e-06	6.16878	6.87756e-08	Creb3l2
ENSMUSG00000066278	0.500807	1.99032e-06	5.96911	7.05524e-08	Vps37b
ENSMUSG00000042650	0.524166	2.02491e-06	7.51723	7.18801e-08	Alkbh5
ENSMUSG00000085807	2.11319	2.07965e-06	-0.0419987	7.404e-08	Ube4bos2
ENSMUSG00000045136	1.18284	2.07965e-06	4.53938	7.40721e-08	Tubb2b
ENSMUSG00000017837	0.519044	2.07965e-06	5.41301	7.41358e-08	Nkiras2
ENSMUSG00000031137	-0.487669	2.08094e-06	5.96268	7.42857e-08	Fgf13
ENSMUSG00000021265	0.808214	2.15172e-06	3.75121	7.69202e-08	Slc25a29
ENSMUSG00000018428	0.470415	2.18339e-06	6.17134	7.81618e-08	Akap1
ENSMUSG00000040569	1.28389	2.19643e-06	2.84866	7.87386e-08	Slc26a7
ENSMUSG00000069135	0.60743	2.22043e-06	4.70062	7.97099e-08	Fgfr1op
ENSMUSG00000015852	-2.02995	2.25564e-06	3.67977	8.10871e-08	Fcrls
ENSMUSG00000031284	-0.577819	2.25993e-06	7.23537	8.13543e-08	Pak3
ENSMUSG00000029925	-1.6372	2.27811e-06	0.679191	8.21228e-08	Tbxas1
ENSMUSG00000052798	0.614808	2.31983e-06	4.83546	8.3832e-08	Nup107
ENSMUSG00000034349	0.555866	2.31983e-06	5.36431	8.3859e-08	Smc4
ENSMUSG00000042992	0.62111	2.32269e-06	5.0929	8.41594e-08	Loh12cr1
ENSMUSG00000063063	-0.452944	2.32269e-06	6.23574	8.4195e-08	Ctnna2
ENSMUSG00000027671	0.535944	2.32663e-06	5.44534	8.44544e-08	Actl6a
ENSMUSG00000020475	1.76486	2.35717e-06	1.22486	8.5681e-08	Pgam2
ENSMUSG00000090500	1.54837	2.37811e-06	1.45939	8.65611e-08	Gm17057
ENSMUSG00000051920	2.27868	2.38249e-06	1.88277	8.684e-08	Rspo2
ENSMUSG00000025389	11.3029	2.41529e-06	3.96881	8.81565e-08	Mip
ENSMUSG00000090035	0.550618	2.4531e-06	5.65192	8.96593e-08	Galnt4
ENSMUSG00000063765	-0.712791	2.48924e-06	4.21565	9.11046e-08	Chadl
ENSMUSG00000022280	0.463543	2.58875e-06	6.2086	9.48764e-08	Rnf19a
ENSMUSG00000050708	-0.602675	2.61624e-06	6.68127	9.60149e-08	Ftl1
ENSMUSG00000029304	-1.79011	2.65133e-06	5.37268	9.74355e-08	Spp1
ENSMUSG00000034595	0.746876	2.69964e-06	4.67807	9.93458e-08	Ppp1r18
ENSMUSG00000025534	-1.01324	2.70059e-06	4.22142	9.9516e-08	Gusb
ENSMUSG00000030323	0.48642	2.71233e-06	5.94242	1.00085e-07	Ift122
ENSMUSG00000054256	0.728703	2.75803e-06	9.16566	1.01909e-07	Msi1
ENSMUSG00000027361	0.607225	2.77032e-06	5.15686	1.02502e-07	Gabpb1
ENSMUSG00000068099	-0.49353	2.85337e-06	5.46479	1.05717e-07	1500009C09Rik
ENSMUSG00000029245	-0.604196	2.86314e-06	6.0941	1.06223e-07	Epha5
ENSMUSG00000045589	-0.502848	2.89575e-06	6.39517	1.07577e-07	Frrs1l
ENSMUSG00000033871	1.06979	2.93118e-06	6.15534	1.0904e-07	Ppargc1b
ENSMUSG00000027829	0.518159	2.93775e-06	6.19765	1.09432e-07	Ccnl1
ENSMUSG00000040354	0.476097	2.96687e-06	6.27105	1.10665e-07	Mars
ENSMUSG00000035776	-0.498908	2.97416e-06	5.5074	1.11086e-07	Cd99l2
ENSMUSG00000020718	1.02168	2.97469e-06	4.77585	1.11255e-07	Polg2
ENSMUSG00000022483	-0.663692	2.99631e-06	6.62792	1.12213e-07	Col2a1
ENSMUSG00000021671	0.551139	3.0716e-06	5.71497	1.15187e-07	Poc5
ENSMUSG00000027811	1.05861	3.07232e-06	2.80729	1.15368e-07	4930579G24Rik
ENSMUSG00000052160	-1.51422	3.10126e-06	2.98675	1.1661e-07	Pld4
ENSMUSG00000047976	-0.537203	3.11782e-06	6.20277	1.17388e-07	Kcna1
ENSMUSG00000004730	-1.97924	3.21461e-06	2.86737	1.21194e-07	Emr1
ENSMUSG00000013707	-1.68364	3.29486e-06	0.197605	1.24384e-07	Tnfaip8l2
ENSMUSG00000020895	0.851054	3.31357e-06	3.74098	1.25257e-07	Tmem107
ENSMUSG00000001942	-0.743972	3.43997e-06	3.79865	1.30207e-07	Siae
ENSMUSG00000089809	1.02586	3.48653e-06	3.45078	1.32144e-07	A930011G23Rik
ENSMUSG00000042129	-0.72832	3.61254e-06	5.61991	1.371e-07	Rassf4
ENSMUSG00000024479	0.775999	3.61624e-06	3.69926	1.37422e-07	Mal2
ENSMUSG00000040428	-1.04766	3.7816e-06	3.73464	1.43895e-07	Plekha4
ENSMUSG00000032514	1.27239	3.78608e-06	2.46726	1.44255e-07	Ttc21a
ENSMUSG00000029386	0.600584	3.79432e-06	4.98056	1.44759e-07	Tctn2
ENSMUSG00000019845	0.911327	3.84318e-06	4.37281	1.46816e-07	Tube1
ENSMUSG00000026930	0.51721	3.89109e-06	7.26258	1.48841e-07	Gpsm1
ENSMUSG00000057880	-0.537374	3.8973e-06	7.70145	1.49273e-07	Abat
ENSMUSG00000061758	-1.15994	3.89938e-06	2.68715	1.49548e-07	Akr1b10
ENSMUSG00000037664	1.07295	4.01438e-06	4.80357	1.5416e-07	Cdkn1c
ENSMUSG00000046110	0.904039	4.04497e-06	5.35591	1.55537e-07	Serinc4
ENSMUSG00000037235	-0.471337	4.05397e-06	6.34625	1.56086e-07	Mxd4
ENSMUSG00000030523	-0.635056	4.07445e-06	8.19389	1.57078e-07	Trpm1
ENSMUSG00000057337	0.848827	4.11212e-06	4.90067	1.58737e-07	Chst3
ENSMUSG00000029708	0.570149	4.13853e-06	5.11468	1.59963e-07	Gcc1
ENSMUSG00000079022	1.43225	4.19866e-06	1.66896	1.62498e-07	Col22a1
ENSMUSG00000057315	0.568312	4.29514e-06	6.70579	1.66447e-07	Arhgap24
ENSMUSG00000059498	-1.33896	4.40666e-06	2.56739	1.70989e-07	Fcgr3
ENSMUSG00000036834	-0.530477	4.49995e-06	7.59993	1.74834e-07	Plch1
ENSMUSG00000032192	1.05012	4.69149e-06	9.20329	1.82511e-07	Gnb5
ENSMUSG00000075010	-2.28427	4.75597e-06	-0.0916363	1.85257e-07	AW112010
ENSMUSG00000040389	0.488725	4.81854e-06	7.29643	1.87936e-07	Wdr47
ENSMUSG00000037126	0.571886	4.85383e-06	7.92793	1.89555e-07	Psd
ENSMUSG00000078588	1.50488	4.90618e-06	3.94529	1.91845e-07	Ccdc24
ENSMUSG00000041272	-0.487623	4.90866e-06	5.5045	1.92188e-07	Tox
ENSMUSG00000028796	0.485149	4.91816e-06	7.14475	1.9288e-07	Phc2
ENSMUSG00000048142	-0.443477	4.91816e-06	6.63045	1.93052e-07	Nat8l
ENSMUSG00000036885	0.620804	5.03895e-06	7.21873	1.98046e-07	Arhgef26
ENSMUSG00000048807	0.614836	5.04321e-06	5.03406	1.98466e-07	Slc35e4
ENSMUSG00000049630	0.586602	5.2227e-06	5.6244	2.05791e-07	C1ql3
ENSMUSG00000028059	0.743074	5.26389e-06	6.52663	2.07678e-07	Arhgef2
ENSMUSG00000050587	-0.47288	5.47214e-06	5.69252	2.16168e-07	Lrrc4c
ENSMUSG00000037012	0.825388	5.47553e-06	10.041	2.16576e-07	Hk1
ENSMUSG00000020878	1.04366	5.71271e-06	3.00178	2.26243e-07	Lrrc46
ENSMUSG00000020684	-0.494343	5.86109e-06	7.1614	2.32413e-07	Rasl10b
ENSMUSG00000073231	3.17897	5.90984e-06	-0.0177834	2.34642e-07	NA
ENSMUSG00000007655	-0.678026	6.02821e-06	6.71689	2.39643e-07	Cav1
ENSMUSG00000067995	0.639263	6.03945e-06	5.06962	2.40393e-07	Gtf2f2
ENSMUSG00000053279	-0.9068	6.15209e-06	6.72686	2.45184e-07	Aldh1a1
ENSMUSG00000031303	1.30251	6.20824e-06	1.46838	2.47733e-07	Map3k15
ENSMUSG00000003420	-0.816155	6.24555e-06	3.78845	2.49534e-07	Fcgrt
ENSMUSG00000021273	0.530065	6.30543e-06	6.20687	2.52243e-07	Fdft1
ENSMUSG00000023991	-0.474505	6.31299e-06	6.32091	2.52861e-07	Foxp4
ENSMUSG00000044583	-1.7175	6.37858e-06	1.36931	2.55807e-07	Tlr7
ENSMUSG00000040167	0.482893	6.39528e-06	5.50246	2.56798e-07	Ikzf5
ENSMUSG00000037679	-0.726675	6.46654e-06	5.87228	2.59982e-07	Inf2
ENSMUSG00000039715	0.615531	6.57876e-06	4.88747	2.64824e-07	Wdr34
ENSMUSG00000019718	1.12864	6.60136e-06	2.73064	2.66394e-07	L3hypdh
ENSMUSG00000019982	-0.860586	6.60136e-06	3.20438	2.66203e-07	Myb
ENSMUSG00000037143	0.667377	6.75065e-06	5.04519	2.72973e-07	Cfap61
ENSMUSG00000021986	0.646231	6.75065e-06	6.50973	2.73095e-07	Amer2
ENSMUSG00000038074	-0.665488	7.05141e-06	4.19644	2.85615e-07	Fkbp14
ENSMUSG00000039481	1.19171	7.06452e-06	2.57684	2.865e-07	Nrtn
ENSMUSG00000031755	0.572831	7.12432e-06	6.26039	2.89282e-07	Bbs2
ENSMUSG00000017686	0.690089	7.28733e-06	8.07752	2.96265e-07	Rhot1
ENSMUSG00000033342	-0.469532	7.29191e-06	5.63169	2.96857e-07	Lppr5
ENSMUSG00000036745	-0.508944	7.29191e-06	7.24307	2.97182e-07	Ttll7
ENSMUSG00000040229	-1.46978	7.30714e-06	1.91884	2.98168e-07	Gpr34
ENSMUSG00000026274	0.840247	7.52825e-06	3.75118	3.07568e-07	Pask
ENSMUSG00000012819	-1.41927	7.64449e-06	1.20748	3.127e-07	Cdh23
ENSMUSG00000039910	0.547758	7.64593e-06	7.25312	3.13141e-07	Cited2
ENSMUSG00000017639	-0.501682	7.73297e-06	7.56526	3.17093e-07	Rab11fip4
ENSMUSG00000030722	0.808207	7.75192e-06	3.77225	3.18258e-07	Nfatc2ip
ENSMUSG00000024993	0.465144	7.75572e-06	6.0932	3.18803e-07	Fam45a
ENSMUSG00000049866	-0.418183	7.79958e-06	6.42133	3.20996e-07	Arl4c
ENSMUSG00000036473	0.598794	7.8945e-06	7.61781	3.25298e-07	Tbc1d24
ENSMUSG00000031543	-0.472882	7.98628e-06	6.88212	3.2948e-07	Ank1
ENSMUSG00000038028	0.499444	8.36467e-06	5.65098	3.45509e-07	9630033F20Rik
ENSMUSG00000000276	0.691868	8.45681e-06	7.94425	3.49738e-07	Dgke
ENSMUSG00000060802	-1.71583	8.64927e-06	7.10395	3.58131e-07	B2m
ENSMUSG00000059857	-0.491833	8.77778e-06	6.00475	3.63891e-07	Ntng1
ENSMUSG00000076617	-1.61794	8.82191e-06	1.13651	3.66162e-07	Ighm
ENSMUSG00000035697	-1.40826	8.93931e-06	2.52521	3.71483e-07	Hmha1
ENSMUSG00000061878	-0.84752	8.98474e-06	3.51719	3.73821e-07	Sphk1
ENSMUSG00000045871	-0.495129	9.0277e-06	5.54187	3.7606e-07	Slitrk6
ENSMUSG00000039474	-0.814206	9.07098e-06	7.16142	3.78454e-07	Wfs1
ENSMUSG00000027935	-0.895607	9.07098e-06	3.00572	3.78771e-07	Rab13
ENSMUSG00000020696	0.671167	9.08591e-06	4.5299	3.7985e-07	Rffl
ENSMUSG00000052684	0.599384	9.14684e-06	6.16126	3.82855e-07	Jun
ENSMUSG00000043251	1.22867	9.19744e-06	2.22943	3.85794e-07	Exoc3l
ENSMUSG00000000934	0.800244	9.19744e-06	4.34218	3.85894e-07	Top1mt
ENSMUSG00000048799	0.51974	9.24541e-06	7.02888	3.88369e-07	Cep120
ENSMUSG00000045319	0.760211	9.25569e-06	4.59678	3.89264e-07	Proser2
ENSMUSG00000038079	0.463421	9.35677e-06	6.00253	3.93984e-07	Tmem237
ENSMUSG00000036362	-1.3093	9.36112e-06	1.68303	3.94636e-07	P2ry13
ENSMUSG00000023909	0.525137	9.3818e-06	6.81633	3.96367e-07	Paqr4
ENSMUSG00000090061	-0.604728	9.3818e-06	4.75662	3.96447e-07	Nwd2
ENSMUSG00000042557	0.445254	9.40036e-06	6.75183	3.98173e-07	Sin3a
ENSMUSG00000038738	-0.508977	9.40036e-06	6.60356	3.97874e-07	Shank1
ENSMUSG00000033055	0.63892	9.48653e-06	4.93238	4.02773e-07	Ankrd54
ENSMUSG00000041328	0.441376	9.48653e-06	6.49709	4.02318e-07	Pcf11
ENSMUSG00000021870	-0.531177	9.66493e-06	7.95663	4.10831e-07	Slmap
ENSMUSG00000020108	0.617426	9.90985e-06	6.95907	4.21738e-07	Ddit4
ENSMUSG00000002808	-0.558124	1.01521e-05	4.88709	4.32558e-07	Epdr1
ENSMUSG00000035274	-0.610292	1.02469e-05	4.75496	4.37108e-07	Tpbg
ENSMUSG00000037071	0.781426	1.04936e-05	4.23385	4.48158e-07	Scd1
ENSMUSG00000021221	0.925904	1.06361e-05	4.5307	4.54777e-07	Dpf3
ENSMUSG00000032599	0.893278	1.07197e-05	7.29743	4.58885e-07	Ip6k2
ENSMUSG00000068740	-0.547724	1.07355e-05	7.17902	4.60101e-07	Celsr2
ENSMUSG00000090340	2.25032	1.077e-05	0.0914404	4.63196e-07	NA
ENSMUSG00000029772	-0.43355	1.077e-05	6.3995	4.62679e-07	Ahcyl2
ENSMUSG00000034853	-0.648902	1.077e-05	5.39917	4.62179e-07	Acot11
ENSMUSG00000025189	-0.431097	1.09987e-05	6.25026	4.73582e-07	Cnnm1
ENSMUSG00000042428	-0.422286	1.10554e-05	6.66047	4.76578e-07	Mgat3
ENSMUSG00000046589	1.4145	1.1186e-05	1.24895	4.8277e-07	Lrrc8e
ENSMUSG00000041044	0.650073	1.13186e-05	8.83677	4.89056e-07	Lrit1
ENSMUSG00000027367	0.542794	1.14241e-05	7.50398	4.94188e-07	Stard7
ENSMUSG00000021754	0.535683	1.15998e-05	6.64799	5.02368e-07	Map3k1
ENSMUSG00000027952	0.586789	1.16516e-05	5.35826	5.05195e-07	Pmvk
ENSMUSG00000089726	1.43241	1.17223e-05	1.00883	5.0885e-07	Mir17hg
ENSMUSG00000020715	0.620666	1.18295e-05	5.13231	5.14094e-07	Ern1
ENSMUSG00000063531	-0.572124	1.18923e-05	5.58443	5.17417e-07	Sema3e
ENSMUSG00000025858	0.526174	1.20282e-05	5.75122	5.23934e-07	Get4
ENSMUSG00000029343	6.75321	1.2212e-05	4.73218	5.3255e-07	Crybb1
ENSMUSG00000061589	0.506168	1.22247e-05	7.03224	5.3433e-07	Dot1l
ENSMUSG00000041362	-0.547888	1.22247e-05	5.18738	5.34155e-07	4930506M07Rik
ENSMUSG00000078963	0.708766	1.24171e-05	4.53631	5.43361e-07	Hsbp1l1
ENSMUSG00000024292	-1.44484	1.24571e-05	1.80088	5.45734e-07	Cyp4f14
ENSMUSG00000043850	-1.05922	1.2702e-05	4.27243	5.57101e-07	Clrn1
ENSMUSG00000026502	0.456465	1.29432e-05	5.93534	5.68326e-07	Desi2
ENSMUSG00000047446	0.551521	1.29827e-05	5.25886	5.7071e-07	Arl4a
ENSMUSG00000034684	0.70675	1.32542e-05	7.03214	5.83974e-07	Sema3f
ENSMUSG00000031788	0.563664	1.32542e-05	5.25006	5.83928e-07	Kifc3
ENSMUSG00000054619	-0.713843	1.34923e-05	3.88997	5.95139e-07	Mettl7a1
ENSMUSG00000025887	-1.40939	1.35339e-05	0.434103	5.9765e-07	Casp12
ENSMUSG00000046805	-1.81441	1.37085e-05	5.38638	6.06049e-07	Mpeg1
ENSMUSG00000068011	0.998947	1.41609e-05	2.73546	6.26757e-07	Mkrn2os
ENSMUSG00000022463	0.518197	1.43782e-05	7.90379	6.37094e-07	Srebf2
ENSMUSG00000038872	-0.601452	1.44017e-05	5.61117	6.3886e-07	Zfhx3
ENSMUSG00000037999	-0.70327	1.47223e-05	4.23529	6.53815e-07	Arap2
ENSMUSG00000022529	0.495065	1.47562e-05	5.36305	6.56059e-07	Zfp263
ENSMUSG00000034832	0.693356	1.48027e-05	8.07441	6.5887e-07	Tet3
ENSMUSG00000068551	-0.461123	1.51725e-05	5.80344	6.76091e-07	Zfp467
ENSMUSG00000030030	0.81063	1.53729e-05	3.42302	6.85787e-07	1700003E16Rik
ENSMUSG00000070476	-0.504671	1.55035e-05	5.34064	6.92392e-07	Fam217b
ENSMUSG00000019935	-0.669939	1.5535e-05	5.09459	6.94576e-07	Slc17a8
ENSMUSG00000024912	2.80094	1.55842e-05	1.15485	6.97555e-07	Fosl1
ENSMUSG00000034075	0.56961	1.56402e-05	7.98422	7.00844e-07	Zdhhc5
ENSMUSG00000014668	0.448226	1.57823e-05	5.59892	7.08793e-07	Chfr
ENSMUSG00000022488	-1.13353	1.57823e-05	3.4162	7.084e-07	Nckap1l
ENSMUSG00000035578	0.942165	1.58651e-05	3.83567	7.13304e-07	Iqcg
ENSMUSG00000045064	1.12764	1.6132e-05	3.35231	7.26112e-07	Zc2hc1c
ENSMUSG00000032902	0.847451	1.6193e-05	7.88534	7.29671e-07	Slc16a1
ENSMUSG00000029769	-0.579504	1.62014e-05	7.16029	7.31669e-07	Ccdc136
ENSMUSG00000050359	-3.6232	1.62014e-05	-1.46737	7.31119e-07	Sprr1a
ENSMUSG00000071567	-0.505774	1.63528e-05	5.81682	7.39327e-07	A830039N20Rik
ENSMUSG00000003534	-0.614597	1.64832e-05	8.28613	7.46049e-07	Ddr1
ENSMUSG00000018698	-0.734362	1.6503e-05	3.80047	7.47769e-07	Lhx1
ENSMUSG00000087189	-0.675562	1.69283e-05	4.23255	7.67889e-07	NA
ENSMUSG00000045690	1.00231	1.72735e-05	2.79103	7.84413e-07	Wdr89
ENSMUSG00000087437	1.89967	1.73324e-05	0.682274	7.87956e-07	Gm13112
ENSMUSG00000042082	-0.410816	1.76455e-05	6.53704	8.03073e-07	Arsb
ENSMUSG00000022241	0.506673	1.77335e-05	5.89073	8.07963e-07	Tars
ENSMUSG00000074037	1.3951	1.78796e-05	2.73913	8.15516e-07	Mc1r
ENSMUSG00000030220	-0.950676	1.83705e-05	3.39162	8.38827e-07	Arhgdib
ENSMUSG00000027887	1.91143	1.87016e-05	0.382896	8.54882e-07	Sypl2
ENSMUSG00000052609	0.669035	1.88823e-05	5.71767	8.64087e-07	Plekhg3
ENSMUSG00000030411	-0.49693	1.88894e-05	5.37787	8.65356e-07	Nova2
ENSMUSG00000029352	5.04792	1.89521e-05	5.51829	8.69181e-07	Crybb3
ENSMUSG00000021254	0.447607	1.91065e-05	6.0027	8.77218e-07	Gpatch2l
ENSMUSG00000020585	-0.560012	1.91988e-05	7.31828	8.82415e-07	Laptm4a
ENSMUSG00000047496	-0.478907	1.98294e-05	6.85387	9.12391e-07	Rnf152
ENSMUSG00000040511	0.704052	2.00751e-05	4.84515	9.24701e-07	Pvr
ENSMUSG00000050619	0.514117	2.01003e-05	5.52005	9.26871e-07	Zscan29
ENSMUSG00000040855	-0.497192	2.0287e-05	6.40594	9.36494e-07	Reps2
ENSMUSG00000052430	-0.804229	2.11531e-05	3.95596	9.77535e-07	Bmpr1b
ENSMUSG00000014786	0.612419	2.18571e-05	5.09249	1.01116e-06	Slc9a5
ENSMUSG00000042564	0.956727	2.24828e-05	3.67576	1.04124e-06	Fam227a
ENSMUSG00000062082	-4.8428	2.25788e-05	-2.07502	1.04681e-06	Cd200r4
ENSMUSG00000068874	1.99595	2.2889e-05	4.36304	1.06234e-06	Selenbp1
ENSMUSG00000090021	0.842404	2.30162e-05	4.04942	1.06939e-06	Gm6493
ENSMUSG00000037469	2.717	2.33034e-05	-0.899002	1.08391e-06	Papl
ENSMUSG00000031826	0.400803	2.33496e-05	6.63996	1.08722e-06	Usp10
ENSMUSG00000027827	-0.418013	2.34457e-05	6.35355	1.09287e-06	Kcnab1
ENSMUSG00000046213	2.75551	2.34705e-05	-0.827427	1.0952e-06	Cym
ENSMUSG00000028919	-0.669785	2.35614e-05	4.60867	1.10063e-06	Arhgef19
ENSMUSG00000024672	-2.99819	2.37432e-05	0.464769	1.11031e-06	Ms4a7
ENSMUSG00000059970	0.789972	2.38959e-05	3.68024	1.11864e-06	Hspa2
ENSMUSG00000017412	-0.535078	2.38992e-05	6.04784	1.12e-06	Cacnb4
ENSMUSG00000020053	-0.485684	2.45245e-05	5.67095	1.15053e-06	Igf1
ENSMUSG00000060586	-2.67331	2.45966e-05	1.72999	1.15514e-06	H2-Eb1
ENSMUSG00000026840	1.04784	2.47959e-05	3.26961	1.16574e-06	Lamc3
ENSMUSG00000038248	-0.45998	2.4858e-05	6.3167	1.1699e-06	Sobp
ENSMUSG00000025645	0.782618	2.53138e-05	4.17554	1.19262e-06	Ccdc51
ENSMUSG00000038602	-0.461017	2.53213e-05	6.02019	1.19438e-06	Slc35f1
ENSMUSG00000025255	-0.677345	2.53213e-05	6.60134	1.19551e-06	Zfhx4
ENSMUSG00000027475	0.45177	2.54265e-05	6.98576	1.20175e-06	Kif3b
ENSMUSG00000042207	0.638614	2.54966e-05	8.05539	1.20634e-06	Kdm5b
ENSMUSG00000001419	0.673407	2.56267e-05	9.20039	1.21378e-06	Mef2d
ENSMUSG00000058454	0.541574	2.57132e-05	5.42892	1.21917e-06	Dhcr7
ENSMUSG00000030096	1.00858	2.58731e-05	10.9167	1.22804e-06	Slc6a6
ENSMUSG00000052566	0.752154	2.63681e-05	4.29354	1.25286e-06	Hook2
ENSMUSG00000028581	-1.24023	2.64162e-05	4.51397	1.25646e-06	Laptm5
ENSMUSG00000024975	-0.421589	2.65839e-05	6.76263	1.26577e-06	Pdcd4
ENSMUSG00000057777	-0.488816	2.6935e-05	6.44549	1.28384e-06	Mab21l2
ENSMUSG00000038495	0.616332	2.71334e-05	7.74394	1.29516e-06	Otud7b
ENSMUSG00000054459	-0.453153	2.71334e-05	7.35777	1.29601e-06	Vsnl1
ENSMUSG00000043008	-1.42187	2.75349e-05	1.00539	1.31657e-06	Klhl6
ENSMUSG00000004880	0.586363	2.75872e-05	4.56296	1.32045e-06	Lbr
ENSMUSG00000058258	0.834438	2.97456e-05	3.39185	1.42525e-06	Idi1
ENSMUSG00000069170	0.651938	3.00135e-05	7.11	1.43959e-06	Gpr98
ENSMUSG00000040489	1.63658	3.06725e-05	0.437651	1.47274e-06	Sox30
ENSMUSG00000033007	-0.457139	3.09893e-05	6.76647	1.4895e-06	Asic4
ENSMUSG00000020848	0.481203	3.13184e-05	7.09912	1.5069e-06	Doc2b
ENSMUSG00000021556	-0.764056	3.13184e-05	4.00086	1.50845e-06	Golm1
ENSMUSG00000035513	0.53549	3.18947e-05	6.54915	1.53781e-06	Ntng2
ENSMUSG00000026582	3.88364	3.19712e-05	-1.43922	1.54309e-06	Sele
ENSMUSG00000035722	0.484583	3.19807e-05	5.71549	1.54516e-06	Abca7
ENSMUSG00000018377	0.473556	3.24419e-05	7.68297	1.56906e-06	Vezf1
ENSMUSG00000049583	-0.555094	3.24484e-05	5.33548	1.571e-06	Grm5
ENSMUSG00000019803	-0.663995	3.25304e-05	4.49516	1.5766e-06	Nr2e1
ENSMUSG00000027447	0.700655	3.27936e-05	9.00579	1.591e-06	Cst3
ENSMUSG00000050017	0.394746	3.28036e-05	6.70757	1.59313e-06	Pitpnb
ENSMUSG00000040209	-0.581579	3.28193e-05	6.48297	1.59553e-06	Zfp704
ENSMUSG00000062908	0.465287	3.3416e-05	6.0567	1.62621e-06	Acadm
ENSMUSG00000051977	0.928084	3.37799e-05	3.75934	1.64561e-06	Prdm9
ENSMUSG00000026833	-0.481013	3.43049e-05	7.80386	1.67462e-06	Olfm1
ENSMUSG00000028943	-0.501276	3.43049e-05	6.00542	1.67428e-06	Espn
ENSMUSG00000021303	0.587534	3.43378e-05	5.30049	1.67795e-06	Gng4
ENSMUSG00000084907	1.22231	3.43686e-05	1.72343	1.68118e-06	Gm14505
ENSMUSG00000040528	-1.97064	3.47648e-05	-0.294038	1.7023e-06	Milr1
ENSMUSG00000029640	0.478587	3.49522e-05	7.35764	1.71322e-06	Usp12
ENSMUSG00000081800	1.27988	3.52482e-05	2.01109	1.7295e-06	Gm14200
ENSMUSG00000037995	0.585103	3.5252e-05	6.48818	1.73145e-06	Igsf9
ENSMUSG00000025584	0.614421	3.54608e-05	5.16516	1.74348e-06	Pde8a
ENSMUSG00000024666	0.619558	3.55619e-05	4.63523	1.75023e-06	Tmem138
ENSMUSG00000025272	-0.423401	3.5963e-05	6.56157	1.77177e-06	Tro
ENSMUSG00000044708	-0.588472	3.67705e-05	7.11154	1.81339e-06	Kcnj10
ENSMUSG00000012609	0.468879	3.71942e-05	5.77143	1.83615e-06	Ttll5
ENSMUSG00000021125	1.13839	3.77267e-05	3.35107	1.86433e-06	Arg2
ENSMUSG00000020075	0.561062	3.78987e-05	6.08047	1.87473e-06	Ddx21
ENSMUSG00000053205	1.0782	3.80651e-05	2.80369	1.88486e-06	Styx
ENSMUSG00000072704	-0.452022	3.80731e-05	7.09031	1.88717e-06	2700089E24Rik
ENSMUSG00000028273	-0.483201	3.80934e-05	5.61091	1.89008e-06	Pdlim5
ENSMUSG00000034336	-0.444932	3.85282e-05	7.46636	1.91358e-06	Ina
ENSMUSG00000087590	1.10332	3.97883e-05	2.67019	1.97816e-06	2410004N09Rik
ENSMUSG00000031093	-0.835526	4.00893e-05	3.46291	1.99513e-06	Dock11
ENSMUSG00000020069	0.419044	4.04404e-05	6.29558	2.01463e-06	Hnrnph3
ENSMUSG00000086578	1.63691	4.07868e-05	1.21026	2.03393e-06	Gm13583
ENSMUSG00000025128	-0.501142	4.13315e-05	5.69098	2.06316e-06	Bhlhe22
ENSMUSG00000066652	3.26894	4.15121e-05	-1.29536	2.07426e-06	Lefty2
ENSMUSG00000085691	1.59785	4.20224e-05	1.59328	2.10185e-06	Gm14216
ENSMUSG00000026235	-0.464721	4.25676e-05	6.35246	2.13126e-06	Epha4
ENSMUSG00000041120	-0.502648	4.26316e-05	6.23025	2.1366e-06	Nbl1
ENSMUSG00000053774	0.48861	4.30574e-05	6.93641	2.16009e-06	Ubxn7
ENSMUSG00000022426	0.500001	4.32824e-05	5.8343	2.17354e-06	Josd1
ENSMUSG00000020599	1.09958	4.50807e-05	8.971	2.26611e-06	Rgs9
ENSMUSG00000018340	-0.533934	4.52475e-05	6.1807	2.27676e-06	Anxa6
ENSMUSG00000039523	0.425258	4.54052e-05	6.2887	2.28697e-06	Cep104
ENSMUSG00000051427	0.481776	4.54142e-05	5.52591	2.29197e-06	Ccdc157
ENSMUSG00000052581	-0.622435	4.54142e-05	4.42857	2.28971e-06	Lrrtm4
ENSMUSG00000031486	-0.595643	4.57001e-05	5.67549	2.30868e-06	Gpr124
ENSMUSG00000085156	1.00488	4.60908e-05	2.80402	2.33073e-06	Gm11974
ENSMUSG00000073421	-1.75097	4.61522e-05	2.57981	2.33615e-06	H2-Ab1
ENSMUSG00000032769	2.12477	4.64081e-05	-0.288927	2.35375e-06	Trpa1
ENSMUSG00000004698	0.461951	4.64081e-05	6.71274	2.35145e-06	Hdac9
ENSMUSG00000020812	0.999282	4.64461e-05	2.34506	2.358e-06	1810032O08Rik
ENSMUSG00000026471	-0.861178	4.77855e-05	2.96853	2.42839e-06	Mr1
ENSMUSG00000044876	0.542284	4.80103e-05	6.56447	2.44222e-06	Zfp444
ENSMUSG00000015305	-0.488635	4.83362e-05	5.54048	2.46122e-06	Sash1
ENSMUSG00000053835	-1.49887	4.83872e-05	1.13662	2.46624e-06	H2-T24
ENSMUSG00000028982	0.542194	4.85557e-05	6.27602	2.47726e-06	Slc25a33
ENSMUSG00000030400	0.454324	4.92016e-05	6.40387	2.51267e-06	Ercc2
ENSMUSG00000036990	0.477152	4.93295e-05	6.48858	2.52181e-06	Otud4
ENSMUSG00000041633	-0.854276	4.93295e-05	2.81435	2.52414e-06	Kctd12b
ENSMUSG00000031239	-0.593165	4.9792e-05	4.78859	2.55031e-06	Itm2a
ENSMUSG00000074505	-0.707596	5.10271e-05	6.79084	2.61612e-06	Fat3
ENSMUSG00000031024	-0.52724	5.10865e-05	4.84526	2.62172e-06	St5
ENSMUSG00000050700	6.26581	5.13664e-05	0.225601	2.63866e-06	Emilin3
ENSMUSG00000030544	3.79683	5.15116e-05	-0.558462	2.6487e-06	Mesp1
ENSMUSG00000075020	0.991687	5.19252e-05	3.73532	2.67256e-06	E530001K10Rik
ENSMUSG00000012350	-1.15526	5.27317e-05	1.37948	2.71671e-06	Ehf
ENSMUSG00000048458	0.451986	5.29344e-05	6.59394	2.72981e-06	Fam212b
ENSMUSG00000022272	0.6177	5.34503e-05	6.89949	2.76129e-06	Myo10
ENSMUSG00000047992	-0.865176	5.34503e-05	3.59231	2.76176e-06	Fam69c
ENSMUSG00000027712	-0.5436	5.43303e-05	5.89744	2.80996e-06	Anxa5
ENSMUSG00000038233	-1.15484	5.43838e-05	2.26671	2.81606e-06	Fam198a
ENSMUSG00000074874	-1.49595	5.43838e-05	-0.0997737	2.81817e-06	Ctla2b
ENSMUSG00000028412	0.439706	5.62123e-05	6.67303	2.91574e-06	Slc44a1
ENSMUSG00000028005	-0.432435	5.62745e-05	7.34436	2.92178e-06	Gucy1b3
ENSMUSG00000030276	0.832731	5.66236e-05	3.90821	2.94274e-06	Ttll3
ENSMUSG00000023994	0.475147	5.80799e-05	5.7105	3.02133e-06	Nfya
ENSMUSG00000026824	-0.58239	5.82999e-05	4.81732	3.03569e-06	Kcnj3
ENSMUSG00000050174	1.06722	5.84334e-05	2.09378	3.04557e-06	Nudt6
ENSMUSG00000021792	0.486733	5.87973e-05	6.33113	3.06748e-06	Fam213a
ENSMUSG00000019810	-0.415257	5.89505e-05	5.89175	3.07842e-06	Fuca2
ENSMUSG00000090432	-2.10918	5.93807e-05	0.497143	3.10386e-06	NA
ENSMUSG00000036357	1.54788	5.94175e-05	1.86617	3.10876e-06	Gpr101
ENSMUSG00000051510	0.390734	5.95491e-05	6.32488	3.11863e-06	Mafg
ENSMUSG00000032840	0.453635	5.95565e-05	6.35906	3.122e-06	2410131K14Rik
ENSMUSG00000024295	1.55564	6.05154e-05	2.01384	3.17529e-06	Cyp4f41-ps
ENSMUSG00000034248	0.843608	6.06805e-05	5.42899	3.187e-06	Slc25a37
ENSMUSG00000027376	1.81382	6.12676e-05	-0.0544243	3.2209e-06	Prom2
ENSMUSG00000037196	0.753739	6.20887e-05	3.59463	3.26717e-06	Pacrg
ENSMUSG00000026820	0.554458	6.39085e-05	5.00638	3.36613e-06	Ptges2
ENSMUSG00000032010	0.606743	6.39156e-05	7.03697	3.36971e-06	Usp2
ENSMUSG00000034926	0.453375	6.43418e-05	6.91216	3.3954e-06	Dhcr24
ENSMUSG00000048304	-0.545904	6.56779e-05	4.70535	3.46919e-06	Slitrk3
ENSMUSG00000028617	-0.524468	6.57025e-05	5.22982	3.47378e-06	Lrrc42
ENSMUSG00000049556	-0.400723	6.58587e-05	6.28867	3.48534e-06	Lingo1
ENSMUSG00000009621	-0.58124	6.60001e-05	4.44603	3.49613e-06	Vav2
ENSMUSG00000068745	3.29703	6.60748e-05	-0.378318	3.50339e-06	Mybphl
ENSMUSG00000037697	0.471497	6.68067e-05	6.8024	3.54554e-06	Ddhd1
ENSMUSG00000087305	0.901792	6.79387e-05	4.51042	3.60902e-06	A430035B10Rik
ENSMUSG00000021803	0.87425	6.80314e-05	10.2064	3.61735e-06	Cdhr1
ENSMUSG00000024063	0.614232	6.80965e-05	8.16493	3.62763e-06	Lbh
ENSMUSG00000028804	-0.672263	6.80965e-05	5.28409	3.62431e-06	Csmd2
ENSMUSG00000024293	0.484235	6.97837e-05	5.67958	3.72101e-06	Esco1
ENSMUSG00000032719	-0.649061	6.9923e-05	4.1954	3.73193e-06	Sbspon
ENSMUSG00000052142	-1.685	7.04102e-05	0.930262	3.76146e-06	Rasal3
ENSMUSG00000022946	-0.453267	7.09818e-05	5.53725	3.79555e-06	Dopey2
ENSMUSG00000072115	-1.71436	7.10545e-05	-0.355381	3.803e-06	Ang
ENSMUSG00000020913	1.24764	7.18007e-05	1.14046	3.84653e-06	Krt24
ENSMUSG00000036026	0.508785	7.30091e-05	7.59288	3.91492e-06	Tmem63b
ENSMUSG00000031111	1.36108	7.35414e-05	0.873258	3.94715e-06	Igsf1
ENSMUSG00000060002	-0.571791	7.46372e-05	4.55599	4.0097e-06	Chpt1
ENSMUSG00000021182	-0.533289	7.51341e-05	5.00953	4.04016e-06	Ccdc88c
ENSMUSG00000038145	0.570626	7.52113e-05	7.66987	4.04893e-06	Snrk
ENSMUSG00000070730	0.464738	7.52113e-05	5.95583	4.05184e-06	Rmdn3
ENSMUSG00000047746	-1.54122	7.54084e-05	-0.178426	4.06623e-06	Fbxo40
ENSMUSG00000056851	0.644106	7.56976e-05	9.42672	4.08562e-06	Pcbp2
ENSMUSG00000022894	-0.553712	7.59558e-05	6.03243	4.10336e-06	Adamts5
ENSMUSG00000021719	-0.496553	7.61323e-05	6.32483	4.1167e-06	Rgs7bp
ENSMUSG00000085417	1.74734	7.62037e-05	-0.549694	4.12438e-06	Gm13919
ENSMUSG00000027978	-1.70447	7.68042e-05	-0.309904	4.16072e-06	Prss12
ENSMUSG00000033880	-1.40001	7.74982e-05	6.36872	4.2022e-06	Lgals3bp
ENSMUSG00000076435	-0.814081	7.86836e-05	3.15405	4.27042e-06	Acsf2
ENSMUSG00000026288	-1.05472	7.87001e-05	3.14818	4.27525e-06	Inpp5d
ENSMUSG00000023495	0.591011	8.0281e-05	8.84541	4.36515e-06	Pcbp4
ENSMUSG00000025418	-0.989225	8.03143e-05	2.65573	4.37099e-06	Bsnd
ENSMUSG00000024940	-0.555747	8.06154e-05	6.53304	4.39141e-06	Ltbp3
ENSMUSG00000091134	1.96908	8.06779e-05	-0.401044	4.39885e-06	NA
ENSMUSG00000032648	-0.447009	8.16227e-05	7.04521	4.45445e-06	Pygm
ENSMUSG00000011254	0.728045	8.2093e-05	3.60559	4.48422e-06	Thg1l
ENSMUSG00000048351	0.563197	8.23519e-05	4.66409	4.50249e-06	Coa7
ENSMUSG00000048787	0.459903	8.40818e-05	5.48555	4.60128e-06	Dcun1d3
ENSMUSG00000020284	0.511786	8.44316e-05	4.99485	4.62465e-06	1810043G02Rik
ENSMUSG00000030579	-1.54828	8.4984e-05	3.07975	4.65917e-06	Tyrobp
ENSMUSG00000029135	0.881593	8.50109e-05	4.18545	4.6649e-06	Fosl2
ENSMUSG00000041460	0.566889	8.50413e-05	8.72847	4.67082e-06	Cacna2d4
ENSMUSG00000028195	0.763204	8.52529e-05	3.29932	4.68671e-06	Cyr61
ENSMUSG00000045038	-0.428742	8.54772e-05	7.67808	4.70332e-06	Prkce
ENSMUSG00000020101	-0.978397	8.54951e-05	3.20143	4.70859e-06	4632428N05Rik
ENSMUSG00000028188	1.00743	8.65379e-05	3.77042	4.78039e-06	Spata1
ENSMUSG00000025010	0.62984	8.65379e-05	4.4102	4.78335e-06	Ccnj
ENSMUSG00000038481	0.529974	8.65379e-05	7.17665	4.78308e-06	Cdk19
ENSMUSG00000055373	-0.586548	8.65379e-05	4.79652	4.77513e-06	Fut9
ENSMUSG00000026080	-0.447873	8.81694e-05	5.38585	4.87795e-06	Chst10
ENSMUSG00000035594	1.13502	8.89654e-05	2.62775	4.92644e-06	Chrna5
ENSMUSG00000085105	0.986485	9.0406e-05	3.56698	5.01074e-06	Gm12758
ENSMUSG00000029671	3.52267	9.19798e-05	-1.74346	5.10257e-06	Wnt16
ENSMUSG00000029381	0.440303	9.32681e-05	6.37603	5.17871e-06	Shroom3
ENSMUSG00000032601	0.420355	9.33612e-05	6.94638	5.18855e-06	Prkar2a
ENSMUSG00000022244	0.630089	9.36411e-05	4.02656	5.20879e-06	Amacr
ENSMUSG00000056380	2.06512	9.41081e-05	-0.762788	5.23948e-06	Gpr50
ENSMUSG00000020063	0.473784	9.58752e-05	5.44996	5.34267e-06	Sirt1
ENSMUSG00000020829	-0.760557	9.60283e-05	3.26106	5.35601e-06	Slc46a1
ENSMUSG00000048109	0.670969	9.71482e-05	4.43795	5.42333e-06	Rbm15
ENSMUSG00000022673	0.616774	9.90384e-05	4.36515	5.53381e-06	Mcm4
ENSMUSG00000024524	-0.499073	9.95953e-05	5.90856	5.56992e-06	Gnal
ENSMUSG00000085128	-1.15802	9.97256e-05	1.40092	5.5822e-06	NA
ENSMUSG00000015749	0.619577	0.000100312	9.25994	5.62006e-06	Anp32e
ENSMUSG00000022707	-0.461342	0.00010136	5.67139	5.68384e-06	Gbe1
ENSMUSG00000040061	-1.62478	0.000106019	0.515659	5.95041e-06	Plcb2
ENSMUSG00000007867	0.617411	0.000106719	4.64323	5.99505e-06	Ift43
ENSMUSG00000056947	0.464594	0.000106751	7.91709	6.00214e-06	Mab21l1
ENSMUSG00000025437	0.65868	0.000107763	8.0221	6.06446e-06	Usp33
ENSMUSG00000022788	0.519964	0.000108015	6.86818	6.08404e-06	Fgd4
ENSMUSG00000032221	0.892949	0.000108164	2.95029	6.09788e-06	Mns1
ENSMUSG00000051243	0.41898	0.000110044	5.49868	6.20938e-06	Islr2
ENSMUSG00000041408	0.512081	0.000111848	7.09203	6.31675e-06	Wapal
ENSMUSG00000041920	0.777704	0.000112825	7.03179	6.37758e-06	Slc16a6
ENSMUSG00000030621	-0.640209	0.000112971	3.86128	6.39146e-06	Me3
ENSMUSG00000052911	-0.486725	0.000113572	5.51283	6.4312e-06	Lamb2
ENSMUSG00000022416	-0.421807	0.000115035	6.58544	6.51977e-06	Cacna1i
ENSMUSG00000028289	-0.466844	0.000115162	5.64066	6.53276e-06	Epha7
ENSMUSG00000037428	0.447489	0.000115318	5.79452	6.54738e-06	Vgf
ENSMUSG00000019055	-0.470799	0.000117595	5.35218	6.68256e-06	Plod1
ENSMUSG00000023092	-0.388194	0.000118777	6.76244	6.75566e-06	Fhl1
ENSMUSG00000019487	0.682747	0.000120412	4.48706	6.85467e-06	Trip10
ENSMUSG00000093460	-0.543798	0.00012043	4.92901	6.86174e-06	Six3os1
ENSMUSG00000036825	0.459045	0.000121558	6.71317	6.93211e-06	Ssx2ip
ENSMUSG00000028461	0.578638	0.000122877	5.40326	7.01938e-06	Ccdc107
ENSMUSG00000020362	0.55005	0.000122877	7.91288	7.02578e-06	Cnot6
ENSMUSG00000047085	-0.407677	0.000122877	6.16104	7.02228e-06	Lrrc4b
ENSMUSG00000028060	0.424647	0.000122961	6.17415	7.03671e-06	2810403A07Rik
ENSMUSG00000032671	2.07188	0.000123089	-0.499868	7.05023e-06	A930018P22Rik
ENSMUSG00000020828	-0.611112	0.000123783	4.0962	7.09615e-06	Pld2
ENSMUSG00000028639	0.514646	0.000125966	8.33507	7.22761e-06	Ybx1
ENSMUSG00000001986	-0.440503	0.000128148	6.07571	7.3592e-06	Gria3
ENSMUSG00000052533	0.411268	0.000128228	6.1092	7.37191e-06	Nup188
ENSMUSG00000037593	-0.566912	0.000128228	5.86791	7.37667e-06	BC030499
ENSMUSG00000052539	-0.500884	0.000129688	6.92805	7.46714e-06	Magi3
ENSMUSG00000028012	-0.732776	0.000130097	4.32612	7.49721e-06	Rrh
ENSMUSG00000068154	0.900236	0.000130487	5.07002	7.52622e-06	Insm1
ENSMUSG00000038070	0.606675	0.000131818	5.33525	7.60956e-06	Cntln
ENSMUSG00000032181	-0.438002	0.000132592	7.84908	7.66089e-06	Scg3
ENSMUSG00000036817	0.367292	0.000132981	6.62352	7.69005e-06	Sun1
ENSMUSG00000042570	0.596103	0.000133645	4.99327	7.73514e-06	Mier2
ENSMUSG00000039577	0.530296	0.000134044	4.87325	7.76495e-06	Nphp4
ENSMUSG00000021760	-0.960238	0.000134159	3.93006	7.77831e-06	Gpx8
ENSMUSG00000025078	0.622652	0.000134253	5.11981	7.79046e-06	Nhlrc2
ENSMUSG00000039328	0.683355	0.000137239	4.08742	7.97063e-06	Rnf122
ENSMUSG00000059588	0.692635	0.000137662	3.77357	8.0021e-06	Calcrl
ENSMUSG00000049001	-0.497051	0.000138397	7.5623	8.05176e-06	Ndnf
ENSMUSG00000026208	1.21908	0.000138795	1.12383	8.08877e-06	Des
ENSMUSG00000047417	0.407842	0.000138795	6.05642	8.08553e-06	Rexo1
ENSMUSG00000054580	0.616737	0.000144209	6.57571	8.41151e-06	Pla2r1
ENSMUSG00000051295	-1.07889	0.000145767	2.20185	8.50971e-06	9630028B13Rik
ENSMUSG00000039197	-0.522021	0.000147281	4.82202	8.60546e-06	Adk
ENSMUSG00000033054	0.560141	0.000147502	5.42354	8.62575e-06	Npat
ENSMUSG00000029009	0.440875	0.000148105	5.40519	8.67029e-06	Mthfr
ENSMUSG00000006586	-0.442328	0.000148105	5.79153	8.67585e-06	Runx1t1
ENSMUSG00000087221	0.769777	0.000148411	3.47089	8.70119e-06	BC037032
ENSMUSG00000024011	3.3104	0.000148518	0.389325	8.71489e-06	Pi16
ENSMUSG00000023072	0.616727	0.000148535	4.55735	8.7308e-06	Cep89
ENSMUSG00000030822	0.417476	0.000148535	6.2302	8.73062e-06	Prr14
ENSMUSG00000042279	1.90619	0.000149504	0.0612707	8.79525e-06	H1foo
ENSMUSG00000027165	-0.513698	0.000150157	4.93089	8.84115e-06	B230118H07Rik
ENSMUSG00000015568	-0.483025	0.000150506	5.38239	8.86923e-06	Lpl
ENSMUSG00000044252	-0.398611	0.000151204	6.36285	8.91797e-06	Osbpl1a
ENSMUSG00000075327	0.645583	0.000151795	4.05646	8.96039e-06	Zbtb2
ENSMUSG00000027009	-0.803392	0.000152595	4.2363	9.01525e-06	Itga4
ENSMUSG00000033319	0.517454	0.000154161	5.58766	9.1155e-06	Fem1c
ENSMUSG00000039934	-0.861143	0.000156063	3.55896	9.23581e-06	Gsap
ENSMUSG00000022489	-0.374353	0.00015654	6.81891	9.27806e-06	Pde1b
ENSMUSG00000032089	-1.52163	0.00015654	1.9491	9.27971e-06	Il10ra
ENSMUSG00000020893	0.542287	0.000157241	7.03957	9.33699e-06	Per1
ENSMUSG00000035151	0.474069	0.000157241	6.8698	9.33466e-06	Elmod2
ENSMUSG00000036594	-2.71022	0.000157837	1.95195	9.38031e-06	H2-Aa
ENSMUSG00000028949	-0.648816	0.000157934	4.18801	9.39394e-06	Smarcd3
ENSMUSG00000040128	0.388676	0.000158292	6.41612	9.42317e-06	Pnrc1
ENSMUSG00000042606	0.497322	0.000158431	5.3111	9.44734e-06	Hirip3
ENSMUSG00000057378	-0.714871	0.000158431	4.55789	9.44573e-06	Ryr3
ENSMUSG00000020532	0.444725	0.000158872	6.66825	9.4816e-06	Acaca
ENSMUSG00000045594	-0.656635	0.000163015	4.08694	9.73702e-06	Glb1
ENSMUSG00000036908	-1.18956	0.000167031	3.60406	9.9883e-06	Unc93b1
ENSMUSG00000055413	-1.33155	0.000167031	0.665883	9.99359e-06	H2-Q5
ENSMUSG00000032135	0.710481	0.000169406	4.10896	1.01503e-05	Mcam
ENSMUSG00000031631	0.478202	0.000169406	6.09611	1.01582e-05	Cfap97
ENSMUSG00000027508	-0.437396	0.000169406	5.72616	1.01696e-05	Pag1
ENSMUSG00000024397	-1.46924	0.000169406	1.618	1.01676e-05	Aif1
ENSMUSG00000049908	9.85296	0.000169536	3.10541	1.01859e-05	Gja8
ENSMUSG00000056458	0.74891	0.000170104	4.17437	1.02367e-05	Mok
ENSMUSG00000044617	0.486079	0.000170104	5.21863	1.02371e-05	Zbtb39
ENSMUSG00000028018	0.588971	0.000178002	4.34727	1.07213e-05	Gstcd
ENSMUSG00000020325	0.91207	0.000178523	2.72327	1.07616e-05	Fstl3
ENSMUSG00000038069	0.471007	0.000179426	5.11541	1.0825e-05	Cdkn2aip
ENSMUSG00000027763	0.459837	0.000180814	6.88489	1.09269e-05	Mbnl1
ENSMUSG00000032667	-0.423478	0.000180814	5.85714	1.09264e-05	Pon2
ENSMUSG00000057455	-0.426407	0.000181725	7.31675	1.0991e-05	Rit2
ENSMUSG00000025950	0.395254	0.000182658	6.12325	1.10566e-05	Idh1
ENSMUSG00000079056	-0.42186	0.000184529	6.05109	1.11791e-05	Kcnip3
ENSMUSG00000019897	0.425481	0.000187712	5.39446	1.13888e-05	Ccdc59
ENSMUSG00000035849	-0.536032	0.000187712	4.51144	1.13907e-05	Krt222
ENSMUSG00000020519	0.593724	0.00018962	4.50324	1.1516e-05	Sap30l
ENSMUSG00000027016	0.434268	0.000190684	7.06473	1.15902e-05	Zfp385b
ENSMUSG00000035206	0.390934	0.000194594	5.98073	1.18376e-05	Sppl2b
ENSMUSG00000025359	2.50425	0.000197259	3.38598	1.20096e-05	Pmel
ENSMUSG00000024827	-0.428944	0.000197267	6.29144	1.20199e-05	Gldc
ENSMUSG00000038151	0.762014	0.000197374	4.156	1.20418e-05	Prdm1
ENSMUSG00000082229	-0.395798	0.000197374	6.05454	1.20462e-05	Nap1l2
ENSMUSG00000039976	-0.393768	0.000197737	5.57817	1.20859e-05	Tbc1d16
ENSMUSG00000055799	-0.667781	0.000197737	3.62032	1.20882e-05	Tcf7l1
ENSMUSG00000024833	0.707498	0.000200193	3.33478	1.22483e-05	Pola2
ENSMUSG00000063430	-0.412829	0.000202507	5.71101	1.24e-05	Wscd2
ENSMUSG00000045394	1.77884	0.000202686	-0.347737	1.24212e-05	Epcam
ENSMUSG00000051228	-0.57612	0.000202781	5.24428	1.24371e-05	Nyx
ENSMUSG00000085385	0.761222	0.000205957	3.04418	1.26422e-05	9430008C03Rik
ENSMUSG00000032424	0.801083	0.000206583	3.16316	1.27013e-05	NA
ENSMUSG00000035529	0.390622	0.000206583	5.71489	1.26946e-05	Prdm4
ENSMUSG00000050567	0.434915	0.000207551	5.41835	1.27712e-05	Maml1
ENSMUSG00000056116	-1.29799	0.00021033	3.299	1.29528e-05	H2-T22
ENSMUSG00000030272	-0.56068	0.000210493	4.81092	1.29733e-05	Camk1
ENSMUSG00000026587	-0.445806	0.000214175	6.98984	1.32218e-05	Astn1
ENSMUSG00000064215	-1.0475	0.000214175	3.38659	1.32145e-05	Ifi27
ENSMUSG00000058488	0.747998	0.000214848	2.95177	1.32741e-05	Kl
ENSMUSG00000029674	-0.408404	0.00021566	5.76751	1.3335e-05	Limk1
ENSMUSG00000053580	-0.505041	0.000220406	6.46435	1.36395e-05	Tanc2
ENSMUSG00000032352	0.471464	0.000220583	5.57221	1.36615e-05	Lrrc1
ENSMUSG00000026409	0.814925	0.00022103	8.32494	1.37003e-05	Pfkfb2
ENSMUSG00000027420	2.74684	0.000221042	1.63211	1.3712e-05	Bfsp1
ENSMUSG00000025498	-1.20451	0.00022228	5.34751	1.38e-05	Irf7
ENSMUSG00000036533	0.644665	0.000223773	3.93456	1.39039e-05	Cdc42ep3
ENSMUSG00000023013	-2.07177	0.00022428	-0.61328	1.39466e-05	Aqp2
ENSMUSG00000048582	7.89046	0.000225119	1.25856	1.40101e-05	Gja3
ENSMUSG00000087067	1.66697	0.000227723	0.475866	1.41835e-05	Gm11532
ENSMUSG00000052302	0.42576	0.000230149	6.63658	1.43461e-05	Tbc1d30
ENSMUSG00000015968	-0.404404	0.000230772	6.24265	1.43965e-05	Cacna1d
ENSMUSG00000038112	1.22417	0.000231905	1.52719	1.45021e-05	AW551984
ENSMUSG00000046598	0.428414	0.000231905	5.5057	1.44818e-05	Bdh1
ENSMUSG00000024302	-0.413803	0.000231905	6.15368	1.44935e-05	Dtna
ENSMUSG00000027938	-1.32307	0.000233138	0.603629	1.45908e-05	Creb3l4
ENSMUSG00000023572	0.433263	0.000233423	6.7579	1.46437e-05	Ccndbp1
ENSMUSG00000033819	0.406683	0.000233423	6.13004	1.46211e-05	Ppp1r16a
ENSMUSG00000026527	-0.405969	0.000233423	5.47211	1.46397e-05	Rgs7
ENSMUSG00000046709	-0.415025	0.000235771	7.21335	1.48029e-05	Mapk10
ENSMUSG00000034157	0.385825	0.000236953	6.91264	1.48889e-05	Cipc
ENSMUSG00000032131	0.455256	0.000240113	7.12077	1.51004e-05	Abcg4
ENSMUSG00000043157	-1.84404	0.000240113	-0.179506	1.51115e-05	Arl11
ENSMUSG00000029673	-0.372909	0.000241757	6.35085	1.52271e-05	Auts2
ENSMUSG00000027893	0.514846	0.000243844	8.53021	1.53707e-05	Ahcyl1
ENSMUSG00000030662	0.561641	0.000244221	7.6937	1.54067e-05	Ipo5
ENSMUSG00000026020	0.442256	0.000245056	5.36741	1.54717e-05	Nop58
ENSMUSG00000009090	0.476206	0.000248246	8.53264	1.56855e-05	Ap1b1
ENSMUSG00000030659	0.616228	0.000250768	4.78718	1.58574e-05	Nucb2
ENSMUSG00000020538	0.566844	0.000251486	7.53377	1.59315e-05	Srebf1
ENSMUSG00000007653	-0.43815	0.000251486	6.74825	1.59312e-05	Gabrb2
ENSMUSG00000036242	-0.605613	0.000251486	3.91918	1.59406e-05	3632451O06Rik
ENSMUSG00000093126	0.779745	0.000252147	6.93893	1.59951e-05	NA
ENSMUSG00000026024	0.453846	0.000252875	6.66615	1.6054e-05	Als2
ENSMUSG00000079499	0.58511	0.000254141	5.54157	1.6147e-05	6530402F18Rik
ENSMUSG00000013611	1.94121	0.000258499	-0.10409	1.64369e-05	Snx31
ENSMUSG00000038022	0.670209	0.000259519	3.59115	1.65147e-05	Fam188b
ENSMUSG00000024164	-2.2618	0.000259727	5.79865	1.6541e-05	C3
ENSMUSG00000035473	-0.754837	0.000260832	3.12612	1.66244e-05	Galm
ENSMUSG00000045176	0.513927	0.000261403	5.05277	1.66739e-05	2310047M10Rik
ENSMUSG00000048279	-0.553514	0.000262146	5.63481	1.67344e-05	Sacs
ENSMUSG00000016624	0.395325	0.000262225	5.62933	1.67526e-05	Phf21b
ENSMUSG00000067203	0.886646	0.000262951	2.9704	1.68121e-05	H2-K2
ENSMUSG00000017146	0.899593	0.000263047	3.2591	1.68314e-05	Brca1
ENSMUSG00000016206	-1.198	0.000267524	1.81246	1.71313e-05	H2-M3
ENSMUSG00000066392	-0.514153	0.00026798	8.24748	1.71739e-05	Nrxn3
ENSMUSG00000032249	0.538925	0.000268006	8.83045	1.7189e-05	Anp32a
ENSMUSG00000087648	1.81013	0.000268347	0.874077	1.72243e-05	E130018N17Rik
ENSMUSG00000033308	-0.91741	0.000268551	2.94932	1.72508e-05	Dpyd
ENSMUSG00000067235	3.42347	0.000274773	-1.70586	1.76642e-05	H2-Q10
ENSMUSG00000043687	0.49794	0.000275688	4.81893	1.77369e-05	1190005I06Rik
ENSMUSG00000078591	-0.66417	0.000278009	3.68753	1.79001e-05	Hs3st4
ENSMUSG00000033967	1.41977	0.000278295	0.00777052	1.79325e-05	2310014L17Rik
ENSMUSG00000020100	-0.702408	0.000281471	3.70163	1.81512e-05	Slc29a3
ENSMUSG00000008305	-0.382889	0.000284056	5.61411	1.83322e-05	Tle1
ENSMUSG00000032085	1.09043	0.000284821	1.72787	1.83958e-05	Tagln
ENSMUSG00000004360	-0.499341	0.00028546	5.12483	1.84514e-05	9330159F19Rik
ENSMUSG00000031853	-0.960128	0.000285534	1.64649	1.84704e-05	BC021891
ENSMUSG00000020430	0.374392	0.000286637	6.18911	1.85562e-05	Pes1
ENSMUSG00000037857	0.420263	0.000288225	6.37049	1.86733e-05	Nufip2
ENSMUSG00000058897	-0.751403	0.000288428	5.08172	1.8701e-05	Col25a1
ENSMUSG00000059005	-0.421474	0.000291518	6.16868	1.89159e-05	Hnrnpa3
ENSMUSG00000058441	-0.384185	0.000292116	6.16677	1.89693e-05	Panx2
ENSMUSG00000072624	1.71472	0.000293576	1.86651	1.90788e-05	Gm5460
ENSMUSG00000032625	-0.543075	0.000297636	7.27405	1.93576e-05	Thsd7a
ENSMUSG00000034783	2.72295	0.000298942	-1.1861	1.94575e-05	Cd207
ENSMUSG00000028890	0.410223	0.000299744	5.64455	1.95247e-05	Mtf1
ENSMUSG00000060098	0.478466	0.000300366	5.68696	1.95803e-05	Prmt7
ENSMUSG00000055150	0.793792	0.000301652	3.19206	1.96792e-05	Zfp78
ENSMUSG00000041734	0.500536	0.000304046	7.09122	1.98506e-05	Kirrel
ENSMUSG00000043668	-0.483405	0.000304091	4.91473	1.98688e-05	Tox3
ENSMUSG00000050132	0.456804	0.000304764	6.46961	1.9928e-05	Sarm1
ENSMUSG00000026247	1.49868	0.000304816	0.251532	1.99466e-05	Ecel1
ENSMUSG00000043639	0.529532	0.000307033	5.27869	2.01071e-05	Rbm20
ENSMUSG00000043068	0.81564	0.00030726	2.98121	2.01681e-05	Fam89a
ENSMUSG00000024769	0.494646	0.00030726	4.92483	2.0157e-05	Cdc42bpg
ENSMUSG00000021508	-0.429622	0.00030726	6.29907	2.01516e-05	Cxcl14
ENSMUSG00000020847	1.06895	0.00030961	1.68518	2.03379e-05	Rph3al
ENSMUSG00000024085	-0.652377	0.000310533	3.68105	2.04141e-05	Man2a1
ENSMUSG00000030093	5.56672	0.000310556	-0.852567	2.04311e-05	Wnt7a
ENSMUSG00000022323	-0.672553	0.000310875	3.88568	2.04677e-05	Hrsp12
ENSMUSG00000025810	-0.477408	0.000310911	4.80015	2.04856e-05	Nrp1
ENSMUSG00000059336	0.858691	0.000311901	5.06866	2.05674e-05	Slc14a1
ENSMUSG00000021047	-0.388048	0.000311901	5.65553	2.05821e-05	Nova1
ENSMUSG00000028871	4.45976	0.000315003	-0.547815	2.08183e-05	Rspo1
ENSMUSG00000056290	-2.86329	0.000315003	-1.7569	2.08055e-05	Ms4a4b
ENSMUSG00000049091	0.514668	0.000316797	5.08877	2.09527e-05	Sephs2
ENSMUSG00000042743	0.425342	0.000319478	6.72689	2.1146e-05	Sgtb
ENSMUSG00000022041	-0.66244	0.000319722	3.51113	2.11782e-05	Chrna2
ENSMUSG00000019303	0.932579	0.000322643	2.2739	2.13878e-05	Psmc3ip
ENSMUSG00000020865	-1.96842	0.000323081	1.376	2.1433e-05	Abcc3
ENSMUSG00000032911	-0.980239	0.000326638	2.593	2.16854e-05	Cspg4
ENSMUSG00000035168	-0.451022	0.000335206	6.49312	2.2271e-05	Tanc1
ENSMUSG00000052928	0.424801	0.000337147	7.1195	2.24168e-05	Ctif
ENSMUSG00000073411	-0.925454	0.000337237	7.05225	2.24397e-05	H2-D1
ENSMUSG00000032959	-0.408492	0.000338858	7.13662	2.25645e-05	Pebp1
ENSMUSG00000003184	0.457945	0.000341577	5.49664	2.27627e-05	Irf3
ENSMUSG00000033460	-0.371153	0.000342549	5.88171	2.2861e-05	Armcx1
ENSMUSG00000023904	-0.412293	0.000342549	5.64301	2.28617e-05	Hcfc1r1
ENSMUSG00000049932	0.51233	0.000344388	5.06017	2.30018e-05	H2afx
ENSMUSG00000021483	0.546814	0.000344832	4.3137	2.30486e-05	Cdk20
ENSMUSG00000085092	0.76451	0.000350262	4.63277	2.34291e-05	NA
ENSMUSG00000052336	-1.01859	0.000350429	4.31213	2.34579e-05	Cx3cr1
ENSMUSG00000046991	1.26275	0.000352764	1.53233	2.36318e-05	Wdr27
ENSMUSG00000032320	-0.40007	0.000354508	6.92603	2.37664e-05	Rcn2
ENSMUSG00000051855	0.680719	0.000355275	7.00517	2.38356e-05	Mest
ENSMUSG00000073197	-1.3393	0.000355617	0.473938	2.38764e-05	5730507C01Rik
ENSMUSG00000070427	-1.19639	0.000356201	2.76562	2.39334e-05	Il18bp
ENSMUSG00000034910	-0.38824	0.000356224	5.77719	2.39528e-05	Pygo1
ENSMUSG00000021198	-0.439262	0.000357011	6.1313	2.40235e-05	Unc79
ENSMUSG00000032740	-0.464542	0.00035921	6.48172	2.41895e-05	Ccdc88a
ENSMUSG00000021536	-0.366409	0.000360718	6.89912	2.43252e-05	Adcy2
ENSMUSG00000015879	-0.573294	0.000360718	4.55874	2.43272e-05	Fam184b
ENSMUSG00000064145	0.369207	0.000361731	6.25433	2.44137e-05	Arih2
ENSMUSG00000051359	-0.40147	0.000362718	7.61323	2.44984e-05	Ncald
ENSMUSG00000021239	-0.522345	0.000363599	8.88845	2.45761e-05	Vsx2
ENSMUSG00000086417	1.55558	0.000367434	0.996015	2.48537e-05	Gm12996
ENSMUSG00000039765	0.479975	0.000367801	6.38228	2.4897e-05	Cc2d2a
ENSMUSG00000026203	0.383575	0.000369044	5.65197	2.49996e-05	Dnajb2
ENSMUSG00000031987	0.404715	0.000374568	6.77322	2.53925e-05	Egln1
ENSMUSG00000037933	0.393465	0.000376645	6.89127	2.55522e-05	Bicd2
ENSMUSG00000021636	1.2751	0.000377606	1.5174	2.56363e-05	Marveld2
ENSMUSG00000022802	0.456073	0.000380184	5.68746	2.58303e-05	Lmln
ENSMUSG00000004707	-1.97543	0.000382212	0.949436	2.59873e-05	Ly9
ENSMUSG00000053964	0.94014	0.000387778	2.52507	2.63852e-05	Lgals4
ENSMUSG00000020911	3.27506	0.000388673	-0.891717	2.64655e-05	Krt19
ENSMUSG00000026360	-0.40361	0.000389351	5.56372	2.65506e-05	Rgs2
ENSMUSG00000057143	-1.10442	0.000389351	2.79427	2.65438e-05	Trim12c
ENSMUSG00000032515	0.83914	0.000391511	2.89718	2.67176e-05	Csrnp1
ENSMUSG00000041598	-0.435492	0.000392932	7.16798	2.68342e-05	Cdc42ep4
ENSMUSG00000031990	-0.486802	0.000393045	5.24567	2.68616e-05	Jam3
ENSMUSG00000084141	1.24787	0.000393347	1.74385	2.6961e-05	Olfr1372-ps1
ENSMUSG00000049791	0.739394	0.000393347	3.51653	2.69327e-05	Fzd4
ENSMUSG00000038530	-0.388151	0.000393347	7.05162	2.69305e-05	Rgs4
ENSMUSG00000041828	-0.613684	0.000393347	8.17671	2.69572e-05	Abca8a
ENSMUSG00000021622	4.06705	0.000396999	-1.71864	2.72312e-05	Ckmt2
ENSMUSG00000086488	0.705089	0.000399048	3.20045	2.73917e-05	NA
ENSMUSG00000060923	-0.665181	0.000400171	3.35907	2.74888e-05	Acyp2
ENSMUSG00000038718	0.406529	0.000400846	5.94705	2.75553e-05	Pbx3
ENSMUSG00000015605	0.47163	0.000400996	5.25705	2.75857e-05	Srf
ENSMUSG00000025270	1.31093	0.000406203	1.58086	2.79642e-05	Alas2
ENSMUSG00000031706	0.441445	0.0004065	5.57283	2.8005e-05	Rfx1
ENSMUSG00000050447	-0.483402	0.000411316	5.3707	2.83574e-05	Lypd6
ENSMUSG00000032087	0.552497	0.000413543	7.35237	2.85316e-05	Dscaml1
ENSMUSG00000033676	-0.416609	0.000417997	7.73513	2.88598e-05	Gabrb3
ENSMUSG00000029311	-0.717737	0.000418764	4.10708	2.89338e-05	Hsd17b11
ENSMUSG00000028843	-0.60133	0.000420371	4.66132	2.90659e-05	Sh3bgrl3
ENSMUSG00000060550	-1.51745	0.000426708	2.2996	2.95254e-05	H2-Q7
ENSMUSG00000044217	-1.03539	0.00042754	2.01025	2.96044e-05	Aqp5
ENSMUSG00000020173	-0.541776	0.000428027	5.76921	2.96595e-05	Cobl
ENSMUSG00000055782	-0.443562	0.000428842	5.91634	2.97374e-05	Abcd2
ENSMUSG00000027347	-0.495449	0.000429008	5.46081	2.97704e-05	Rasgrp1
ENSMUSG00000004668	0.968318	0.000429543	3.36897	2.98314e-05	Abca13
ENSMUSG00000092341	-0.821735	0.000429543	8.68128	2.98506e-05	Malat1
ENSMUSG00000092102	1.59265	0.000431879	0.877942	3.00416e-05	NA
ENSMUSG00000046962	0.474894	0.000431879	5.08106	3.00562e-05	Zbtb21
ENSMUSG00000028445	-0.603356	0.000436462	4.40042	3.04093e-05	Enho
ENSMUSG00000026822	-2.11899	0.000436462	6.5446	3.04188e-05	Lcn2
ENSMUSG00000029499	-0.99474	0.000437045	1.78047	3.04813e-05	Pxmp2
ENSMUSG00000009418	-0.551645	0.000438564	7.53261	3.06092e-05	Nav1
ENSMUSG00000024084	-0.364214	0.000439047	6.14967	3.06649e-05	Qpct
ENSMUSG00000022623	-0.372889	0.000439548	5.65701	3.07219e-05	Shank3
ENSMUSG00000029015	2.59281	0.000440836	-1.53443	3.0834e-05	Slc26a5
ENSMUSG00000020396	-0.383961	0.000441899	7.12087	3.09305e-05	Nefh
ENSMUSG00000047935	8.5675	0.00044424	-0.62148	3.11166e-05	Gm5607
ENSMUSG00000050663	-0.615774	0.000450114	4.21172	3.15506e-05	Trhde
ENSMUSG00000023249	-1.00974	0.000451605	4.35036	3.16777e-05	Parp3
ENSMUSG00000033788	-0.86771	0.000454277	2.20771	3.18879e-05	Dysf
ENSMUSG00000086822	0.68203	0.000455238	4.4371	3.19781e-05	5330413P13Rik
ENSMUSG00000085566	-0.740789	0.000458103	3.19653	3.22023e-05	A730017L22Rik
ENSMUSG00000000167	1.05459	0.000458785	1.57873	3.22732e-05	Pih1d2
ENSMUSG00000039043	0.543117	0.000465563	5.04841	3.27733e-05	2610034B18Rik
ENSMUSG00000045467	0.989609	0.000466761	2.08254	3.29035e-05	Ttll13
ENSMUSG00000030545	0.531522	0.000466761	4.66205	3.29044e-05	Pex11a
ENSMUSG00000026094	0.794557	0.000468653	3.73393	3.30612e-05	Stk17b
ENSMUSG00000032018	0.423735	0.00046946	5.2375	3.31652e-05	Sc5d
ENSMUSG00000030047	-1.41355	0.00046946	0.574512	3.31559e-05	Arhgap25
ENSMUSG00000071176	-0.517334	0.000471646	4.44835	3.33432e-05	Arhgef10
ENSMUSG00000017400	-0.389938	0.000476343	7.17209	3.36991e-05	Stac2
ENSMUSG00000024907	-1.32886	0.000476633	1.23717	3.37435e-05	Gal
ENSMUSG00000033207	-0.757658	0.000477048	3.41115	3.37968e-05	Mamdc2
ENSMUSG00000022026	-0.784677	0.000479881	4.12514	3.40215e-05	Olfm4
ENSMUSG00000043621	0.782807	0.000480231	3.17763	3.40703e-05	Ubxn10
ENSMUSG00000025742	-0.690027	0.000481244	3.87612	3.41664e-05	Prps2
ENSMUSG00000049878	0.378261	0.000481986	6.45205	3.42431e-05	Rlf
ENSMUSG00000035783	1.7204	0.000483345	2.18485	3.43881e-05	Acta2
ENSMUSG00000037112	0.547568	0.000483345	5.86651	3.43674e-05	Sik2
ENSMUSG00000016150	-0.535516	0.000489425	5.46309	3.48451e-05	Tenm1
ENSMUSG00000026141	1.65351	0.000493264	1.99758	3.51679e-05	Col19a1
ENSMUSG00000030110	-0.378056	0.000493264	6.6158	3.51556e-05	Ret
ENSMUSG00000022858	0.346163	0.000493379	6.4024	3.52007e-05	Tra2b
ENSMUSG00000026580	3.45274	0.000494675	-0.971405	3.5318e-05	Selp
ENSMUSG00000071341	1.61051	0.00049474	0.469316	3.53474e-05	Egr4
ENSMUSG00000045912	0.826121	0.000496487	2.56944	3.54971e-05	C2cd4c
ENSMUSG00000037622	0.437142	0.000496901	7.9751	3.55515e-05	Wdtc1
ENSMUSG00000029561	-1.4644	0.000500015	6.52106	3.57994e-05	Oasl2
ENSMUSG00000036353	-1.04083	0.000502392	2.63786	3.59948e-05	P2ry12
ENSMUSG00000001802	-0.383704	0.000502398	6.01874	3.60203e-05	Lrp3
ENSMUSG00000021457	-1.32593	0.000505875	1.74477	3.6295e-05	Syk
ENSMUSG00000042684	0.758934	0.000506483	3.81747	3.63639e-05	Npl
ENSMUSG00000024098	0.481559	0.000510491	6.33936	3.66772e-05	Twsg1
ENSMUSG00000073716	-1.69763	0.000514608	-0.514704	3.69988e-05	Gm13241
ENSMUSG00000078942	-2.1468	0.00051484	-0.836618	3.70413e-05	Naip6
ENSMUSG00000079465	3.47854	0.000516518	3.97253	3.71879e-05	Col4a3
ENSMUSG00000031714	-0.411835	0.000517904	5.50339	3.73136e-05	Gab1
ENSMUSG00000027079	0.643596	0.0005197	3.8238	3.7469e-05	Clp1
ENSMUSG00000034573	-0.560441	0.000522039	4.79198	3.76637e-05	Ptpn13
ENSMUSG00000042111	0.464483	0.000526304	5.27998	3.79978e-05	Ccdc115
ENSMUSG00000024193	0.407655	0.000527892	6.15342	3.81653e-05	Phf1
ENSMUSG00000072812	-0.51919	0.000527892	4.99709	3.81545e-05	Ahnak2
ENSMUSG00000038871	0.356222	0.000528174	6.39294	3.82122e-05	Bpgm
ENSMUSG00000032405	0.388419	0.000532808	6.46239	3.86008e-05	Pias1
ENSMUSG00000015176	0.365258	0.000532808	6.04778	3.85923e-05	Nolc1
ENSMUSG00000029049	0.846501	0.000540405	3.2934	3.91782e-05	Morn1
ENSMUSG00000024736	-0.384721	0.000540955	7.28657	3.92452e-05	Tmem132a
ENSMUSG00000020493	0.897622	0.000541669	3.05836	3.93241e-05	Prr11
ENSMUSG00000026675	0.583438	0.00054186	4.04347	3.93651e-05	Hsd17b7
ENSMUSG00000037905	-0.362004	0.000542835	6.48413	3.94631e-05	Bri3bp
ENSMUSG00000030235	0.831277	0.000544334	3.12204	3.95993e-05	Slco1c1
ENSMUSG00000039257	-0.409589	0.000550262	5.38106	4.00857e-05	Vstm2b
ENSMUSG00000078160	-1.62021	0.000550262	-0.014347	4.00778e-05	Gm16503
ENSMUSG00000021377	0.345266	0.000550498	6.70117	4.01304e-05	Dek
ENSMUSG00000026255	-0.627888	0.000553205	4.11081	4.03555e-05	Efhd1
ENSMUSG00000020891	1.3112	0.000554915	0.393197	4.0508e-05	Alox8
ENSMUSG00000002679	0.514091	0.000557312	4.50427	4.07109e-05	Med6
ENSMUSG00000021662	0.647628	0.000558066	3.99446	4.07939e-05	Arhgef28
ENSMUSG00000021219	-0.52285	0.000563779	4.68448	4.12397e-05	Rgs6
ENSMUSG00000038147	-1.82499	0.000565501	1.76398	4.1394e-05	Cd84
ENSMUSG00000029330	0.697094	0.000566409	7.64286	4.14888e-05	Cds1
ENSMUSG00000070327	-1.28982	0.00057145	6.50458	4.18867e-05	Rnf213
ENSMUSG00000037031	-0.510428	0.00057196	5.41937	4.19527e-05	Tspan15
ENSMUSG00000041957	0.598332	0.000577004	4.41461	4.23516e-05	Pkp2
ENSMUSG00000028952	0.589298	0.000579015	3.85048	4.25282e-05	Zbtb48
ENSMUSG00000007216	0.634726	0.000583113	3.86971	4.28583e-05	Zfp775
ENSMUSG00000039639	3.62696	0.000586152	-1.73769	4.31111e-05	Kcne1
ENSMUSG00000001053	0.698595	0.000586591	2.98582	4.31727e-05	N4bp3
ENSMUSG00000026764	-0.479618	0.000592191	8.61438	4.36145e-05	Kif5c
ENSMUSG00000022382	5.29225	0.000597715	1.61993	4.40513e-05	Wnt7b
ENSMUSG00000027984	-0.574162	0.000600794	4.57199	4.43083e-05	Hadh
ENSMUSG00000001123	-1.23213	0.000605531	4.05986	4.46879e-05	Lgals9
ENSMUSG00000015023	0.386103	0.000608848	5.45163	4.49632e-05	Ddx19a
ENSMUSG00000037541	-0.412122	0.000609455	6.86543	4.50386e-05	Shank2
ENSMUSG00000001229	-0.362545	0.000614309	5.78184	4.54281e-05	Dpp9
ENSMUSG00000036902	-0.455332	0.000617299	5.68445	4.56801e-05	Neto2
ENSMUSG00000034311	-1.07632	0.000618027	2.21189	4.57649e-05	Kif4
ENSMUSG00000034786	0.699665	0.000618975	4.1265	4.58661e-05	Gpsm3
ENSMUSG00000038576	-0.357776	0.000619759	6.21135	4.59552e-05	Susd4
ENSMUSG00000040710	-1.12786	0.000621114	1.5288	4.60867e-05	St8sia4
ENSMUSG00000024561	-0.386756	0.000621853	5.5327	4.61728e-05	Mbd1
ENSMUSG00000038773	0.449695	0.000623826	7.68517	4.63505e-05	Kdm3b
ENSMUSG00000005873	-0.405299	0.000630169	7.71976	4.68585e-05	Reep5
ENSMUSG00000026433	-1.04353	0.000630169	2.05949	4.68848e-05	Rab29
ENSMUSG00000010067	0.566391	0.000630179	4.24989	4.69171e-05	Rassf1
ENSMUSG00000031596	-1.00501	0.000631654	5.84878	4.70586e-05	Slc7a2
ENSMUSG00000019951	-0.383688	0.000640351	5.94753	4.77386e-05	Uhrf1bp1l
ENSMUSG00000024696	-1.38453	0.000643984	0.483675	4.80416e-05	Lpxn
ENSMUSG00000026577	0.420936	0.000645809	5.34448	4.82102e-05	Blzf1
ENSMUSG00000017664	-0.393516	0.000653738	5.60116	4.88348e-05	Slc35c2
ENSMUSG00000064330	-0.424333	0.000655105	6.91692	4.89697e-05	Pde6h
ENSMUSG00000029468	-1.0909	0.000656032	1.67367	4.90718e-05	P2rx7
ENSMUSG00000027882	0.448006	0.000662604	4.81353	4.96298e-05	Stxbp3a
ENSMUSG00000045312	-0.473919	0.000662604	6.09669	4.9611e-05	Lhfpl2
ENSMUSG00000032047	0.381287	0.000663364	6.22686	4.972e-05	Acat1
ENSMUSG00000002799	0.391001	0.000665476	5.64138	4.99116e-05	Jag2
ENSMUSG00000087023	1.12377	0.000669725	1.81381	5.02638e-05	NA
ENSMUSG00000061130	0.47829	0.000677171	7.23216	5.08565e-05	Ppm1b
ENSMUSG00000028706	0.803463	0.000677761	3.12592	5.09347e-05	Nsun4
ENSMUSG00000050947	-0.360292	0.00067876	6.32345	5.10438e-05	Amigo1
ENSMUSG00000022951	0.443573	0.000679641	5.37616	5.11441e-05	Rcan1
ENSMUSG00000018554	1.03758	0.000680055	2.34576	5.12093e-05	Ybx2
ENSMUSG00000029765	-0.469784	0.000686792	5.39477	5.1751e-05	Plxna4
ENSMUSG00000052105	0.474403	0.000688417	8.27117	5.19079e-05	Mtcl1
ENSMUSG00000028172	-0.425	0.000693297	5.34356	5.23142e-05	Tacr3
ENSMUSG00000030737	-0.6934	0.000693297	3.52455	5.23453e-05	Slco2b1
ENSMUSG00000060798	0.564256	0.00069458	4.46236	5.24769e-05	Intu
ENSMUSG00000012126	0.689849	0.000695997	4.58782	5.26188e-05	Ubxn11
ENSMUSG00000026670	0.425045	0.000696295	6.0449	5.26762e-05	Uap1
ENSMUSG00000032412	-0.521449	0.000698213	6.84991	5.28563e-05	Atp1b3
ENSMUSG00000001665	-1.08934	0.000701571	1.29439	5.31456e-05	Gstt3
ENSMUSG00000071076	0.35927	0.000703182	6.74987	5.33028e-05	Jund
ENSMUSG00000039728	-0.453233	0.000713863	5.1286	5.41482e-05	Slc6a5
ENSMUSG00000020107	0.363007	0.000714308	5.71084	5.42178e-05	Anapc16
ENSMUSG00000040680	1.92186	0.000723024	-0.463856	5.49155e-05	Kremen2
ENSMUSG00000039195	-0.485424	0.000724932	5.2473	5.50967e-05	1110008P14Rik
ENSMUSG00000001418	-0.528398	0.000725699	5.28266	5.51913e-05	Glmp
ENSMUSG00000019944	0.743214	0.000728029	4.33133	5.54415e-05	Rhobtb1
ENSMUSG00000048540	-0.38217	0.000728029	6.28214	5.54222e-05	Nhlh2
ENSMUSG00000022456	-0.406277	0.000731291	7.79215	5.57264e-05	2021-09-03
ENSMUSG00000042115	-0.359474	0.000732203	6.55202	5.58326e-05	Klhdc8a
ENSMUSG00000018143	0.637527	0.000736113	3.52862	5.61676e-05	Mafk
ENSMUSG00000024013	-1.2397	0.000739235	1.05035	5.64429e-05	Fgd2
ENSMUSG00000071317	-0.69585	0.000741124	3.39946	5.66242e-05	Bves
ENSMUSG00000033295	-0.431822	0.000741758	7.93752	5.67098e-05	Ptprf
ENSMUSG00000022848	-0.370374	0.00074342	5.64686	5.68741e-05	Dirc2
ENSMUSG00000032741	-0.402703	0.000744575	5.84581	5.70254e-05	Tpcn1
ENSMUSG00000037111	-0.458596	0.000744575	7.16217	5.7037e-05	Setd7
ENSMUSG00000070368	1.773	0.000744683	-0.111892	5.70826e-05	Prok1
ENSMUSG00000058291	0.376597	0.000745709	5.48988	5.71985e-05	Zfp68
ENSMUSG00000031972	1.66272	0.000746298	2.00166	5.72811e-05	Acta1
ENSMUSG00000040181	2.4816	0.00074875	-1.40565	5.75817e-05	Fmo1
ENSMUSG00000024812	0.423049	0.00074875	7.67339	5.75599e-05	Tjp2
ENSMUSG00000017314	-0.382255	0.00074875	7.68598	5.75397e-05	Mpp2
ENSMUSG00000061607	0.415677	0.000750723	6.00018	5.77711e-05	Mdc1
ENSMUSG00000042182	-0.361781	0.00075362	6.11965	5.80318e-05	Bend6
ENSMUSG00000076928	-2.74046	0.000760092	-2.14883	5.85682e-05	Trac
ENSMUSG00000021466	-0.446035	0.000768285	7.12697	5.9238e-05	Ptch1
ENSMUSG00000043683	0.373675	0.000770147	5.60115	5.94201e-05	Fem1a
ENSMUSG00000055172	-1.13736	0.000770354	2.43491	5.94746e-05	C1ra
ENSMUSG00000087698	1.75238	0.000772516	0.109997	5.96802e-05	Gm13031
ENSMUSG00000004637	0.449322	0.000773772	5.1557	5.98498e-05	Wwox
ENSMUSG00000028222	-0.410194	0.000773772	6.86068	5.98547e-05	Calb1
ENSMUSG00000040520	-0.425624	0.000773843	5.09473	5.98989e-05	Manea
ENSMUSG00000025958	0.394444	0.000777113	6.74076	6.02298e-05	Creb1
ENSMUSG00000026673	-2.45549	0.000777113	-1.59659	6.02184e-05	NA
ENSMUSG00000067158	3.13377	0.000790877	3.67606	6.13362e-05	Col4a4
ENSMUSG00000029636	0.478237	0.000795132	7.98141	6.1706e-05	Wasf3
ENSMUSG00000030301	-0.427233	0.000795691	5.13923	6.17893e-05	Ccdc91
ENSMUSG00000006356	-0.422969	0.000799066	5.40084	6.20913e-05	Crip2
ENSMUSG00000040435	0.531934	0.000805657	4.35552	6.27065e-05	Ppp1r15a
ENSMUSG00000063253	-0.351158	0.000805657	5.97984	6.27649e-05	Scoc
ENSMUSG00000029309	-0.447435	0.000805657	8.57206	6.27258e-05	Sparcl1
ENSMUSG00000017830	-1.22898	0.000805657	3.11771	6.26925e-05	Dhx58
ENSMUSG00000021098	-0.554933	0.000811315	5.06642	6.32463e-05	4930447C04Rik
ENSMUSG00000032698	-0.812295	0.000819536	2.72331	6.39282e-05	Lmo2
ENSMUSG00000028517	-0.382953	0.000829413	6.50838	6.47402e-05	Ppap2b
ENSMUSG00000034959	-1.59111	0.000831086	-0.683373	6.49124e-05	5031414D18Rik
ENSMUSG00000017760	-0.379295	0.00084183	6.86807	6.57937e-05	Ctsa
ENSMUSG00000093364	1.24533	0.000842221	1.29796	6.58664e-05	NA
ENSMUSG00000022429	1.48517	0.000847047	0.154974	6.63076e-05	Dmc1
ENSMUSG00000021779	0.431775	0.000847047	6.55274	6.63639e-05	Thrb
ENSMUSG00000028354	-0.372446	0.000847047	6.28833	6.6371e-05	Fmn2
ENSMUSG00000020709	-1.10559	0.000848677	1.4443	6.65412e-05	Adap2
ENSMUSG00000040848	-0.40395	0.000852839	5.39912	6.69102e-05	Sft2d2
ENSMUSG00000013921	-0.515779	0.000856388	9.00373	6.72316e-05	Clip3
ENSMUSG00000056215	1.01017	0.000858161	2.46735	6.74137e-05	Lrguk
ENSMUSG00000030798	-1.12546	0.000863627	1.34214	6.78864e-05	Cd37
ENSMUSG00000001036	0.352014	0.000870028	6.22857	6.84331e-05	Epn2
ENSMUSG00000045287	-0.356053	0.000877465	6.65208	6.9062e-05	Rtn4rl1
ENSMUSG00000029270	-0.519186	0.000882285	4.36241	6.94855e-05	Fam69a
ENSMUSG00000062542	-0.333855	0.000885504	6.7304	6.97834e-05	Syt9
ENSMUSG00000026872	-0.415479	0.000886603	6.9514	6.99144e-05	Zeb2
ENSMUSG00000022139	0.480449	0.000886635	7.77083	6.99613e-05	Mbnl2
ENSMUSG00000058997	-0.361671	0.000886735	5.83575	7.00136e-05	Vwa8
ENSMUSG00000020169	-0.821874	0.00088739	2.9805	7.01097e-05	Best3
ENSMUSG00000021065	-0.435903	0.000905863	5.10307	7.16146e-05	Fut8
ENSMUSG00000030246	-0.396249	0.000913109	7.2481	7.22331e-05	Ldhb
ENSMUSG00000041926	-0.670898	0.000918187	4.66356	7.26808e-05	Rnpep
ENSMUSG00000052102	-0.661037	0.000919276	4.12401	7.28131e-05	Gnpda1
ENSMUSG00000066233	0.5484	0.000919578	4.21007	7.2883e-05	Tmem42
ENSMUSG00000056494	-0.532969	0.000936945	5.03969	7.43063e-05	Cngb3
ENSMUSG00000035237	-1.03711	0.000938106	1.69141	7.44454e-05	Lcat
ENSMUSG00000021203	0.423514	0.000940006	5.17639	7.46432e-05	Otub2
ENSMUSG00000028410	-0.382227	0.00094233	7.18615	7.49039e-05	Dnaja1
ENSMUSG00000050730	-0.690165	0.00094233	4.1337	7.49221e-05	Arhgap42
ENSMUSG00000025993	-0.721622	0.000943729	2.96604	7.50806e-05	Slc40a1
ENSMUSG00000003208	0.519305	0.000943992	4.04476	7.51488e-05	Ccdc94
ENSMUSG00000026548	-1.38848	0.000952924	0.281638	7.59076e-05	Slamf9
ENSMUSG00000046314	-0.426757	0.000955732	5.00072	7.61791e-05	Stxbp6
ENSMUSG00000045498	-0.628337	0.000962205	3.63213	7.67433e-05	Pcdhb3
ENSMUSG00000045503	0.475762	0.000966274	5.05562	7.71645e-05	Sys1
ENSMUSG00000029833	0.361416	0.000966274	5.61246	7.71187e-05	Trim24
ENSMUSG00000029426	-0.40525	0.000969387	7.00106	7.74617e-05	Scarb2
ENSMUSG00000040972	-0.376464	0.000969889	5.75895	7.75504e-05	Igsf21
ENSMUSG00000005397	2.47582	0.000972196	5.07961	7.77835e-05	Nid1
ENSMUSG00000040414	0.511062	0.000986796	4.91455	7.9001e-05	Slc25a28
ENSMUSG00000036403	0.519042	0.000987037	4.32905	7.91686e-05	Cep135
ENSMUSG00000035597	0.39355	0.000987037	5.88481	7.91225e-05	Prpf39
ENSMUSG00000019124	-0.452786	0.000987037	8.29239	7.90832e-05	Scrn1
ENSMUSG00000031438	-0.943444	0.000988118	1.98584	7.93047e-05	Rnf128
ENSMUSG00000052428	-0.445044	0.000990999	5.23441	7.95856e-05	Tmco1
ENSMUSG00000028911	0.35314	0.00100387	7.14707	8.06698e-05	Srsf4
ENSMUSG00000038894	0.470882	0.00100638	5.45955	8.09212e-05	Irs2
ENSMUSG00000048445	0.763336	0.00100814	3.66382	8.11135e-05	Ccdc57
ENSMUSG00000048230	1.96264	0.00101055	-0.255711	8.13584e-05	Fbxo43
ENSMUSG00000074785	-0.417635	0.00101406	5.4784	8.16912e-05	Plxnc1
ENSMUSG00000030399	3.1976	0.00101441	-0.0286073	8.17707e-05	Ckm
ENSMUSG00000036466	-0.374453	0.00102593	5.93224	8.275e-05	Megf11
ENSMUSG00000046952	1.10059	0.00102988	1.70581	8.31207e-05	Gm5815
ENSMUSG00000027895	0.384835	0.00103552	5.56224	8.36276e-05	Kcnc4
ENSMUSG00000031568	0.410402	0.00103669	5.7438	8.37739e-05	Rwdd4a
ENSMUSG00000021540	0.354223	0.00104507	6.34132	8.45034e-05	Smad5
ENSMUSG00000034867	0.413952	0.00105065	5.73805	8.50075e-05	Ankrd27
ENSMUSG00000024378	0.52177	0.00105681	5.04584	8.55586e-05	Stard4
ENSMUSG00000031668	0.401548	0.00106191	5.86882	8.60245e-05	Eif2ak3
ENSMUSG00000019970	0.508668	0.00106317	6.39173	8.61798e-05	Sgk1
ENSMUSG00000048126	2.79485	0.00106409	1.62977	8.63081e-05	Col6a3
ENSMUSG00000045248	0.569393	0.00106613	3.91915	8.65268e-05	Med26
ENSMUSG00000024240	0.330254	0.00107088	6.48831	8.69658e-05	Epc1
ENSMUSG00000005483	0.422016	0.00107266	6.10203	8.71639e-05	Dnajb1
ENSMUSG00000086643	1.67906	0.00107472	-0.126286	8.73853e-05	Gm15687
ENSMUSG00000005360	-0.562987	0.00107487	8.61041	8.74515e-05	Slc1a3
ENSMUSG00000082706	0.885555	0.0010832	3.0553	8.81834e-05	Gm11663
ENSMUSG00000027669	0.573406	0.00108333	4.05394	8.82483e-05	Gnb4
ENSMUSG00000037509	-0.361621	0.00108651	5.88073	8.85613e-05	Arhgef4
ENSMUSG00000068299	-0.568348	0.00109619	3.6847	8.94056e-05	1700019G17Rik
ENSMUSG00000032690	-1.56543	0.00109746	1.07063	8.95642e-05	Oas2
ENSMUSG00000049252	-0.762945	0.00110423	4.08205	9.01715e-05	Lrp1b
ENSMUSG00000047617	0.475789	0.00110561	5.23853	9.03395e-05	BC029214
ENSMUSG00000035181	0.536684	0.00110777	6.55359	9.05721e-05	Heatr5a
ENSMUSG00000039607	-0.577458	0.00110996	4.58838	9.08061e-05	Rbms3
ENSMUSG00000018415	0.350224	0.00111028	6.3357	9.08879e-05	Gid4
ENSMUSG00000067149	0.618758	0.00111403	3.73741	9.12512e-05	Igj
ENSMUSG00000073452	0.978621	0.00111531	1.82607	9.14115e-05	NA
ENSMUSG00000022708	-0.692779	0.00111638	6.86623	9.15551e-05	Zbtb20
ENSMUSG00000019772	-0.59275	0.00112346	4.24205	9.21917e-05	Vip
ENSMUSG00000037885	0.610435	0.00112542	9.34399	9.2409e-05	Stk35
ENSMUSG00000045193	0.75566	0.00113526	7.89897	9.32741e-05	Cirbp
ENSMUSG00000022253	0.423692	0.00114738	6.78865	9.43271e-05	Nadk2
ENSMUSG00000056832	0.653565	0.00114889	3.43601	9.45664e-05	Ttc26
ENSMUSG00000053930	-0.53822	0.00114889	4.3663	9.45154e-05	Shisa6
ENSMUSG00000036019	-0.362171	0.00115382	6.57765	9.50301e-05	Tmtc2
ENSMUSG00000054863	-0.414967	0.00115456	5.94403	9.51485e-05	Fam19a5
ENSMUSG00000026393	0.364022	0.00115474	5.96549	9.52791e-05	Nek7
ENSMUSG00000030149	-3.34735	0.00115474	-2.03043	9.5259e-05	Klrk1
ENSMUSG00000033382	0.345203	0.00116331	6.81408	9.61021e-05	Trappc8
ENSMUSG00000049939	-0.371157	0.00116331	5.65178	9.61031e-05	Lrrc4
ENSMUSG00000040204	-1.8635	0.00116346	-0.406268	9.61738e-05	2810417H13Rik
ENSMUSG00000085037	0.652486	0.0011707	4.47405	9.68303e-05	4933421O10Rik
ENSMUSG00000049516	0.412372	0.00117212	5.46562	9.70069e-05	Spty2d1
ENSMUSG00000048376	0.575528	0.00117265	4.84125	9.71095e-05	F2r
ENSMUSG00000039220	0.320574	0.00117576	6.55194	9.74258e-05	Ppp1r10
ENSMUSG00000050989	-0.400104	0.00117998	5.71036	9.78344e-05	Sepn1
ENSMUSG00000011958	0.333656	0.00118116	6.17411	9.79911e-05	Bnip2
ENSMUSG00000042757	0.41386	0.00118352	5.57315	9.82463e-05	Tmem108
ENSMUSG00000058361	0.601915	0.00119673	4.09568	9.94029e-05	NA
ENSMUSG00000001119	0.611215	0.00120122	5.94714	9.98362e-05	Col6a1
ENSMUSG00000032259	-0.435132	0.00120413	5.19262	0.000100138	Drd2
ENSMUSG00000030657	0.645501	0.00120779	4.8957	0.000100658	Xylt1
ENSMUSG00000054814	-0.354058	0.00120779	6.12963	0.000100553	Usp46
ENSMUSG00000049044	-0.420414	0.00120779	5.30191	0.000100684	Rapgef4
ENSMUSG00000022106	-0.51816	0.00120779	4.58265	0.000100578	Rcbtb2
ENSMUSG00000026004	0.54613	0.00121709	5.01823	0.00010152	Kansl1l
ENSMUSG00000028082	-0.754096	0.00122124	3.41257	0.000101928	Sh3d19
ENSMUSG00000039782	-0.386117	0.00123343	5.80502	0.000103007	Cpeb2
ENSMUSG00000028042	0.343232	0.00123501	6.23748	0.000103201	Zbtb7b
ENSMUSG00000036309	-0.377678	0.00124662	7.58062	0.000104234	Skp1a
ENSMUSG00000030730	2.80632	0.00124769	0.550615	0.000104385	Atp2a1
ENSMUSG00000002791	1.98706	0.00124826	-1.25415	0.000104558	Pdxk-ps
ENSMUSG00000026249	-0.443648	0.00124826	4.8457	0.000104512	Serpine2
ENSMUSG00000001632	0.34786	0.00124898	5.88304	0.000104681	Brpf1
ENSMUSG00000028898	0.478287	0.00125346	4.63837	0.000105119	Trnau1ap
ENSMUSG00000051486	-0.734172	0.0012536	3.43359	0.000105206	Pcdhb11
ENSMUSG00000067212	-1.37115	0.0012536	4.12172	0.000105256	H2-T23
ENSMUSG00000048371	0.577212	0.00125846	4.16937	0.000105814	Pdp2
ENSMUSG00000033454	0.452095	0.00125846	4.65323	0.000105854	Zbtb1
ENSMUSG00000037259	-0.413122	0.00125846	7.50276	0.00010579	Dzank1
ENSMUSG00000059343	0.70119	0.00125932	3.71508	0.000105989	Aldoart1
ENSMUSG00000039824	-0.77411	0.00126123	2.66336	0.000106213	Myl6b
ENSMUSG00000056812	-0.34777	0.00126529	5.90817	0.000106647	St8sia3
ENSMUSG00000025492	-1.1981	0.00126529	5.46389	0.000106681	Ifitm3
ENSMUSG00000040860	0.51835	0.00127226	8.40374	0.000107332	Crocc
ENSMUSG00000038677	1.40781	0.00127817	2.97956	0.000107959	Scube3
ENSMUSG00000054648	0.462111	0.00127817	4.94682	0.000107942	Zfp869
ENSMUSG00000034216	0.335301	0.00128786	6.30101	0.000108842	Vps18
ENSMUSG00000003849	-0.860346	0.00129309	2.28075	0.000109349	Nqo1
ENSMUSG00000018920	-0.765157	0.00129645	4.50745	0.000109698	Cxcl16
ENSMUSG00000041235	0.461202	0.00129779	7.92715	0.000109941	Chd7
ENSMUSG00000038552	0.381202	0.00129779	5.94133	0.000109891	Fndc4
ENSMUSG00000020196	0.339378	0.00130814	6.60493	0.00011095	Cabin1
ENSMUSG00000042700	-0.370131	0.00130814	6.75502	0.00011093	Sipa1l1
ENSMUSG00000026889	0.384491	0.00130944	6.20724	0.000111125	Rbm18
ENSMUSG00000036180	0.328696	0.00131883	6.49489	0.000111988	Gatad2a
ENSMUSG00000026424	-0.875073	0.00132459	2.24482	0.000112543	Gpr37l1
ENSMUSG00000024109	-0.380832	0.00132465	6.47617	0.000112615	Nrxn1
ENSMUSG00000005864	5.13973	0.00133713	-2.42184	0.00011381	Cnga2
ENSMUSG00000025352	-0.522882	0.00133713	4.95815	0.000113764	Gdf11
ENSMUSG00000028255	-0.786544	0.0013411	4.04879	0.000114214	Clca3
ENSMUSG00000045532	-0.35579	0.00134668	6.89146	0.000114757	C1ql1
ENSMUSG00000022122	1.10845	0.00135174	4.03315	0.000115256	Ednrb
ENSMUSG00000001506	1.80125	0.00135375	1.68224	0.000115495	Col1a1
ENSMUSG00000030895	1.68351	0.00135664	-0.56573	0.00011581	Hpx
ENSMUSG00000030774	-0.337408	0.0013572	5.86611	0.000115926	Pak1
ENSMUSG00000014907	0.506802	0.00136344	4.36468	0.000116527	Naf1
ENSMUSG00000023852	0.400255	0.00136377	6.16249	0.000116624	Chd1
ENSMUSG00000062590	0.42194	0.00136428	5.27032	0.000116735	Armc9
ENSMUSG00000051506	-1.47027	0.00136603	1.40707	0.000116954	Wdfy4
ENSMUSG00000079442	-0.507554	0.00136669	5.19188	0.000117078	St6galnac4
ENSMUSG00000029093	-0.359601	0.00136731	6.97995	0.000117259	Sorcs2
ENSMUSG00000001891	-0.412234	0.00136731	5.38035	0.000117268	Ugp2
ENSMUSG00000042185	0.385519	0.00137221	5.80603	0.000117757	Nfrkb
ENSMUSG00000021185	-0.721629	0.00138208	3.18711	0.000118674	9030617O03Rik
ENSMUSG00000030469	0.447198	0.00138446	5.35067	0.000118947	Zfp719
ENSMUSG00000027940	-0.60612	0.00140482	6.64444	0.000120767	Tpm3
ENSMUSG00000034889	0.410327	0.00140918	5.1676	0.000121282	Cactin
ENSMUSG00000037029	0.357736	0.00140918	5.77284	0.000121235	Zfp146
ENSMUSG00000029635	0.425635	0.00141321	5.28996	0.0001217	Cdk8
ENSMUSG00000005682	0.389547	0.00141823	6.07016	0.000122203	Pan2
ENSMUSG00000000915	-0.334362	0.00142662	6.12434	0.000122998	Hip1r
ENSMUSG00000038135	6.12567	0.00143087	1.35626	0.000123436	Crygn
ENSMUSG00000002957	0.524431	0.0014474	8.59993	0.000124935	Ap2a2
ENSMUSG00000036928	0.735881	0.00145251	3.46042	0.000125521	Stag3
ENSMUSG00000030259	0.428312	0.00145251	5.9212	0.000125465	Rassf8
ENSMUSG00000040118	-0.37799	0.00145299	6.47871	0.000125636	Cacna2d1
ENSMUSG00000000693	-0.854493	0.00145307	2.68838	0.000125715	Loxl3
ENSMUSG00000026239	0.349003	0.00146168	6.55188	0.000126533	Pde6d
ENSMUSG00000026638	1.4535	0.00146205	0.593713	0.000126845	Irf6
ENSMUSG00000086252	0.550188	0.00146205	4.94099	0.000126722	NA
ENSMUSG00000007777	0.473359	0.00146205	4.72742	0.000126858	0610009B22Rik
ENSMUSG00000020109	0.321811	0.00146205	6.30541	0.000126798	Dnajb12
ENSMUSG00000007682	0.408271	0.00146568	5.67208	0.000127246	Dio2
ENSMUSG00000001054	0.42139	0.00146687	5.3339	0.000127433	Rmnd5b
ENSMUSG00000021770	0.374251	0.00146687	6.88125	0.000127644	Samd8
ENSMUSG00000017167	-0.356563	0.00146687	7.45653	0.000127536	Cntnap1
ENSMUSG00000054675	-0.906484	0.00146687	2.58045	0.000127623	Tmem119
ENSMUSG00000041119	-0.573835	0.00146951	4.02405	0.000127947	Pde9a
ENSMUSG00000066571	0.372494	0.00147044	6.78343	0.000128101	4931406P16Rik
ENSMUSG00000026620	-0.360115	0.00148641	5.68439	0.000129567	Mark1
ENSMUSG00000007908	-0.447855	0.00148753	4.69881	0.000129739	Hmgcll1
ENSMUSG00000032040	0.51114	0.00148779	4.90841	0.000129837	Dcps
ENSMUSG00000019769	-0.617811	0.00149251	8.15467	0.000130396	NA
ENSMUSG00000040613	-1.39645	0.00149251	2.81304	0.000130397	Apobec1
ENSMUSG00000005968	0.667823	0.00149258	3.62681	0.000130478	Tuft1
ENSMUSG00000022562	-0.351839	0.00149427	5.70184	0.000130733	Oplah
ENSMUSG00000051159	-1.06299	0.00149427	2.6722	0.000130776	Cited1
ENSMUSG00000010755	0.348302	0.0014969	5.50107	0.000131081	Cars
ENSMUSG00000006711	-0.809616	0.00149751	2.34167	0.000131209	D130043K22Rik
ENSMUSG00000026803	0.435327	0.00150047	4.68141	0.000131544	Ttf1
ENSMUSG00000071636	1.3325	0.00153212	0.781622	0.000134395	Rimbp3
ENSMUSG00000021469	7.45282	0.00153247	-1.50632	0.000134502	Msx2
ENSMUSG00000003949	-0.433861	0.00153535	8.47293	0.000134832	Hlf
ENSMUSG00000021764	-0.365446	0.00154911	5.41851	0.000136118	Ndufs4
ENSMUSG00000038453	-0.330611	0.00155047	6.63005	0.000136315	Srcin1
ENSMUSG00000046994	0.662128	0.00155337	3.48986	0.000136685	Mars2
ENSMUSG00000035954	-0.502777	0.00155337	4.90679	0.000136725	Dock4
ENSMUSG00000041731	1.63633	0.00156828	1.3643	0.000138195	Pgm5
ENSMUSG00000022306	-0.44691	0.00156828	4.79895	0.000138124	Zfpm2
ENSMUSG00000038582	0.360326	0.00156935	5.8191	0.000138368	Pptc7
ENSMUSG00000030207	-0.347143	0.00157018	7.12582	0.00013852	8430419L09Rik
ENSMUSG00000027115	0.852605	0.00157604	2.41185	0.000139116	Kif18a
ENSMUSG00000041346	0.546673	0.00159161	3.96589	0.00014057	Wrap53
ENSMUSG00000061353	0.523752	0.00160752	5.05652	0.000142056	Cxcl12
ENSMUSG00000051811	0.873209	0.00161786	2.39069	0.000143131	Cox6b2
ENSMUSG00000022753	-3.19082	0.00161786	-1.89824	0.000143109	Tmem30c
ENSMUSG00000057614	-0.369101	0.00162326	5.68469	0.000143771	Gnai1
ENSMUSG00000046718	-1.3991	0.00162326	4.33194	0.000143766	Bst2
ENSMUSG00000018678	0.378022	0.00163197	5.40516	0.000144624	Sp2
ENSMUSG00000028524	0.489719	0.00164441	8.33718	0.00014581	Sgip1
ENSMUSG00000008932	0.400368	0.00164709	7.30414	0.000146129	Slc1a7
ENSMUSG00000017843	0.381842	0.00164951	7.72828	0.000146427	Ppp2r5c
ENSMUSG00000031558	-0.39216	0.00165156	7.59261	0.000146691	Slit2
ENSMUSG00000041592	-0.423416	0.00165762	6.18372	0.000147373	Sdk2
ENSMUSG00000033740	-0.44522	0.00165762	5.20019	0.000147396	St18
ENSMUSG00000029455	-0.346546	0.00165913	5.86973	0.000147613	Aldh2
ENSMUSG00000078949	2.24791	0.00166573	2.52331	0.000148283	R3hdml
ENSMUSG00000030313	-0.391629	0.00167437	6.34507	0.000149137	Dennd5b
ENSMUSG00000028661	-0.370594	0.00167621	6.10625	0.000149385	Epha8
ENSMUSG00000025277	-0.39096	0.00167747	5.41934	0.00014958	Abhd6
ENSMUSG00000038570	0.668274	0.00168099	3.13982	0.000150062	Fam154b
ENSMUSG00000006705	0.390108	0.00168099	5.42535	0.000150047	Pknox1
ENSMUSG00000046441	0.569449	0.00168658	3.91946	0.000150646	Cmtr2
ENSMUSG00000017561	0.579828	0.00169195	5.893	0.000151211	Crlf3
ENSMUSG00000036160	0.408497	0.00170748	5.04526	0.000152684	Surf6
ENSMUSG00000059555	-0.919519	0.00172263	2.41649	0.000154125	Tor4a
ENSMUSG00000059149	-0.358917	0.00172405	5.71361	0.000154339	Mfsd4
ENSMUSG00000028199	-0.438505	0.00172738	4.85924	0.000154723	Cryz
ENSMUSG00000029804	0.587763	0.00174558	8.83709	0.000156441	Herc3
ENSMUSG00000044461	0.640754	0.00174906	5.05512	0.00015684	Shisa2
ENSMUSG00000066307	0.822099	0.0017564	3.29651	0.000157674	NA
ENSMUSG00000034575	0.346392	0.0017564	5.76053	0.000157597	Papd7
ENSMUSG00000091549	-0.625488	0.00176132	4.04774	0.000158204	Gm6548
ENSMUSG00000030533	0.354896	0.00176385	6.23412	0.00015852	Unc45a
ENSMUSG00000058715	-1.35566	0.00177645	2.91387	0.000159741	Fcer1g
ENSMUSG00000048004	-0.652082	0.00178552	3.15444	0.000160645	Tmem196
ENSMUSG00000068391	0.425961	0.00179435	4.8882	0.000161605	Chrac1
ENSMUSG00000069565	0.357158	0.00179435	6.07096	0.00016162	Dazap1
ENSMUSG00000037681	3.17925	0.00179737	-0.166225	0.000161982	Esyt3
ENSMUSG00000038644	0.508386	0.00179765	4.23578	0.000162097	Pold1
ENSMUSG00000030753	0.311625	0.00179964	6.77972	0.000162367	Prkrir
ENSMUSG00000021032	0.909226	0.0018097	1.68317	0.000163416	Ngb
ENSMUSG00000033436	-0.332446	0.0018097	6.77941	0.000163456	Armcx2
ENSMUSG00000019178	1.63691	0.00181242	-0.701684	0.000163792	Styxl1
ENSMUSG00000028673	-0.411345	0.00181413	5.56097	0.000164038	Fuca1
ENSMUSG00000058440	0.430331	0.00181972	5.29581	0.000164634	Nrf1
ENSMUSG00000044006	0.970011	0.00182242	1.58804	0.00016497	Cilp2
ENSMUSG00000019558	-0.339231	0.00183084	6.64038	0.000165823	Slc6a8
ENSMUSG00000003810	0.3601	0.00184349	7.46925	0.000167061	Mast2
ENSMUSG00000054252	3.82058	0.00184438	1.31674	0.00016728	Fgfr3
ENSMUSG00000020448	0.333079	0.00184438	6.09674	0.000167326	Rnf185
ENSMUSG00000020593	0.456942	0.00184972	6.12232	0.000167903	Lpin1
ENSMUSG00000026640	0.494809	0.00185233	7.73626	0.000168234	Plxna2
ENSMUSG00000050211	0.916876	0.00185593	2.47153	0.000168784	Pla2g4e
ENSMUSG00000036840	0.425836	0.00185593	5.14804	0.000168846	Siah1a
ENSMUSG00000040612	-0.427218	0.00185593	6.59143	0.000168937	Ildr2
ENSMUSG00000029470	-0.671296	0.00185593	3.64896	0.000169025	P2rx4
ENSMUSG00000037921	-1.24372	0.00185593	3.57857	0.000169018	Ddx60
ENSMUSG00000039202	-0.384837	0.00185953	6.37635	0.000169446	Abhd2
ENSMUSG00000031831	1.40638	0.00186317	0.141586	0.000169871	Dnaaf1
ENSMUSG00000052549	2.48163	0.00186675	-0.313804	0.00017031	Arl13a
ENSMUSG00000021025	0.568425	0.00186675	4.76232	0.000170418	Nfkbia
ENSMUSG00000033863	0.453683	0.00186675	7.46526	0.000170571	Klf9
ENSMUSG00000034066	0.384743	0.00186675	5.31922	0.000170521	Farp2
ENSMUSG00000040147	0.957633	0.00188612	1.63493	0.000172436	Maob
ENSMUSG00000085260	1.01678	0.00190259	1.34217	0.000174037	Med9os
ENSMUSG00000029861	-0.346494	0.00190452	5.65205	0.000174309	Fam131b
ENSMUSG00000045591	3.139	0.00191646	-1.21427	0.000175525	Olig3
ENSMUSG00000022855	0.328166	0.00191646	6.53279	0.000175593	Senp2
ENSMUSG00000011831	-0.335485	0.00193055	6.1724	0.000176981	Evi5
ENSMUSG00000025089	-0.327262	0.0019362	6.00692	0.000177692	Gfra1
ENSMUSG00000071369	-0.460542	0.0019362	4.81207	0.00017765	Map3k5
ENSMUSG00000055945	1.33309	0.00193764	0.0786664	0.000178195	Prr18
ENSMUSG00000001436	0.582589	0.00193764	4.51969	0.00017831	Slc19a1
ENSMUSG00000029632	0.410111	0.00193764	7.27479	0.000178121	Ndufa4
ENSMUSG00000085565	-0.800938	0.00193764	2.06113	0.000178013	Gm15721
ENSMUSG00000023031	-0.917234	0.00193764	1.60401	0.000178302	Cela1
ENSMUSG00000028003	1.58857	0.00195473	3.25733	0.000179981	Lrat
ENSMUSG00000035681	-0.334705	0.00195499	6.274	0.000180102	Kcnc2
ENSMUSG00000037992	0.355649	0.00195637	5.73764	0.000180328	Rara
ENSMUSG00000001794	-0.390424	0.00195807	7.24368	0.00018068	Capns1
ENSMUSG00000068129	-1.88473	0.00195807	0.930374	0.000180675	Cst7
ENSMUSG00000029923	-1.21982	0.00198899	-0.258698	0.000183633	Rab19
ENSMUSG00000057729	-1.10307	0.00199795	0.912085	0.00018456	Prtn3
ENSMUSG00000036158	0.388132	0.00200477	5.83486	0.00018529	Prickle1
ENSMUSG00000030731	-0.430455	0.00202705	4.8948	0.000187451	Syt3
ENSMUSG00000034126	0.362438	0.00202729	6.11101	0.000187616	Pomt2
ENSMUSG00000087490	-0.892939	0.00202729	2.69073	0.000187676	NA
ENSMUSG00000047139	1.59086	0.00203556	4.69883	0.000188544	Cd24a
ENSMUSG00000021474	-0.351473	0.00203599	5.79163	0.000188685	Sfxn1
ENSMUSG00000000247	-0.393468	0.00203985	5.9773	0.000189146	Lhx2
ENSMUSG00000075590	-0.38156	0.0020429	5.7231	0.000189531	Nrbp2
ENSMUSG00000006731	-0.43815	0.00204554	4.729	0.000189878	B4galnt1
ENSMUSG00000015143	0.396541	0.00206316	5.45618	0.000191616	Actn1
ENSMUSG00000037463	0.522468	0.00208924	4.56326	0.000194144	Fbxo27
ENSMUSG00000034401	0.656906	0.00209019	3.6745	0.000194397	Spata6
ENSMUSG00000087260	0.439569	0.00209019	4.98254	0.000194441	Lamtor5
ENSMUSG00000026049	0.801555	0.0020967	2.3189	0.000195151	Tex30
ENSMUSG00000039879	0.466015	0.00210904	4.79635	0.000196406	Heca
ENSMUSG00000086316	-0.530217	0.00212189	4.16872	0.000197709	2210013O21Rik
ENSMUSG00000040857	0.594924	0.00212396	4.4861	0.000198008	Erf
ENSMUSG00000046743	-0.489611	0.00212444	5.81565	0.000198159	Fat4
ENSMUSG00000033720	-0.418656	0.00213118	6.45797	0.000198894	Sfxn5
ENSMUSG00000028884	0.526695	0.00214502	4.15548	0.000200401	Rpa2
ENSMUSG00000073805	-0.346724	0.00214502	5.44896	0.000200294	Fam196a
ENSMUSG00000043415	0.585206	0.00215143	3.99734	0.000201108	Otud1
ENSMUSG00000032182	-0.471068	0.00216042	4.5149	0.000202164	Yipf2
ENSMUSG00000051379	-0.482312	0.00216042	4.67463	0.000202092	Flrt3
ENSMUSG00000025229	5.5826	0.00216079	-0.0988168	0.000202415	Pitx3
ENSMUSG00000031242	-0.347776	0.00216079	5.78219	0.000202323	2610002M06Rik
ENSMUSG00000037653	-0.402969	0.00217125	5.02105	0.000203504	Kctd8
ENSMUSG00000029657	-0.393751	0.00217287	6.38521	0.000203764	Hsph1
ENSMUSG00000057802	1.19717	0.00218104	-0.0502965	0.000204707	Gm10030
ENSMUSG00000066113	-0.494051	0.00218104	4.89961	0.000204749	Adamtsl1
ENSMUSG00000024909	-0.825933	0.00218222	4.06297	0.000204969	Efemp2
ENSMUSG00000024851	0.586898	0.00218581	9.6289	0.000205416	Pitpnm1
ENSMUSG00000021903	0.429786	0.00219355	5.11345	0.000206363	Galnt15
ENSMUSG00000071064	-0.374783	0.00219355	5.36845	0.000206282	Zfp827
ENSMUSG00000003032	0.977397	0.00220075	1.45768	0.00020715	Klf4
ENSMUSG00000028602	0.651978	0.00220892	2.94087	0.000208107	Tnfrsf8
ENSMUSG00000074342	-1.87429	0.00220892	-1.18654	0.00020814	I830077J02Rik
ENSMUSG00000043059	0.42642	0.00221136	4.9414	0.000208592	Zfp513
ENSMUSG00000020528	0.342304	0.00221136	5.99228	0.000208576	Prpsap2
ENSMUSG00000024985	-0.750646	0.00221305	2.57492	0.000208862	Tcf7l2
ENSMUSG00000041670	-0.358577	0.00222512	7.44141	0.000210112	Rims1
ENSMUSG00000039395	0.380639	0.00222695	5.77433	0.00021062	Mreg
ENSMUSG00000021337	-0.401342	0.00222695	6.2718	0.000210545	Scgn
ENSMUSG00000028037	-1.81858	0.00222695	2.55859	0.000210433	Ifi44
ENSMUSG00000042510	0.861687	0.002233	2.62709	0.000211415	AA986860
ENSMUSG00000021589	-0.406704	0.002233	4.7648	0.00021133	Rhobtb3
ENSMUSG00000039187	-1.49649	0.00223604	-0.285197	0.000211815	Fanci
ENSMUSG00000050966	0.880703	0.00223967	1.7783	0.000212271	Lin28a
ENSMUSG00000039518	2.12809	0.00224745	1.4713	0.000213208	Cdsn
ENSMUSG00000027784	-0.390661	0.00224745	7.22497	0.000213234	Ppm1l
ENSMUSG00000063713	5.02741	0.00227094	-2.79688	0.000215576	Klk1b24
ENSMUSG00000021115	0.475221	0.00227235	4.6647	0.000215824	Vrk1
ENSMUSG00000039477	-0.46671	0.00228465	6.31352	0.000217106	Tnrc18
ENSMUSG00000028906	0.623077	0.00228746	9.7003	0.000217602	Epb4.1
ENSMUSG00000047161	-0.627737	0.00228746	2.9555	0.000217516	Chst9
ENSMUSG00000033006	1.73501	0.00229003	0.0118311	0.000217961	Sox10
ENSMUSG00000035356	0.733315	0.00229375	3.86734	0.00021843	Nfkbiz
ENSMUSG00000037936	0.343121	0.00229986	7.08334	0.000219351	Scarb1
ENSMUSG00000016382	-0.332213	0.00229986	6.18456	0.000219277	Pls3
ENSMUSG00000063887	-0.405429	0.00229986	5.18781	0.000219358	Nlgn1
ENSMUSG00000059742	-0.549311	0.00230205	5.27002	0.000219682	Kcnh7
ENSMUSG00000030781	2.57494	0.00230587	-0.805313	0.000220162	Slc5a2
ENSMUSG00000043155	1.17452	0.00230939	1.54294	0.000220613	Hpdl
ENSMUSG00000040195	0.613035	0.00231027	3.83469	0.000220814	Tmem194
ENSMUSG00000011589	-0.536847	0.00231806	4.04183	0.000221674	Fsd1
ENSMUSG00000032452	-0.385443	0.00232152	5.79709	0.0002222	Clstn2
ENSMUSG00000056069	-0.651659	0.00232152	3.10382	0.000222237	Fam105a
ENSMUSG00000031502	2.08565	0.00232549	7.51214	0.000222734	Col4a1
ENSMUSG00000020431	0.545139	0.00232666	8.76675	0.000222962	Adcy1
ENSMUSG00000022797	0.417859	0.00233997	7.29024	0.000224396	Tfrc
ENSMUSG00000026037	0.400976	0.00233997	4.85947	0.000224472	Orc2
ENSMUSG00000033998	-0.371225	0.00235223	5.83731	0.000225766	Kcnk1
ENSMUSG00000039958	-0.802513	0.00235313	2.03139	0.00022597	Mettl20
ENSMUSG00000031530	0.519093	0.00236849	5.8906	0.000227564	Dusp4
ENSMUSG00000027931	0.897325	0.00236897	1.88203	0.000227729	Npr1
ENSMUSG00000028223	-0.526834	0.00237425	3.96532	0.000228355	Decr1
ENSMUSG00000020577	-0.335013	0.00237549	6.92847	0.000228593	Tspan13
ENSMUSG00000005142	-0.385086	0.00237578	5.79921	0.000228751	Man2b1
ENSMUSG00000044647	-0.405984	0.00237578	6.51418	0.000228859	Csrnp3
ENSMUSG00000025597	-0.664295	0.0023772	3.44321	0.000229115	Klhl4
ENSMUSG00000020000	-0.562028	0.00238349	3.57497	0.00022984	Moxd1
ENSMUSG00000030137	-0.67903	0.00238745	3.13479	0.000230342	Tuba8
ENSMUSG00000038128	-0.43892	0.00240269	6.03163	0.000231933	Camk4
ENSMUSG00000022790	0.397122	0.00241577	6.5694	0.00023362	Igsf11
ENSMUSG00000043154	0.366312	0.00241577	6.36541	0.000233679	Ppp2r3a
ENSMUSG00000020694	0.31852	0.00241577	6.65508	0.000233326	Tlk2
ENSMUSG00000029552	-0.731517	0.00241577	3.09743	0.000233552	Tes
ENSMUSG00000022425	-0.679766	0.00241671	6.73544	0.00023389	Enpp2
ENSMUSG00000050592	-0.479403	0.00242709	4.57705	0.000235017	Fam78a
ENSMUSG00000032523	-1.00169	0.00243134	1.27357	0.00023555	Hhatl
ENSMUSG00000022257	0.473896	0.00243255	8.78049	0.000235789	Laptm4b
ENSMUSG00000019775	-0.48444	0.00243493	5.02513	0.000236142	Rgs17
ENSMUSG00000028167	-0.796691	0.00245364	2.46218	0.00023808	Bdh2
ENSMUSG00000038485	0.398117	0.0024592	7.91557	0.000238742	Socs7
ENSMUSG00000054057	0.575182	0.00246051	4.41614	0.000238992	A930004D18Rik
ENSMUSG00000070870	8.83702	0.0024639	-0.0527912	0.000239445	Cryge
ENSMUSG00000006205	0.42702	0.00247378	7.14022	0.000240528	Htra1
ENSMUSG00000025978	-0.625091	0.00247612	3.19184	0.00024088	Rftn2
ENSMUSG00000053137	0.542461	0.00247712	3.73325	0.000241102	Mapk11
ENSMUSG00000074227	0.401717	0.00248113	5.70848	0.000241616	Spint2
ENSMUSG00000035984	0.773874	0.00248775	2.94364	0.000242385	Nme5
ENSMUSG00000038910	-0.464265	0.0025083	4.89454	0.000244513	Plcl2
ENSMUSG00000000078	0.475746	0.00252786	5.4354	0.000246547	Klf6
ENSMUSG00000054920	-0.383606	0.00253252	5.19187	0.000247127	Klhl5
ENSMUSG00000000411	1.8832	0.00253915	-1.05522	0.000247902	Tssk3
ENSMUSG00000022860	-0.797892	0.00255069	2.34255	0.000249156	Chodl
ENSMUSG00000003166	-0.33046	0.00255668	6.21918	0.00024987	Dgcr2
ENSMUSG00000028859	-1.29781	0.00255968	1.57367	0.000250291	Csf3r
ENSMUSG00000022723	-0.401746	0.00256206	4.8444	0.000250652	Crybg3
ENSMUSG00000052248	-0.874387	0.00256767	1.45922	0.000251329	Zeb2os
ENSMUSG00000058163	-1.62509	0.00256949	-0.685488	0.000251636	Gm5431
ENSMUSG00000019146	-0.328408	0.00257155	5.66333	0.000252059	Cacng2
ENSMUSG00000073409	-1.64711	0.00257155	3.5006	0.000252096	H2-Q6
ENSMUSG00000061723	5.09454	0.00257907	-0.748142	0.000252961	Tnnt3
ENSMUSG00000054717	0.847087	0.00258535	4.16998	0.000253707	Hmgb2
ENSMUSG00000040054	0.422469	0.00258872	7.73984	0.000254167	Baz2a
ENSMUSG00000033577	-0.373471	0.00259091	7.38951	0.000254512	Myo6
ENSMUSG00000029602	1.15155	0.00259812	1.04817	0.000255474	Rasal1
ENSMUSG00000066456	-0.346914	0.00259812	5.92206	0.000255611	Hmgn3
ENSMUSG00000041923	-0.397536	0.00259812	4.99769	0.000255589	Nol4
ENSMUSG00000078554	1.59817	0.00260616	-0.107081	0.000256532	Fam229a
ENSMUSG00000036249	-0.539467	0.00261116	3.87332	0.000257155	Rbm43
ENSMUSG00000022210	-0.623854	0.00261554	2.98579	0.000257717	Dhrs4
ENSMUSG00000091705	1.42306	0.00262628	0.254911	0.000258907	H2-Q2
ENSMUSG00000021275	0.381051	0.00263908	6.52259	0.0002603	Tecpr2
ENSMUSG00000032094	-4.94036	0.00263946	-2.8774	0.000260471	Cd3d
ENSMUSG00000084796	-3.69527	0.00264286	-2.64917	0.000260939	Mir142hg
ENSMUSG00000000881	-0.296851	0.00265186	6.3359	0.000261959	Dlg3
ENSMUSG00000037174	0.306632	0.00265308	6.25472	0.000262213	Elf2
ENSMUSG00000038241	0.563504	0.00265843	7.22465	0.000262875	Cep250
ENSMUSG00000038541	4.5124	0.00266406	-0.464432	0.000263699	Srd5a2
ENSMUSG00000052369	0.353428	0.00266406	6.23723	0.000263683	Tmem106c
ENSMUSG00000070469	1.18002	0.00267857	1.23939	0.000265269	Adamtsl3
ENSMUSG00000020122	-0.469415	0.00267954	4.92854	0.000265499	Egfr
ENSMUSG00000045967	-0.365041	0.00268422	6.68217	0.000266097	Gpr158
ENSMUSG00000030199	0.415023	0.00268666	5.39883	0.000266728	Etv6
ENSMUSG00000043419	-0.356792	0.00268666	5.6989	0.000266743	Chd3os
ENSMUSG00000043518	-0.534722	0.00268666	3.64326	0.00026673	Rai2
ENSMUSG00000081958	1.02955	0.00269138	1.5	0.000267346	Gm11594
ENSMUSG00000029090	-0.552344	0.00269409	4.55432	0.00026775	Gpr125
ENSMUSG00000038020	-0.39682	0.00269483	4.8878	0.000267958	Rapgefl1
ENSMUSG00000037306	-0.391184	0.00270332	5.86651	0.000268963	Man1c1
ENSMUSG00000018774	-1.58118	0.00270332	3.46283	0.000269073	Cd68
ENSMUSG00000030223	-0.319293	0.00270456	6.19237	0.000269446	Ptpro
ENSMUSG00000024261	-0.357973	0.00270456	7.72096	0.000269468	Syt4
ENSMUSG00000022099	-0.318314	0.00270618	6.33488	0.000269764	Dmtn
ENSMUSG00000029790	0.485032	0.00270757	4.34906	0.000270039	Cep41
ENSMUSG00000085282	-0.727083	0.00270858	2.62837	0.000270275	Gm15663
ENSMUSG00000036667	-0.380246	0.00271118	7.92446	0.00027067	Fam115a
ENSMUSG00000039231	0.343622	0.00273002	5.59469	0.000272688	Suv39h1
ENSMUSG00000011960	0.339342	0.0027302	6.7216	0.000272842	Ccnt1
ENSMUSG00000000223	-0.489098	0.00273393	4.24705	0.000273352	Drp2
ENSMUSG00000022096	-0.367859	0.00275439	7.66923	0.000275535	Hr
ENSMUSG00000031297	0.854007	0.00275549	1.72738	0.000275784	Slc7a3
[truncated: 2,217 more rows]

## Sheet: UNC1999
gene_id	gene_name	V1	logFC	logCPM	LR	PValue	FDR
ENSMUSG00000021804	Rgr	ENSMUSG00000021804	2.09428	6.18059	338.615	1.27802e-75	2.01608e-71
ENSMUSG00000036814	Slc6a20a	ENSMUSG00000036814	2.28201	3.388	182.045	1.73334e-41	1.27478e-37
ENSMUSG00000061808	Ttr	ENSMUSG00000061808	1.39542	6.59859	181.378	2.42431e-41	1.27478e-37
ENSMUSG00000025350	Rdh5	ENSMUSG00000025350	1.74517	4.04561	172.672	1.93007e-39	7.6117e-36
ENSMUSG00000032327	Stra6	ENSMUSG00000032327	1.79031	4.38077	111.356	4.94433e-26	1.55994e-22
ENSMUSG00000022949	Clic6	ENSMUSG00000022949	2.0928	3.57248	110.385	8.06732e-26	2.12103e-22
ENSMUSG00000032988	Slc16a8	ENSMUSG00000032988	1.92393	3.51647	103.821	2.2147e-24	4.99099e-21
ENSMUSG00000022129	Dct	ENSMUSG00000022129	1.4176	5.33053	100.531	1.16534e-23	2.2979e-20
ENSMUSG00000015090	Ptgds	ENSMUSG00000015090	1.30063	7.11875	85.1151	2.81491e-20	4.93392e-17
ENSMUSG00000030862	Cpxm2	ENSMUSG00000030862	1.60856	3.94938	84.275	4.30527e-20	6.79156e-17
ENSMUSG00000032373	Car12	ENSMUSG00000032373	1.91671	3.43707	82.6955	9.57166e-20	1.37266e-16
ENSMUSG00000056174	Col8a2	ENSMUSG00000056174	1.95527	4.18477	82.0686	1.31441e-19	1.7279e-16
ENSMUSG00000034739	Mfrp	ENSMUSG00000034739	1.89036	3.8228	75.5718	3.52358e-18	4.27572e-15
ENSMUSG00000090622	A930033H14Rik	ENSMUSG00000090622	1.15661	5.06412	69.6364	7.13095e-17	8.03506e-14
ENSMUSG00000030450	Oca2	ENSMUSG00000030450	2.00199	1.60955	68.2418	1.44628e-16	1.46954e-13
ENSMUSG00000049382	Krt8	ENSMUSG00000049382	1.76215	2.08179	68.1824	1.4905e-16	1.46954e-13
ENSMUSG00000027875	Hmgcs2	ENSMUSG00000027875	1.73859	2.80531	63.5323	1.57755e-15	1.46388e-12
ENSMUSG00000028780	Sema3c	ENSMUSG00000028780	1.38474	3.92073	61.5032	4.42029e-15	3.87389e-12
ENSMUSG00000068196	Col8a1	ENSMUSG00000068196	1.07914	5.40999	59.5028	1.22123e-14	1.01394e-11
ENSMUSG00000036098	Myrf	ENSMUSG00000036098	1.40408	2.96043	58.7482	1.79196e-14	1.41341e-11
ENSMUSG00000079436	Kcnj13	ENSMUSG00000079436	1.6835	2.51519	54.8562	1.29681e-13	9.74149e-11
ENSMUSG00000030108	Slc6a13	ENSMUSG00000030108	1.80022	2.45417	52.4237	4.47303e-13	3.20736e-10
ENSMUSG00000022512	Cldn1	ENSMUSG00000022512	1.71035	2.42329	51.6095	6.77118e-13	4.64415e-10
ENSMUSG00000035183	Slc24a5	ENSMUSG00000035183	1.89196	1.70705	49.1258	2.40062e-12	1.57791e-09
ENSMUSG00000028003	Lrat	ENSMUSG00000028003	1.67887	4.43344	48.4965	3.30883e-12	2.00757e-09
ENSMUSG00000004730	Adgre1	ENSMUSG00000004730	-2.23501	2.67047	48.5595	3.20413e-12	2.00757e-09
ENSMUSG00000004651	Tyr	ENSMUSG00000004651	1.90461	2.64155	47.9263	4.42541e-12	2.58559e-09
ENSMUSG00000002588	Pon1	ENSMUSG00000002588	1.34611	3.04572	47.4449	5.65734e-12	3.1873e-09
ENSMUSG00000045294	Insig1	ENSMUSG00000045294	0.605608	6.40973	46.4487	9.40504e-12	5.11601e-09
ENSMUSG00000017754	Pltp	ENSMUSG00000017754	1.11834	4.73883	46.2127	1.06088e-11	5.42265e-09
ENSMUSG00000024679	Ms4a6d	ENSMUSG00000024679	-2.80693	0.540023	46.2039	1.06562e-11	5.42265e-09
ENSMUSG00000061048	Cdh3	ENSMUSG00000061048	1.62711	3.04122	45.9383	1.22037e-11	5.83374e-09
ENSMUSG00000086605	NA	ENSMUSG00000086605	1.00045	8.59313	45.9789	1.19531e-11	5.83374e-09
ENSMUSG00000002459	Rgs20	ENSMUSG00000002459	0.820863	5.85766	45.8534	1.27443e-11	5.91296e-09
ENSMUSG00000026365	Cfh	ENSMUSG00000026365	0.837762	4.9031	45.7517	1.34234e-11	6.05013e-09
ENSMUSG00000050953	Gja1	ENSMUSG00000050953	1.07203	4.13915	44.2968	2.82173e-11	1.23647e-08
ENSMUSG00000028909	Ptpru	ENSMUSG00000028909	1.08587	4.43419	44.2385	2.90713e-11	1.23946e-08
ENSMUSG00000028174	Rpe65	ENSMUSG00000028174	2.36701	4.50508	44.0947	3.12871e-11	1.29883e-08
ENSMUSG00000063796	Slc22a8	ENSMUSG00000063796	1.77307	2.37942	43.8479	3.54912e-11	1.43557e-08
ENSMUSG00000069516	Lyz2	ENSMUSG00000069516	-2.6422	4.69491	43.6228	3.98176e-11	1.57031e-08
ENSMUSG00000036949	Slc39a12	ENSMUSG00000036949	1.32645	1.86827	43.041	5.36045e-11	2.06247e-08
ENSMUSG00000068129	Cst7	ENSMUSG00000068129	-2.38659	0.423765	40.6893	1.78465e-10	6.70305e-08
ENSMUSG00000032087	Dscaml1	ENSMUSG00000032087	0.889623	7.3445	40.5893	1.87836e-10	6.89098e-08
ENSMUSG00000050556	Kcnb1	ENSMUSG00000050556	0.94525	9.44563	40.1002	2.41259e-10	8.6497e-08
ENSMUSG00000032193	Ldlr	ENSMUSG00000032193	0.823323	4.71569	39.3871	3.47585e-10	1.21848e-07
ENSMUSG00000048832	Vps37c	ENSMUSG00000048832	0.701685	6.21419	38.5282	5.39692e-10	1.85079e-07
ENSMUSG00000079465	Col4a3	ENSMUSG00000079465	1.47113	3.11299	36.7205	1.36339e-09	4.57606e-07
ENSMUSG00000032246	Calml4	ENSMUSG00000032246	1.75998	0.588752	36.3395	1.6577e-09	5.44796e-07
ENSMUSG00000028125	Abca4	ENSMUSG00000028125	1.01342	9.59449	36.2823	1.70705e-09	5.49565e-07
ENSMUSG00000046694	Tent5b	ENSMUSG00000046694	-1.871	1.41426	35.4674	2.59351e-09	8.18253e-07
ENSMUSG00000037071	Scd1	ENSMUSG00000037071	0.747821	4.23672	34.7533	3.74244e-09	1.15759e-06
ENSMUSG00000030495	Slc7a10	ENSMUSG00000030495	1.57875	1.35171	34.2324	4.89082e-09	1.43947e-06
ENSMUSG00000015401	Cltrn	ENSMUSG00000015401	1.48286	2.37676	34.2616	4.81793e-09	1.43947e-06
ENSMUSG00000021702	Thbs4	ENSMUSG00000021702	1.21584	2.26407	34.2178	4.92751e-09	1.43947e-06
ENSMUSG00000020732	Rab37	ENSMUSG00000020732	0.976414	3.14904	34.0591	5.34631e-09	1.53342e-06
ENSMUSG00000041577	Prelp	ENSMUSG00000041577	-1.04381	6.78201	34.0073	5.49071e-09	1.54671e-06
ENSMUSG00000049832	Rbx1-ps	ENSMUSG00000049832	2.47664	-0.0297394	33.8602	5.92163e-09	1.61058e-06
ENSMUSG00000029174	Tbc1d1	ENSMUSG00000029174	0.576824	4.98175	33.8675	5.89959e-09	1.61058e-06
ENSMUSG00000086164	Gm13029	ENSMUSG00000086164	1.54611	1.65308	33.7866	6.15024e-09	1.64441e-06
ENSMUSG00000038963	Slco4a1	ENSMUSG00000038963	0.737032	7.0504	33.6747	6.5144e-09	1.71274e-06
ENSMUSG00000021255	Esrrb	ENSMUSG00000021255	1.29976	8.57628	33.2387	8.15103e-09	2.10791e-06
ENSMUSG00000015970	Chdh	ENSMUSG00000015970	-1.44521	2.16125	33.0715	8.88314e-09	2.26019e-06
ENSMUSG00000034258	Flvcr2	ENSMUSG00000034258	1.13679	2.88487	32.911	9.64751e-09	2.4157e-06
ENSMUSG00000033350	Chst2	ENSMUSG00000033350	-0.659943	6.62716	32.8488	9.96122e-09	2.45528e-06
ENSMUSG00000060586	H2-Eb1	ENSMUSG00000060586	-2.66394	1.1972	32.5404	1.16738e-08	2.83314e-06
ENSMUSG00000041308	Sntb2	ENSMUSG00000041308	0.883116	5.56732	32.2859	1.33073e-08	3.18065e-06
ENSMUSG00000045103	Dmd	ENSMUSG00000045103	0.750703	7.18031	32.1435	1.43197e-08	3.37155e-06
ENSMUSG00000024610	Cd74	ENSMUSG00000024610	-3.60872	2.3799	31.9621	1.57209e-08	3.64701e-06
ENSMUSG00000068874	Selenbp1	ENSMUSG00000068874	1.12922	4.10372	31.8904	1.63124e-08	3.67612e-06
ENSMUSG00000015852	Fcrls	ENSMUSG00000015852	-1.70413	3.66056	31.9071	1.61729e-08	3.67612e-06
ENSMUSG00000039691	Tspan10	ENSMUSG00000039691	1.80105	1.81339	31.6356	1.85985e-08	4.13227e-06
ENSMUSG00000021187	Tc2n	ENSMUSG00000021187	1.71238	1.27811	31.5597	1.93398e-08	4.2373e-06
ENSMUSG00000028173	Wls	ENSMUSG00000028173	0.869067	3.53786	31.4374	2.0597e-08	4.45093e-06
ENSMUSG00000020604	Arsg	ENSMUSG00000020604	0.625919	4.82444	31.311	2.19834e-08	4.68633e-06
ENSMUSG00000058715	Fcer1g	ENSMUSG00000058715	-1.7648	2.51245	30.9807	2.60613e-08	5.48156e-06
ENSMUSG00000008540	Mgst1	ENSMUSG00000008540	-1.29488	3.34751	30.9282	2.67749e-08	5.55755e-06
ENSMUSG00000022092	Ppp3cc	ENSMUSG00000022092	0.725986	6.48394	30.8097	2.84606e-08	5.83073e-06
ENSMUSG00000036560	Lgi4	ENSMUSG00000036560	-0.724606	4.56054	30.5488	3.25569e-08	6.58442e-06
ENSMUSG00000033488	Cryzl2	ENSMUSG00000033488	-1.33435	3.1055	30.4671	3.3957e-08	6.78066e-06
ENSMUSG00000036908	Unc93b1	ENSMUSG00000036908	-1.09878	3.18005	30.4406	3.44246e-08	6.7881e-06
ENSMUSG00000053773	Rdh8	ENSMUSG00000053773	0.784457	6.46284	30.0554	4.19871e-08	8.07739e-06
ENSMUSG00000070354	Evi2	ENSMUSG00000070354	-2.31195	0.240334	30.072	4.16298e-08	8.07739e-06
ENSMUSG00000038115	Ano2	ENSMUSG00000038115	0.611627	6.70983	29.8552	4.65549e-08	8.84823e-06
ENSMUSG00000027459	Fam110a	ENSMUSG00000027459	0.676955	4.7589	29.542	5.47184e-08	1.0276e-05
ENSMUSG00000074259	Gramd2	ENSMUSG00000074259	1.04933	5.66332	29.5129	5.5545e-08	1.03085e-05
ENSMUSG00000029672	Fam3c	ENSMUSG00000029672	0.962308	7.25871	29.2353	6.40991e-08	1.16226e-05
ENSMUSG00000028459	Cd72	ENSMUSG00000028459	-2.60334	1.73598	29.2369	6.40489e-08	1.16226e-05
ENSMUSG00000086615	NA	ENSMUSG00000086615	1.70252	3.83895	29.1755	6.61083e-08	1.18507e-05
ENSMUSG00000089890	Gm16055	ENSMUSG00000089890	2.45671	1.49667	28.9713	7.34604e-08	1.2876e-05
ENSMUSG00000022114	Spry2	ENSMUSG00000022114	0.708624	5.9779	28.9726	7.34099e-08	1.2876e-05
ENSMUSG00000055172	C1ra	ENSMUSG00000055172	-1.71823	2.8699	28.8882	7.66801e-08	1.32926e-05
ENSMUSG00000091155	Serpine3	ENSMUSG00000091155	2.56254	1.55964	28.8092	7.98711e-08	1.36953e-05
ENSMUSG00000026830	Ermn	ENSMUSG00000026830	1.30879	2.81537	28.7178	8.37288e-08	1.4085e-05
ENSMUSG00000016664	Pacsin2	ENSMUSG00000016664	0.693097	7.92628	28.6927	8.48226e-08	1.4085e-05
ENSMUSG00000036896	C1qc	ENSMUSG00000036896	-1.23614	4.79131	28.6942	8.47577e-08	1.4085e-05
ENSMUSG00000032702	Kank1	ENSMUSG00000032702	0.666482	5.76693	28.6333	8.74632e-08	1.42009e-05
ENSMUSG00000027570	Col9a3	ENSMUSG00000027570	0.560476	5.05778	28.6484	8.67874e-08	1.42009e-05
ENSMUSG00000022488	Nckap1l	ENSMUSG00000022488	-1.27508	3.1849	28.6166	8.8221e-08	1.42009e-05
ENSMUSG00000046805	Mpeg1	ENSMUSG00000046805	-1.6203	5.02122	28.5641	9.06457e-08	1.44438e-05
ENSMUSG00000046157	Tmem229b	ENSMUSG00000046157	0.581725	7.86874	28.3423	1.01649e-07	1.60351e-05
ENSMUSG00000045761	Togaram2	ENSMUSG00000045761	-4.35712	2.72394	28.2969	1.04061e-07	1.62531e-05
ENSMUSG00000092341	Malat1	ENSMUSG00000092341	1.05316	8.0165	28.2221	1.08162e-07	1.6728e-05
ENSMUSG00000067276	Capn6	ENSMUSG00000067276	1.90692	1.37143	28.1716	1.11024e-07	1.70038e-05
ENSMUSG00000025323	Sp4	ENSMUSG00000025323	0.522789	6.61927	28.0637	1.17388e-07	1.78058e-05
ENSMUSG00000050315	Synpo2	ENSMUSG00000050315	0.885937	5.40067	27.9465	1.24715e-07	1.85734e-05
ENSMUSG00000041534	Rbp3	ENSMUSG00000041534	0.548453	12.645	27.9451	1.24804e-07	1.85734e-05
ENSMUSG00000002111	Spi1	ENSMUSG00000002111	-2.43964	1.57382	27.8186	1.33238e-07	1.96432e-05
ENSMUSG00000073421	H2-Ab1	ENSMUSG00000073421	-2.24653	1.95335	27.7945	1.34909e-07	1.97055e-05
ENSMUSG00000000628	Hk2	ENSMUSG00000000628	0.830422	8.33375	27.7263	1.39746e-07	2.02247e-05
ENSMUSG00000085807	Ube4bos2	ENSMUSG00000085807	1.99562	0.430681	27.5366	1.54152e-07	2.21068e-05
ENSMUSG00000029723	Spacdr	ENSMUSG00000029723	-0.71153	6.37075	27.4901	1.57904e-07	2.22585e-05
ENSMUSG00000030577	Cd22	ENSMUSG00000030577	-2.78843	-0.840475	27.4885	1.58032e-07	2.22585e-05
ENSMUSG00000023043	Krt18	ENSMUSG00000023043	0.686537	7.68552	27.4695	1.5959e-07	2.22791e-05
ENSMUSG00000048865	Arhgap30	ENSMUSG00000048865	-2.00162	1.37257	27.3879	1.66472e-07	2.30359e-05
ENSMUSG00000032060	Cryab	ENSMUSG00000032060	-0.936655	6.12878	27.3191	1.72503e-07	2.36629e-05
ENSMUSG00000033105	Lss	ENSMUSG00000033105	0.506572	6.17856	27.2228	1.81312e-07	2.46568e-05
ENSMUSG00000058253	NA	ENSMUSG00000058253	0.996376	2.23314	27.1871	1.84691e-07	2.49018e-05
ENSMUSG00000026177	Slc11a1	ENSMUSG00000026177	-2.29722	1.8847	26.9054	2.1366e-07	2.85635e-05
ENSMUSG00000021806	Nid2	ENSMUSG00000021806	0.930468	2.64151	26.8623	2.18476e-07	2.89619e-05
ENSMUSG00000090400	NA	ENSMUSG00000090400	0.989006	4.87974	26.7993	2.25715e-07	2.96721e-05
ENSMUSG00000030830	Itgal	ENSMUSG00000030830	-3.37513	1.50906	26.6616	2.42392e-07	3.16011e-05
ENSMUSG00000030096	Slc6a6	ENSMUSG00000030096	0.934357	10.714	26.6137	2.48473e-07	3.21284e-05
ENSMUSG00000045193	Cirbp	ENSMUSG00000045193	0.567276	7.53006	26.5292	2.59587e-07	3.32926e-05
ENSMUSG00000005994	Tyrp1	ENSMUSG00000005994	1.72732	3.10329	26.5081	2.62436e-07	3.33866e-05
ENSMUSG00000017692	Rhbdl3	ENSMUSG00000017692	0.577926	5.28057	26.3327	2.87381e-07	3.62675e-05
ENSMUSG00000044177	Wfikkn2	ENSMUSG00000044177	1.07099	3.2496	25.9281	3.54368e-07	4.43664e-05
ENSMUSG00000001027	Scn4a	ENSMUSG00000001027	1.76427	4.19719	25.8909	3.61266e-07	4.48738e-05
ENSMUSG00000042985	Upk3b	ENSMUSG00000042985	2.36939	-0.867731	25.8036	3.7799e-07	4.65843e-05
ENSMUSG00000012428	Steap4	ENSMUSG00000012428	-3.22906	4.48203	25.7751	3.83597e-07	4.69089e-05
ENSMUSG00000048503	Tlcd5	ENSMUSG00000048503	0.853696	7.42588	25.7406	3.90532e-07	4.73895e-05
ENSMUSG00000059824	Dbp	ENSMUSG00000059824	-0.53948	7.60829	25.7018	3.98463e-07	4.79829e-05
ENSMUSG00000053279	Aldh1a1	ENSMUSG00000053279	-0.586632	6.35299	25.5832	4.23721e-07	5.06379e-05
ENSMUSG00000054150	Syne3	ENSMUSG00000054150	0.858371	5.80947	25.4493	4.54154e-07	5.34647e-05
ENSMUSG00000023224	Serping1	ENSMUSG00000023224	-1.52922	6.15462	25.4502	4.53945e-07	5.34647e-05
ENSMUSG00000036594	H2-Aa	ENSMUSG00000036594	-3.3367	1.32931	25.3489	4.78414e-07	5.59035e-05
ENSMUSG00000037446	Tulp1	ENSMUSG00000037446	0.951636	10.1068	25.316	4.86649e-07	5.64477e-05
ENSMUSG00000038173	Enpp6	ENSMUSG00000038173	-2.48006	0.62989	25.2653	4.99604e-07	5.75274e-05
ENSMUSG00000029491	Pde6b	ENSMUSG00000029491	1.23642	10.4374	25.1727	5.242e-07	5.9491e-05
ENSMUSG00000005583	Mef2c	ENSMUSG00000005583	1.03111	5.95408	25.1815	5.2179e-07	5.9491e-05
ENSMUSG00000024827	Gldc	ENSMUSG00000024827	-0.661375	6.27043	25.1571	5.28454e-07	5.95454e-05
ENSMUSG00000026832	Cytip	ENSMUSG00000026832	-3.59295	-0.683008	25.0643	5.54491e-07	6.20361e-05
ENSMUSG00000058454	Dhcr7	ENSMUSG00000058454	0.61455	5.56599	25.05	5.58637e-07	6.20598e-05
ENSMUSG00000030793	Pycard	ENSMUSG00000030793	-1.7139	1.24729	24.9408	5.91191e-07	6.52171e-05
ENSMUSG00000030235	Slco1c1	ENSMUSG00000030235	1.10895	2.50105	24.8317	6.25596e-07	6.85331e-05
ENSMUSG00000028581	Laptm5	ENSMUSG00000028581	-1.19127	4.41502	24.8026	6.35117e-07	6.90964e-05
ENSMUSG00000003534	Ddr1	ENSMUSG00000003534	-0.567951	8.42933	24.7589	6.49668e-07	7.01953e-05
ENSMUSG00000067206	Lrrc66	ENSMUSG00000067206	-1.22743	3.46176	24.7131	6.65292e-07	7.13945e-05
ENSMUSG00000021665	Hexb	ENSMUSG00000021665	-0.778552	6.00492	24.6729	6.79342e-07	7.24096e-05
ENSMUSG00000028195	Ccn1	ENSMUSG00000028195	0.946844	4.10349	24.6533	6.86277e-07	7.26578e-05
ENSMUSG00000090432	NA	ENSMUSG00000090432	-2.55546	0.79684	24.5331	7.30442e-07	7.68182e-05
ENSMUSG00000058809	Hspd1-ps3	ENSMUSG00000058809	-1.26016	3.63729	24.5146	7.37472e-07	7.70438e-05
ENSMUSG00000035493	Tgfbi	ENSMUSG00000035493	-3.65996	3.60844	24.468	7.55539e-07	7.8412e-05
ENSMUSG00000039137	Whrn	ENSMUSG00000039137	0.687972	6.86398	24.4157	7.76344e-07	7.97211e-05
ENSMUSG00000055368	Slc6a2	ENSMUSG00000055368	-1.74897	2.58105	24.4109	7.7826e-07	7.97211e-05
ENSMUSG00000031264	Btk	ENSMUSG00000031264	-1.9598	0.00611621	24.2386	8.51095e-07	8.66195e-05
ENSMUSG00000035615	Frmpd1	ENSMUSG00000035615	0.646658	7.87314	24.2007	8.67986e-07	8.77723e-05
ENSMUSG00000035919	Bbs9	ENSMUSG00000035919	0.698828	6.34784	24.1725	8.8083e-07	8.85038e-05
ENSMUSG00000086306	Gm11754	ENSMUSG00000086306	2.12038	0.180407	24.0763	9.25922e-07	9.24457e-05
ENSMUSG00000026288	Inpp5d	ENSMUSG00000026288	-1.17972	2.72242	23.9969	9.64929e-07	9.57343e-05
ENSMUSG00000075284	Wipf1	ENSMUSG00000075284	-0.873315	3.18788	23.9271	1.00052e-06	9.80462e-05
ENSMUSG00000036887	C1qa	ENSMUSG00000036887	-1.04716	4.80389	23.9269	1.00066e-06	9.80462e-05
ENSMUSG00000085105	Gm12758	ENSMUSG00000085105	0.857899	3.01087	23.9096	1.00968e-06	9.82047e-05
ENSMUSG00000020399	Havcr2	ENSMUSG00000020399	-1.42487	0.994434	23.9	1.01473e-06	9.82047e-05
ENSMUSG00000062960	Kdr	ENSMUSG00000062960	-0.716497	8.40821	23.7855	1.07688e-06	0.000102336
ENSMUSG00000054675	Tmem119	ENSMUSG00000054675	-1.21156	2.50203	23.7943	1.07199e-06	0.000102336
ENSMUSG00000026480	Ncf2	ENSMUSG00000026480	-1.88075	1.60546	23.7931	1.07268e-06	0.000102336
ENSMUSG00000041633	Kctd12b	ENSMUSG00000041633	-0.870325	2.40374	23.7715	1.08476e-06	0.000102467
ENSMUSG00000063765	Chadl	ENSMUSG00000063765	-0.784694	4.21216	23.6587	1.15022e-06	0.000108005
ENSMUSG00000021792	Prxl2a	ENSMUSG00000021792	0.543227	6.28495	23.5117	1.24156e-06	0.000115209
ENSMUSG00000019055	Plod1	ENSMUSG00000019055	-0.525912	5.23161	23.5191	1.2368e-06	0.000115209
ENSMUSG00000046410	Kcnk6	ENSMUSG00000046410	-1.35782	0.825902	23.4773	1.26396e-06	0.000116602
ENSMUSG00000024177	Nme4	ENSMUSG00000024177	-1.35727	0.746067	23.4569	1.27742e-06	0.000117159
ENSMUSG00000034330	Plcg2	ENSMUSG00000034330	-1.26291	2.29335	23.4229	1.3002e-06	0.000118559
ENSMUSG00000092177	NA	ENSMUSG00000092177	1.22943	4.84822	23.2998	1.38612e-06	0.000124948
ENSMUSG00000040543	Pitpnm3	ENSMUSG00000040543	1.07113	7.82087	23.3031	1.38377e-06	0.000124948
ENSMUSG00000052336	Cx3cr1	ENSMUSG00000052336	-1.08765	4.46332	23.1129	1.52765e-06	0.000136924
ENSMUSG00000030324	Rho	ENSMUSG00000030324	1.24793	14.3368	23.0356	1.59033e-06	0.000141737
ENSMUSG00000022836	Mylk	ENSMUSG00000022836	0.969922	7.44296	23.0067	1.61436e-06	0.000142271
ENSMUSG00000032349	Elovl5	ENSMUSG00000032349	-0.413786	5.88951	23.0101	1.61153e-06	0.000142271
ENSMUSG00000075410	Prcd	ENSMUSG00000075410	1.09858	6.97119	22.9828	1.63456e-06	0.000143251
ENSMUSG00000036469	Marchf1	ENSMUSG00000036469	0.468012	7.05867	22.9492	1.6634e-06	0.000144973
ENSMUSG00000020173	Cobl	ENSMUSG00000020173	-0.630484	5.71919	22.9344	1.67623e-06	0.000145288
ENSMUSG00000091908	Gm17231	ENSMUSG00000091908	0.88258	4.23829	22.9055	1.70163e-06	0.000146685
ENSMUSG00000034708	Grn	ENSMUSG00000034708	-0.773367	6.33586	22.8284	1.77129e-06	0.000151859
ENSMUSG00000025333	Gpr143	ENSMUSG00000025333	1.74159	0.0139307	22.793	1.80425e-06	0.000153848
ENSMUSG00000021670	Hmgcr	ENSMUSG00000021670	0.440704	7.50876	22.7592	1.83619e-06	0.000155731
ENSMUSG00000000392	Fap	ENSMUSG00000000392	1.50175	1.5577	22.6304	1.96349e-06	0.000165637
ENSMUSG00000031273	Col4a6	ENSMUSG00000031273	-1.63099	4.02295	22.6186	1.97566e-06	0.000165776
ENSMUSG00000029810	Tmem176b	ENSMUSG00000029810	-0.868096	5.87713	22.5949	2.00013e-06	0.000166063
ENSMUSG00000081338	NA	ENSMUSG00000081338	-2.49936	-1.06828	22.5955	1.99953e-06	0.000166063
ENSMUSG00000027962	Vcam1	ENSMUSG00000027962	-1.35234	6.002	22.5254	2.07384e-06	0.000171282
ENSMUSG00000047888	Tnrc6b	ENSMUSG00000047888	0.595484	8.00529	22.5089	2.09169e-06	0.000171856
ENSMUSG00000000247	Lhx2	ENSMUSG00000000247	-0.690784	5.71568	22.4102	2.20201e-06	0.000179079
ENSMUSG00000060550	H2-Q7	ENSMUSG00000060550	-1.6626	2.59298	22.41	2.2023e-06	0.000179079
ENSMUSG00000019539	Rcn3	ENSMUSG00000019539	-1.23549	3.38597	22.378	2.23927e-06	0.000181151
ENSMUSG00000042225	Ammecr1	ENSMUSG00000042225	0.708633	4.33968	22.3314	2.2943e-06	0.000184656
ENSMUSG00000022844	Pdia5	ENSMUSG00000022844	0.958158	4.25522	22.2409	2.40497e-06	0.000191608
ENSMUSG00000031004	Mki67	ENSMUSG00000031004	-3.60134	0.749526	22.2493	2.39442e-06	0.000191608
ENSMUSG00000004707	Ly9	ENSMUSG00000004707	-1.81964	0.651691	22.1283	2.55027e-06	0.000202164
ENSMUSG00000041609	Bicdl1	ENSMUSG00000041609	0.679693	8.1549	22.1168	2.56551e-06	0.000202354
ENSMUSG00000042743	Sgtb	ENSMUSG00000042743	0.599918	6.7574	22.0739	2.62353e-06	0.000205901
ENSMUSG00000026822	Lcn2	ENSMUSG00000026822	-3.22725	6.76569	22.0099	2.71243e-06	0.000211825
ENSMUSG00000023979	Guca1b	ENSMUSG00000023979	1.04788	9.47251	21.9801	2.75488e-06	0.00021408
ENSMUSG00000038515	Grtp1	ENSMUSG00000038515	0.941265	5.98514	21.9518	2.7959e-06	0.000214492
ENSMUSG00000028159	Dapp1	ENSMUSG00000028159	-0.88582	3.48772	21.9483	2.80097e-06	0.000214492
ENSMUSG00000030786	Itgam	ENSMUSG00000030786	-1.66485	3.65709	21.9639	2.7783e-06	0.000214492
ENSMUSG00000020672	Sntg2	ENSMUSG00000020672	1.05049	4.65851	21.9302	2.82755e-06	0.000215481
ENSMUSG00000071648	Rom1	ENSMUSG00000071648	0.989604	10.5209	21.8389	2.96532e-06	0.000223818
ENSMUSG00000003500	Impdh1	ENSMUSG00000003500	0.800459	9.4658	21.8459	2.95445e-06	0.000223818
ENSMUSG00000036192	Rorb	ENSMUSG00000036192	0.617542	7.80745	21.8226	2.99062e-06	0.000224653
ENSMUSG00000020914	Top2a	ENSMUSG00000020914	-2.90192	0.648027	21.7908	3.0405e-06	0.000227317
ENSMUSG00000029513	Prkab1	ENSMUSG00000029513	0.65771	6.72293	21.7343	3.13142e-06	0.00023301
ENSMUSG00000038456	Dennd2a	ENSMUSG00000038456	0.415539	6.15459	21.6994	3.1889e-06	0.000235428
ENSMUSG00000036905	C1qb	ENSMUSG00000036905	-1.10409	4.86774	21.6965	3.19376e-06	0.000235428
ENSMUSG00000041479	Syt15	ENSMUSG00000041479	-0.523354	5.39742	21.6318	3.30337e-06	0.000242375
ENSMUSG00000067367	Lyar	ENSMUSG00000067367	0.48262	6.60407	21.5736	3.40507e-06	0.00024868
ENSMUSG00000002058	Unc119	ENSMUSG00000002058	0.709467	10.0767	21.5474	3.45196e-06	0.000249792
ENSMUSG00000042961	Egflam	ENSMUSG00000042961	0.52548	7.94667	21.5535	3.44095e-06	0.000249792
ENSMUSG00000063145	Bbs5	ENSMUSG00000063145	0.647105	5.70253	21.4794	3.57654e-06	0.000257625
ENSMUSG00000024654	Asrgl1	ENSMUSG00000024654	0.526958	6.39827	21.4666	3.60047e-06	0.00025817
ENSMUSG00000072624	Gm5460	ENSMUSG00000072624	1.29652	1.34226	21.4348	3.66075e-06	0.000261305
ENSMUSG00000057092	Fxyd3	ENSMUSG00000057092	-1.55564	0.908185	21.3636	3.79915e-06	0.000268856
ENSMUSG00000015950	Ncf1	ENSMUSG00000015950	-1.82017	2.62066	21.3629	3.80063e-06	0.000268856
ENSMUSG00000038393	Txnip	ENSMUSG00000038393	-0.972836	4.4676	21.3464	3.83333e-06	0.000269959
ENSMUSG00000035517	Tdrd7	ENSMUSG00000035517	0.84167	8.1064	21.2798	3.96895e-06	0.000278257
ENSMUSG00000023484	Prph	ENSMUSG00000023484	-1.672	4.96006	21.2714	3.98644e-06	0.000278257
ENSMUSG00000067158	Col4a4	ENSMUSG00000067158	1.75307	3.21392	21.2514	4.02811e-06	0.000278265
ENSMUSG00000071647	Eml3	ENSMUSG00000071647	0.553969	7.29551	21.2607	4.00876e-06	0.000278265
ENSMUSG00000021423	Ly86	ENSMUSG00000021423	-1.2225	2.97069	21.246	4.03947e-06	0.000278265
ENSMUSG00000034837	Gnat1	ENSMUSG00000034837	1.21036	12.9966	21.1731	4.19614e-06	0.000286064
ENSMUSG00000029410	Ppef2	ENSMUSG00000029410	0.942662	6.51217	21.1681	4.2071e-06	0.000286064
ENSMUSG00000015143	Actn1	ENSMUSG00000015143	0.436485	5.51821	21.1711	4.20058e-06	0.000286064
ENSMUSG00000044646	Zbtb7c	ENSMUSG00000044646	-1.06826	3.21865	21.1416	4.26564e-06	0.000288801
ENSMUSG00000016206	H2-M3	ENSMUSG00000016206	-1.21916	1.53176	21.1267	4.2989e-06	0.000289808
ENSMUSG00000051860	Samd7	ENSMUSG00000051860	0.666241	7.83867	21.1028	4.3529e-06	0.000290962
ENSMUSG00000032120	C2cd2l	ENSMUSG00000032120	0.449546	9.13152	21.1064	4.34474e-06	0.000290962
ENSMUSG00000055447	Cd47	ENSMUSG00000055447	-0.466753	6.7589	21.0768	4.41245e-06	0.000292464
ENSMUSG00000033220	Rac2	ENSMUSG00000033220	-2.28989	1.75412	21.079	4.40735e-06	0.000292464
ENSMUSG00000043850	Clrn1	ENSMUSG00000043850	-1.12404	4.4867	21.0384	4.50165e-06	0.000297128
ENSMUSG00000027848	Olfml3	ENSMUSG00000027848	-0.747198	4.28917	21.023	4.53806e-06	0.000298283
ENSMUSG00000031024	Denn2b	ENSMUSG00000031024	-0.565743	4.99346	20.9311	4.76101e-06	0.000311638
ENSMUSG00000026672	Optn	ENSMUSG00000026672	0.623009	7.08294	20.9165	4.79744e-06	0.000312726
ENSMUSG00000055116	Arntl	ENSMUSG00000055116	0.450908	6.37394	20.8762	4.89949e-06	0.000318063
ENSMUSG00000032420	Nt5e	ENSMUSG00000032420	1.12417	6.90255	20.8493	4.96862e-06	0.000321229
ENSMUSG00000040229	Gpr34	ENSMUSG00000040229	-1.19774	1.54369	20.7819	5.14666e-06	0.000331382
ENSMUSG00000048154	Kmt2d	ENSMUSG00000048154	0.568655	7.38018	20.7385	5.26467e-06	0.000337602
ENSMUSG00000001911	Nfix	ENSMUSG00000001911	-0.751874	6.82138	20.6519	5.50835e-06	0.000351799
ENSMUSG00000026819	Slc25a25	ENSMUSG00000026819	0.726602	7.13849	20.5901	5.68906e-06	0.000361875
ENSMUSG00000041488	Stx3	ENSMUSG00000041488	0.621034	9.30437	20.5654	5.76288e-06	0.000365098
ENSMUSG00000024164	C3	ENSMUSG00000024164	-2.81176	5.2937	20.5309	5.86771e-06	0.000370252
ENSMUSG00000042396	Rbm7	ENSMUSG00000042396	0.477931	6.14711	20.4529	6.11176e-06	0.00038177
ENSMUSG00000032719	Sbspon	ENSMUSG00000032719	-0.6292	3.97416	20.4489	6.1246e-06	0.00038177
ENSMUSG00000031101	Sash3	ENSMUSG00000031101	-2.14298	0.536154	20.4563	6.10084e-06	0.00038177
ENSMUSG00000049103	Ccr2	ENSMUSG00000049103	-4.95422	1.68656	20.4419	6.14704e-06	0.00038177
ENSMUSG00000006567	Atp7b	ENSMUSG00000006567	0.907861	3.6111	20.3561	6.42867e-06	0.000397695
ENSMUSG00000009614	Sardh	ENSMUSG00000009614	-0.987835	4.08448	20.3364	6.49521e-06	0.000400242
ENSMUSG00000025386	Pde6g	ENSMUSG00000025386	1.10516	10.2674	20.3036	6.60766e-06	0.000401193
ENSMUSG00000056043	Rgs9bp	ENSMUSG00000056043	0.924285	9.08808	20.2984	6.62556e-06	0.000401193
ENSMUSG00000028977	Casz1	ENSMUSG00000028977	0.540385	7.93779	20.322	6.54441e-06	0.000401193
ENSMUSG00000092349	Smim40	ENSMUSG00000092349	0.528022	7.05733	20.3089	6.58932e-06	0.000401193
ENSMUSG00000052957	Gas1	ENSMUSG00000052957	-0.637792	4.92812	20.2949	6.63781e-06	0.000401193
ENSMUSG00000018654	Ikzf1	ENSMUSG00000018654	-1.43033	1.48875	20.2839	6.67616e-06	0.000401971
ENSMUSG00000020311	Erlec1	ENSMUSG00000020311	0.377707	6.02839	20.2353	6.84771e-06	0.000410732
ENSMUSG00000042282	Gucy2f	ENSMUSG00000042282	1.05601	6.63892	20.1879	7.01942e-06	0.000418263
ENSMUSG00000073079	Srp54a	ENSMUSG00000073079	0.467975	5.31468	20.1861	7.02628e-06	0.000418263
ENSMUSG00000030189	Ybx3	ENSMUSG00000030189	0.833201	8.22836	20.1675	7.09478e-06	0.000419177
ENSMUSG00000034652	Cd300a	ENSMUSG00000034652	-1.88986	0.155818	20.1734	7.07283e-06	0.000419177
ENSMUSG00000000290	Itgb2	ENSMUSG00000000290	-2.04597	2.82888	20.1069	7.32337e-06	0.000431068
ENSMUSG00000018427	Ypel2	ENSMUSG00000018427	0.487249	7.42621	20.058	7.51291e-06	0.000438949
ENSMUSG00000030579	Tyrobp	ENSMUSG00000030579	-1.36836	3.05237	20.0617	7.49818e-06	0.000438949
ENSMUSG00000032412	Atp1b3	ENSMUSG00000032412	-0.483857	6.52748	19.9612	7.90306e-06	0.00046004
ENSMUSG00000020019	Ntn4	ENSMUSG00000020019	-0.75801	4.9068	19.9371	8.00309e-06	0.00046275
ENSMUSG00000021624	Cd180	ENSMUSG00000021624	-1.83981	2.54634	19.9359	8.00829e-06	0.00046275
ENSMUSG00000057729	Prtn3	ENSMUSG00000057729	-1.08764	1.00419	19.9029	8.14778e-06	0.000469092
ENSMUSG00000037960	Card19	ENSMUSG00000037960	0.676501	4.31795	19.8874	8.21384e-06	0.000471176
ENSMUSG00000020547	Bzw2	ENSMUSG00000020547	0.436222	6.48633	19.8781	8.25392e-06	0.00047176
ENSMUSG00000003585	Sec14l2	ENSMUSG00000003585	0.509288	5.91435	19.8678	8.29848e-06	0.000472594
ENSMUSG00000079834	NA	ENSMUSG00000079834	0.936326	4.66967	19.8538	8.35979e-06	0.000474373
ENSMUSG00000033777	Tlr13	ENSMUSG00000033777	-1.789	1.61268	19.8042	8.57958e-06	0.0004851
ENSMUSG00000063354	Slc39a4	ENSMUSG00000063354	1.47582	0.571584	19.7888	8.64859e-06	0.000487256
ENSMUSG00000021760	Gpx8	ENSMUSG00000021760	-0.995005	3.81006	19.778	8.6978e-06	0.000488284
ENSMUSG00000032359	Ctsh	ENSMUSG00000032359	-1.04507	4.89939	19.753	8.81211e-06	0.000492947
ENSMUSG00000029064	Gnb1	ENSMUSG00000029064	1.03852	11.5859	19.7383	8.88047e-06	0.000495016
ENSMUSG00000087063	Gm15857	ENSMUSG00000087063	0.905984	2.45809	19.7313	8.91296e-06	0.000495077
ENSMUSG00000061232	H2-K1	ENSMUSG00000061232	-1.2948	6.53596	19.7128	8.99984e-06	0.000498149
ENSMUSG00000025504	Eps8l2	ENSMUSG00000025504	1.52916	0.678456	19.698	9.06975e-06	0.000500263
ENSMUSG00000031636	Pdlim3	ENSMUSG00000031636	-0.540442	5.20499	19.6567	9.26786e-06	0.000506404
ENSMUSG00000001761	Smo	ENSMUSG00000001761	-0.767615	4.96288	19.6563	9.26988e-06	0.000506404
ENSMUSG00000046993	Gm5637	ENSMUSG00000046993	-1.98647	-0.446207	19.6547	9.27738e-06	0.000506404
ENSMUSG00000024672	Ms4a7	ENSMUSG00000024672	-2.52343	-0.0971155	19.6225	9.43497e-06	0.00051323
ENSMUSG00000091084	NA	ENSMUSG00000091084	1.62467	2.29195	19.5572	9.76327e-06	0.000527451
ENSMUSG00000032418	Me1	ENSMUSG00000032418	0.514316	7.28575	19.5604	9.74675e-06	0.000527451
ENSMUSG00000066026	Dhrs3	ENSMUSG00000066026	0.594799	6.17792	19.5344	9.88057e-06	0.000531966
ENSMUSG00000005124	Ccn4	ENSMUSG00000005124	1.0841	5.14266	19.5189	9.96091e-06	0.000533726
ENSMUSG00000019975	Ikbip	ENSMUSG00000019975	-0.450554	5.36569	19.5151	9.98093e-06	0.000533726
ENSMUSG00000038070	Cntln	ENSMUSG00000038070	0.529279	4.95117	19.5005	1.00574e-05	0.000534194
ENSMUSG00000060814	NA	ENSMUSG00000060814	-1.13274	2.33965	19.5006	1.00566e-05	0.000534194
ENSMUSG00000056851	Pcbp2	ENSMUSG00000056851	0.484486	9.46368	19.4916	1.01041e-05	0.000534871
ENSMUSG00000028013	Ppa2	ENSMUSG00000028013	0.378555	6.01845	19.4223	1.04775e-05	0.000548169
ENSMUSG00000031283	Chrdl1	ENSMUSG00000031283	-0.902779	5.58001	19.4197	1.0492e-05	0.000548169
ENSMUSG00000056737	Capg	ENSMUSG00000056737	-2.01543	2.826	19.4193	1.04943e-05	0.000548169
ENSMUSG00000026395	Ptprc	ENSMUSG00000026395	-2.09433	2.08211	19.434	1.04135e-05	0.000548169
ENSMUSG00000041560	Nop53	ENSMUSG00000041560	0.444206	7.41544	19.4018	1.05908e-05	0.000551384
ENSMUSG00000020467	Efemp1	ENSMUSG00000020467	-0.621264	6.22496	19.3952	1.06275e-05	0.000551476
ENSMUSG00000030688	Stard10	ENSMUSG00000030688	0.622817	6.1701	19.3689	1.07749e-05	0.00055729
ENSMUSG00000085968	Gm13027	ENSMUSG00000085968	1.54123	2.6654	19.3457	1.09064e-05	0.000562252
ENSMUSG00000024378	Stard4	ENSMUSG00000024378	0.445712	5.20492	19.3361	1.09612e-05	0.000563236
ENSMUSG00000019487	Trip10	ENSMUSG00000019487	0.580741	4.73911	19.309	1.11181e-05	0.000567601
ENSMUSG00000038642	Ctss	ENSMUSG00000038642	-1.08786	5.41179	19.314	1.10893e-05	0.000567601
ENSMUSG00000060802	B2m	ENSMUSG00000060802	-1.28381	6.41406	19.2901	1.12287e-05	0.000571398
ENSMUSG00000049969	Plekhf2	ENSMUSG00000049969	1.0168	6.14342	19.2425	1.1512e-05	0.000583929
ENSMUSG00000007570	Fance	ENSMUSG00000007570	0.595882	5.55081	19.2197	1.16503e-05	0.00058905
ENSMUSG00000023367	Tmem176a	ENSMUSG00000023367	-0.944868	4.52433	19.2008	1.17664e-05	0.000591197
ENSMUSG00000032492	Pth1r	ENSMUSG00000032492	-1.03471	1.96137	19.2006	1.17677e-05	0.000591197
ENSMUSG00000031838	Ifi30	ENSMUSG00000031838	-1.36738	3.13777	19.1906	1.18296e-05	0.00059242
ENSMUSG00000071713	Csf2rb	ENSMUSG00000071713	-2.28081	1.51238	19.1835	1.18735e-05	0.000592737
ENSMUSG00000030659	Nucb2	ENSMUSG00000030659	0.553239	4.61643	19.1474	1.21e-05	0.000599867
ENSMUSG00000035805	Mlc1	ENSMUSG00000035805	-0.426691	7.26441	19.1426	1.21304e-05	0.000599867
ENSMUSG00000031714	Gab1	ENSMUSG00000031714	-0.601528	5.59546	19.1489	1.20909e-05	0.000599867
ENSMUSG00000002699	Lcp2	ENSMUSG00000002699	-1.82627	1.36772	19.11	1.23395e-05	0.000608299
ENSMUSG00000040747	Cd53	ENSMUSG00000040747	-1.25691	2.27247	19.0994	1.24081e-05	0.000609776
ENSMUSG00000032878	Ccdc85a	ENSMUSG00000032878	-0.41546	5.59781	19.0606	1.26635e-05	0.000620393
ENSMUSG00000034452	Slc24a1	ENSMUSG00000034452	1.01204	10.0065	19.0015	1.30616e-05	0.000636157
ENSMUSG00000039375	Wdr17	ENSMUSG00000039375	0.875363	7.31075	19.0009	1.30659e-05	0.000636157
ENSMUSG00000005360	Slc1a3	ENSMUSG00000005360	-0.488053	8.72271	18.9911	1.3133e-05	0.000637457
ENSMUSG00000054717	Hmgb2	ENSMUSG00000054717	0.600587	4.49828	18.9643	1.33186e-05	0.00064448
ENSMUSG00000020865	Abcc3	ENSMUSG00000020865	-2.25585	0.853529	18.9455	1.34509e-05	0.000648895
ENSMUSG00000091537	Tma7	ENSMUSG00000091537	0.653032	8.65399	18.8813	1.39111e-05	0.000668354
ENSMUSG00000037544	Dlgap5	ENSMUSG00000037544	-2.39566	-1.13057	18.8775	1.3939e-05	0.000668354
ENSMUSG00000050840	Cdh20	ENSMUSG00000050840	-0.560878	5.16251	18.8584	1.40792e-05	0.00067303
ENSMUSG00000039474	Wfs1	ENSMUSG00000039474	-1.14078	7.28905	18.8434	1.41899e-05	0.000676271
ENSMUSG00000064267	Hvcn1	ENSMUSG00000064267	-1.49437	1.74107	18.8121	1.44249e-05	0.000685401
ENSMUSG00000029663	Gngt1	ENSMUSG00000029663	0.921714	9.04586	18.7869	1.46167e-05	0.000692426
ENSMUSG00000047557	Lxn	ENSMUSG00000047557	-0.92588	2.25646	18.7798	1.46715e-05	0.000692945
ENSMUSG00000038235	F11r	ENSMUSG00000038235	-0.870884	2.92705	18.7518	1.48882e-05	0.00070108
ENSMUSG00000022372	Sla	ENSMUSG00000022372	-2.17298	1.59764	18.7297	1.50617e-05	0.000707138
ENSMUSG00000020143	Dock2	ENSMUSG00000020143	-1.64585	2.48193	18.7189	1.51475e-05	0.000709054
ENSMUSG00000031665	Sall1	ENSMUSG00000031665	-1.00455	2.01908	18.6896	1.53822e-05	0.00071791
ENSMUSG00000010492	Uckl1os	ENSMUSG00000010492	0.991038	6.5776	18.6733	1.55136e-05	0.000721909
ENSMUSG00000017466	Timp2	ENSMUSG00000017466	-0.576829	7.6728	18.6609	1.56154e-05	0.000724506
ENSMUSG00000026609	Ush2a	ENSMUSG00000026609	0.677097	6.68187	18.6181	1.59699e-05	0.00073817
ENSMUSG00000029096	Htra3	ENSMUSG00000029096	-1.25325	2.42924	18.6141	1.60034e-05	0.00073817
ENSMUSG00000022425	Enpp2	ENSMUSG00000022425	1.20099	6.75802	18.5736	1.63469e-05	0.000749872
ENSMUSG00000006007	Pdc	ENSMUSG00000006007	1.18847	10.4958	18.5619	1.64473e-05	0.000749872
ENSMUSG00000034274	Thoc5	ENSMUSG00000034274	0.569078	6.57158	18.5629	1.6439e-05	0.000749872
ENSMUSG00000025437	Usp33	ENSMUSG00000025437	0.491155	7.57371	18.5719	1.63614e-05	0.000749872
ENSMUSG00000026933	Camsap1	ENSMUSG00000026933	0.482902	8.04721	18.5454	1.65907e-05	0.000754232
ENSMUSG00000025340	Rabgef1	ENSMUSG00000025340	1.06998	6.91249	18.5302	1.6723e-05	0.000755365
ENSMUSG00000026141	Col19a1	ENSMUSG00000026141	1.00308	1.61748	18.5261	1.67593e-05	0.000755365
ENSMUSG00000019832	Rab32	ENSMUSG00000019832	-1.55258	1.49123	18.5309	1.6717e-05	0.000755365
ENSMUSG00000048108	Tmem72	ENSMUSG00000048108	1.98009	1.09845	18.4839	1.71341e-05	0.000768295
ENSMUSG00000051413	Plagl2	ENSMUSG00000051413	0.464207	6.21329	18.4829	1.71436e-05	0.000768295
ENSMUSG00000079470	Utp14b	ENSMUSG00000079470	-0.483524	5.01627	18.4406	1.7528e-05	0.0007833
ENSMUSG00000018486	Wnt9b	ENSMUSG00000018486	1.03512	1.5939	18.394	1.79621e-05	0.000800431
ENSMUSG00000061288	Taok3	ENSMUSG00000061288	0.627501	7.02437	18.3556	1.83276e-05	0.000810383
ENSMUSG00000013846	St3gal1	ENSMUSG00000013846	0.608451	6.97807	18.3544	1.83396e-05	0.000810383
ENSMUSG00000029925	Tbxas1	ENSMUSG00000029925	-1.17848	0.715562	18.3592	1.82934e-05	0.000810383
ENSMUSG00000025035	Arl3	ENSMUSG00000025035	0.427407	7.27608	18.3204	1.86698e-05	0.000820378
ENSMUSG00000031486	Adgra2	ENSMUSG00000031486	-0.458975	5.46371	18.3226	1.86482e-05	0.000820378
ENSMUSG00000018822	Sfrp5	ENSMUSG00000018822	2.20741	-0.189656	18.3025	1.8846e-05	0.000821257
ENSMUSG00000029330	Cds1	ENSMUSG00000029330	0.815012	7.74789	18.3025	1.8846e-05	0.000821257
ENSMUSG00000004266	Ptpn6	ENSMUSG00000004266	-1.44033	2.07612	18.3042	1.88289e-05	0.000821257
ENSMUSG00000060572	Mfap2	ENSMUSG00000060572	-0.777185	2.81326	18.2325	1.95511e-05	0.000849639
ENSMUSG00000044768	Macir	ENSMUSG00000044768	0.577598	5.91119	18.192	1.9972e-05	0.000865546
ENSMUSG00000031827	Cotl1	ENSMUSG00000031827	-0.528227	6.63396	18.1708	2.01946e-05	0.000872796
ENSMUSG00000024411	Aqp4	ENSMUSG00000024411	-0.696211	7.12585	18.1507	2.04094e-05	0.000879669
ENSMUSG00000015340	Cybb	ENSMUSG00000015340	-3.01712	2.2045	18.1419	2.05041e-05	0.000881341
ENSMUSG00000037788	Vopp1	ENSMUSG00000037788	0.826618	8.35165	18.1357	2.05705e-05	0.000881792
ENSMUSG00000022797	Tfrc	ENSMUSG00000022797	0.541851	7.03963	18.1243	2.06946e-05	0.000882698
ENSMUSG00000034926	Dhcr24	ENSMUSG00000034926	0.377217	7.15293	18.1235	2.07035e-05	0.000882698
ENSMUSG00000034832	Tet3	ENSMUSG00000034832	0.507703	7.85785	18.1013	2.09461e-05	0.000890632
ENSMUSG00000021684	Pde8b	ENSMUSG00000021684	0.371171	6.43491	18.0154	2.1913e-05	0.000929242
ENSMUSG00000065037	NA	ENSMUSG00000065037	1.7325	4.07741	17.9894	2.2214e-05	0.000936968
ENSMUSG00000030745	Il21r	ENSMUSG00000030745	-1.60499	0.0540501	17.9914	2.219e-05	0.000936968
ENSMUSG00000034116	Vav1	ENSMUSG00000034116	-1.73306	1.95749	17.9566	2.25997e-05	0.000950694
ENSMUSG00000024300	Myo1f	ENSMUSG00000024300	-1.97431	1.96599	17.95	2.26786e-05	0.000951475
ENSMUSG00000036390	Gadd45a	ENSMUSG00000036390	0.602389	4.86799	17.9372	2.28318e-05	0.000954391
ENSMUSG00000052914	Cyp2j6	ENSMUSG00000052914	-0.832008	4.65358	17.9341	2.28691e-05	0.000954391
ENSMUSG00000036295	Lrrn3	ENSMUSG00000036295	-0.37707	6.29919	17.9133	2.31205e-05	0.000962338
ENSMUSG00000024187	Fam234a	ENSMUSG00000024187	-0.553714	5.67099	17.9013	2.32657e-05	0.000965834
ENSMUSG00000018459	Slc13a3	ENSMUSG00000018459	1.31569	1.67391	17.8791	2.35398e-05	0.000974647
ENSMUSG00000079550	Mpp4	ENSMUSG00000079550	0.678916	8.06823	17.8486	2.39193e-05	0.000987767
ENSMUSG00000030789	Itgax	ENSMUSG00000030789	-2.59376	1.41386	17.7888	2.46828e-05	0.00101664
ENSMUSG00000000934	Top1mt	ENSMUSG00000000934	0.710557	4.47614	17.7241	2.55368e-05	0.00104634
ENSMUSG00000018008	Cyth4	ENSMUSG00000018008	-1.11368	2.47157	17.7246	2.55305e-05	0.00104634
ENSMUSG00000031737	Irx5	ENSMUSG00000031737	-0.808403	3.01561	17.7111	2.57117e-05	0.00105078
ENSMUSG00000067438	Hmx1	ENSMUSG00000067438	-0.746821	3.99134	17.6766	2.61824e-05	0.00106726
ENSMUSG00000075330	A930003A15Rik	ENSMUSG00000075330	0.49174	5.56576	17.6604	2.64061e-05	0.0010736
ENSMUSG00000023978	Prph2	ENSMUSG00000023978	0.9501	11.6764	17.6019	2.7232e-05	0.0011015
ENSMUSG00000059883	Irak4	ENSMUSG00000059883	-1.08984	2.00495	17.6046	2.71924e-05	0.0011015
ENSMUSG00000024227	Pdzph1	ENSMUSG00000024227	1.35003	7.53751	17.5808	2.75361e-05	0.00111095
ENSMUSG00000022148	Fyb	ENSMUSG00000022148	-1.58677	2.01823	17.4875	2.89199e-05	0.0011638
ENSMUSG00000043639	Rbm20	ENSMUSG00000043639	0.384422	5.43384	17.4722	2.91542e-05	0.00117025
ENSMUSG00000031966	Glb1l3	ENSMUSG00000031966	2.91756	1.55667	17.4562	2.94e-05	0.00117712
ENSMUSG00000032766	Gng11	ENSMUSG00000032766	-0.926751	2.06072	17.4511	2.94795e-05	0.00117732
ENSMUSG00000075411	NA	ENSMUSG00000075411	-1.33911	1.97075	17.4452	2.95707e-05	0.00117798
ENSMUSG00000033006	Sox10	ENSMUSG00000033006	1.44147	0.0565336	17.4353	2.9725e-05	0.00117817
ENSMUSG00000032192	Gnb5	ENSMUSG00000032192	0.586135	9.07457	17.439	2.96674e-05	0.00117817
ENSMUSG00000033998	Kcnk1	ENSMUSG00000033998	-0.442061	5.66358	17.4238	2.99062e-05	0.00118238
ENSMUSG00000040632	Nrl	ENSMUSG00000040632	1.14341	9.74037	17.3222	3.15483e-05	0.00124108
ENSMUSG00000054256	Msi1	ENSMUSG00000054256	0.677288	8.95138	17.3252	3.14977e-05	0.00124108
ENSMUSG00000073411	H2-D1	ENSMUSG00000073411	-1.06447	7.19539	17.3013	3.18964e-05	0.00125166
ENSMUSG00000020886	Dlg4	ENSMUSG00000020886	0.470951	9.48825	17.2515	3.27447e-05	0.0012727
ENSMUSG00000064179	Tnnt1	ENSMUSG00000064179	-0.84696	5.57384	17.2523	3.27299e-05	0.0012727
ENSMUSG00000049625	Tifab	ENSMUSG00000049625	-1.25395	1.66174	17.2542	3.26966e-05	0.0012727
ENSMUSG00000031490	Eif4ebp1	ENSMUSG00000031490	-1.55934	1.85507	17.2508	3.27553e-05	0.0012727
ENSMUSG00000037762	Slc16a9	ENSMUSG00000037762	0.68366	3.12185	17.2461	3.28364e-05	0.00127271
ENSMUSG00000043418	Lrit2	ENSMUSG00000043418	0.599631	7.44404	17.208	3.3502e-05	0.00129533
ENSMUSG00000071984	Fndc1	ENSMUSG00000071984	1.13552	1.38819	17.1927	3.37739e-05	0.00130265
ENSMUSG00000003810	Mast2	ENSMUSG00000003810	0.380041	7.53959	17.1747	3.40939e-05	0.00131179
ENSMUSG00000051977	Prdm9	ENSMUSG00000051977	0.80052	3.4464	17.1672	3.423e-05	0.00131381
ENSMUSG00000035126	Dnai4	ENSMUSG00000035126	0.691371	5.03972	17.1583	3.43911e-05	0.0013168
ENSMUSG00000071654	Uqcc3	ENSMUSG00000071654	0.53727	5.51564	17.1385	3.47509e-05	0.00132538
ENSMUSG00000039046	Usp6nl	ENSMUSG00000039046	0.466378	7.03503	17.1367	3.47834e-05	0.00132538
ENSMUSG00000036928	Stag3	ENSMUSG00000036928	0.974017	2.75818	17.1196	3.50986e-05	0.00133417
ENSMUSG00000071653	1810009A15Rik	ENSMUSG00000071653	0.716596	7.5582	17.055	3.6312e-05	0.00137697
ENSMUSG00000036989	Trim3	ENSMUSG00000036989	0.366534	6.52241	17.0337	3.67213e-05	0.00138584
ENSMUSG00000062210	Tnfaip8	ENSMUSG00000062210	-0.814538	3.27866	17.0368	3.66623e-05	0.00138584
ENSMUSG00000025534	Gusb	ENSMUSG00000025534	-0.895705	4.22949	17.0231	3.69282e-05	0.00138701
ENSMUSG00000020649	Rrm2	ENSMUSG00000020649	-2.10911	-0.126958	17.0232	3.69256e-05	0.00138701
ENSMUSG00000042757	Tmem108	ENSMUSG00000042757	0.52881	5.54198	17.0065	3.72513e-05	0.00139582
ENSMUSG00000033701	Acbd6	ENSMUSG00000033701	-0.453911	5.50055	16.9756	3.78632e-05	0.00141538
ENSMUSG00000030878	Cdr2	ENSMUSG00000030878	0.881784	7.50626	16.9671	3.80338e-05	0.0014184
ENSMUSG00000045903	Npas4	ENSMUSG00000045903	0.978893	2.04361	16.9519	3.83387e-05	0.0014197
ENSMUSG00000021556	Golm1	ENSMUSG00000021556	-0.666055	3.97215	16.9597	3.81816e-05	0.0014197
ENSMUSG00000003617	Cp	ENSMUSG00000003617	-1.32105	9.23305	16.9523	3.83308e-05	0.0014197
ENSMUSG00000043635	Adamts3	ENSMUSG00000043635	0.483164	5.69326	16.946	3.84583e-05	0.00142079
ENSMUSG00000032249	Anp32a	ENSMUSG00000032249	0.363291	8.88269	16.9202	3.89848e-05	0.001427
ENSMUSG00000031673	Cdh11	ENSMUSG00000031673	-0.471184	6.13987	16.9302	3.87792e-05	0.001427
ENSMUSG00000026452	Syt2	ENSMUSG00000026452	-0.475897	6.46787	16.92	3.8988e-05	0.001427
ENSMUSG00000016256	Ctsz	ENSMUSG00000016256	-0.830319	5.84126	16.9243	3.89002e-05	0.001427
ENSMUSG00000022178	Ajuba	ENSMUSG00000022178	-0.567698	3.78295	16.91	3.91947e-05	0.00143124
ENSMUSG00000044352	Sowaha	ENSMUSG00000044352	-0.622262	3.64479	16.8947	3.95125e-05	0.00143952
ENSMUSG00000022197	Pdzd2	ENSMUSG00000022197	0.494383	7.09528	16.8628	4.0182e-05	0.00145988
ENSMUSG00000020482	Ccdc117	ENSMUSG00000020482	0.492282	6.3258	16.8593	4.02565e-05	0.00145988
ENSMUSG00000085376	Gm14508	ENSMUSG00000085376	1.18399	2.03494	16.8407	4.06527e-05	0.00147086
ENSMUSG00000029781	Fkbp9	ENSMUSG00000029781	-0.698141	4.83317	16.8199	4.11001e-05	0.00148365
ENSMUSG00000028391	Wdr31	ENSMUSG00000028391	0.719464	5.24246	16.7923	4.17019e-05	0.00150193
ENSMUSG00000037400	Atp11b	ENSMUSG00000037400	0.537445	7.23357	16.754	4.25535e-05	0.00152912
ENSMUSG00000045763	Basp1	ENSMUSG00000045763	-0.476302	7.46389	16.6915	4.39775e-05	0.00157669
ENSMUSG00000003269	Cyth2	ENSMUSG00000003269	0.388403	6.4339	16.687	4.40818e-05	0.00157685
ENSMUSG00000015243	Abca1	ENSMUSG00000015243	-0.904091	5.68131	16.6749	4.43643e-05	0.00158336
ENSMUSG00000052430	Bmpr1b	ENSMUSG00000052430	-0.73793	3.66647	16.6333	4.53477e-05	0.00161117
ENSMUSG00000076435	Acsf2	ENSMUSG00000076435	-0.792175	3.32885	16.6345	4.53193e-05	0.00161117
ENSMUSG00000034295	Fhod3	ENSMUSG00000034295	0.565383	6.60983	16.6026	4.6087e-05	0.00163158
ENSMUSG00000085873	Ttc39aos1	ENSMUSG00000085873	0.556585	3.81524	16.6009	4.6129e-05	0.00163158
ENSMUSG00000071076	Jund	ENSMUSG00000071076	-0.569619	6.24289	16.5847	4.65258e-05	0.00164193
ENSMUSG00000026956	Uap1l1	ENSMUSG00000026956	-1.05633	3.32751	16.5786	4.66754e-05	0.00164354
ENSMUSG00000043088	Il17re	ENSMUSG00000043088	1.19833	0.828666	16.5649	4.70134e-05	0.00164443
ENSMUSG00000042613	Pbxip1	ENSMUSG00000042613	-0.479802	7.13259	16.5681	4.69348e-05	0.00164443
ENSMUSG00000030281	Il17rc	ENSMUSG00000030281	-1.08686	2.60231	16.5695	4.68982e-05	0.00164443
ENSMUSG00000035504	Reep6	ENSMUSG00000035504	1.00482	9.50672	16.5373	4.77037e-05	0.00165754
ENSMUSG00000030255	Sspn	ENSMUSG00000030255	-0.881527	2.90011	16.5452	4.75036e-05	0.00165754
ENSMUSG00000079293	Clec7a	ENSMUSG00000079293	-2.60752	2.996	16.5412	4.76036e-05	0.00165754
ENSMUSG00000034783	Cd207	ENSMUSG00000034783	2.11304	-0.624582	16.5152	4.82623e-05	0.00167327
ENSMUSG00000024176	Sox8	ENSMUSG00000024176	-0.530396	5.37878	16.4687	4.94588e-05	0.00171099
ENSMUSG00000021273	Fdft1	ENSMUSG00000021273	0.371074	6.49919	16.4445	5.00944e-05	0.00172541
ENSMUSG00000036833	Pnpla7	ENSMUSG00000036833	-0.639952	3.97099	16.4481	5.00013e-05	0.00172541
ENSMUSG00000047250	Ptgs1	ENSMUSG00000047250	-0.998381	1.87083	16.4247	5.0622e-05	0.00173979
ENSMUSG00000085151	1110018N20Rik	ENSMUSG00000085151	0.985046	4.03432	16.3909	5.15332e-05	0.00176342
ENSMUSG00000027199	Gatm	ENSMUSG00000027199	-1.52216	2.60535	16.3942	5.14425e-05	0.00176342
ENSMUSG00000058966	Tlcd3b	ENSMUSG00000058966	0.834569	9.87556	16.3541	5.25436e-05	0.0017941
ENSMUSG00000037112	Sik2	ENSMUSG00000037112	0.360607	5.91305	16.3274	5.32883e-05	0.0018156
ENSMUSG00000085069	Prdm16os	ENSMUSG00000085069	1.39437	-0.0435508	16.3149	5.36397e-05	0.00182363
ENSMUSG00000037386	Rims2	ENSMUSG00000037386	0.544972	7.45168	16.2987	5.4102e-05	0.00183539
ENSMUSG00000024232	Bambi	ENSMUSG00000024232	-0.651233	3.30853	16.2909	5.43238e-05	0.00183897
ENSMUSG00000047747	Rnf150	ENSMUSG00000047747	0.476572	7.08931	16.2639	5.5103e-05	0.00186135
ENSMUSG00000049791	Fzd4	ENSMUSG00000049791	0.579507	3.45884	16.2244	5.62657e-05	0.00189252
ENSMUSG00000091134	NA	ENSMUSG00000091134	-2.06659	-1.06507	16.2249	5.62491e-05	0.00189252
ENSMUSG00000032343	Impg1	ENSMUSG00000032343	0.534896	8.71854	16.2157	5.65245e-05	0.00189718
ENSMUSG00000036395	Glb1l2	ENSMUSG00000036395	1.15613	6.8296	16.1977	5.70629e-05	0.00190832
ENSMUSG00000028524	Sgip1	ENSMUSG00000028524	0.400311	8.29939	16.1965	5.70983e-05	0.00190832
ENSMUSG00000042726	Trafd1	ENSMUSG00000042726	0.717479	7.32017	16.111	5.97366e-05	0.00199227
ENSMUSG00000003623	Crot	ENSMUSG00000003623	-0.381049	6.4944	16.0953	6.02322e-05	0.00200456
ENSMUSG00000089917	Uckl1	ENSMUSG00000089917	0.823118	6.8682	16.0827	6.06369e-05	0.00200536
ENSMUSG00000041578	Crx	ENSMUSG00000041578	0.680495	9.74061	16.0864	6.05172e-05	0.00200536
ENSMUSG00000024236	Svil	ENSMUSG00000024236	0.669685	5.76401	16.0826	6.06375e-05	0.00200536
ENSMUSG00000085819	Ube4bos1	ENSMUSG00000085819	1.07438	2.64934	16.055	6.15274e-05	0.00203053
ENSMUSG00000027490	E2f1	ENSMUSG00000027490	-1.01227	2.03844	16.045	6.18562e-05	0.00203367
ENSMUSG00000023249	Parp3	ENSMUSG00000023249	-1.3958	4.48537	16.0442	6.18802e-05	0.00203367
ENSMUSG00000055435	Maf	ENSMUSG00000055435	-0.572424	4.43054	16.0257	6.24886e-05	0.00204939
ENSMUSG00000029510	Gpc2	ENSMUSG00000029510	0.798015	3.09969	16.0116	6.29563e-05	0.00205234
ENSMUSG00000034075	Zdhhc5	ENSMUSG00000034075	0.508374	8.06712	16.0112	6.29687e-05	0.00205234
ENSMUSG00000040613	Apobec1	ENSMUSG00000040613	-1.37164	2.73004	16.0171	6.27737e-05	0.00205234
ENSMUSG00000030956	Fam53b	ENSMUSG00000030956	0.731772	6.68669	15.9642	6.45524e-05	0.00209962
ENSMUSG00000089417	Gm22009	ENSMUSG00000089417	1.86697	0.0139531	15.9318	6.56674e-05	0.00213149
ENSMUSG00000008575	Nfib	ENSMUSG00000008575	-0.661329	5.41163	15.9178	6.61529e-05	0.00214284
ENSMUSG00000039765	Cc2d2a	ENSMUSG00000039765	0.558465	6.18057	15.8958	6.69285e-05	0.00216352
ENSMUSG00000000738	Spg7	ENSMUSG00000000738	0.543748	6.69828	15.8831	6.7376e-05	0.00217353
ENSMUSG00000044811	Cd300c2	ENSMUSG00000044811	-1.28247	0.639689	15.8783	6.75503e-05	0.00217471
ENSMUSG00000060703	Cd302	ENSMUSG00000060703	-0.693179	2.51954	15.8362	6.90669e-05	0.002219
ENSMUSG00000035539	Ccdc180	ENSMUSG00000035539	1.35221	2.17406	15.8176	6.97519e-05	0.00223646
ENSMUSG00000032599	Ip6k2	ENSMUSG00000032599	0.523385	7.44321	15.792	7.07025e-05	0.00226234
ENSMUSG00000042828	Trim72	ENSMUSG00000042828	-2.25162	2.36562	15.7818	7.10832e-05	0.00226991
ENSMUSG00000026655	Fam107b	ENSMUSG00000026655	0.69689	5.79833	15.7739	7.13816e-05	0.00227484
ENSMUSG00000022885	St6gal1	ENSMUSG00000022885	-0.51862	3.97027	15.7604	7.18909e-05	0.00228645
ENSMUSG00000002808	Epdr1	ENSMUSG00000002808	-0.532897	4.89968	15.7006	7.4201e-05	0.00235517
ENSMUSG00000027508	Pag1	ENSMUSG00000027508	-0.360275	5.57208	15.6657	7.55809e-05	0.00239415
ENSMUSG00000029470	P2rx4	ENSMUSG00000029470	-0.608736	3.81189	15.6503	7.62024e-05	0.002409
ENSMUSG00000021009	Ptpn21	ENSMUSG00000021009	0.571265	6.42912	15.6407	7.6589e-05	0.00241156
ENSMUSG00000020814	Mxra7	ENSMUSG00000020814	-0.323801	7.2891	15.6418	7.65431e-05	0.00241156
ENSMUSG00000087141	Plcxd2	ENSMUSG00000087141	0.463307	7.5055	15.6109	7.78046e-05	0.00244009
ENSMUSG00000027765	P2ry1	ENSMUSG00000027765	-0.68418	3.5959	15.6113	7.77894e-05	0.00244009
ENSMUSG00000024981	Acsl5	ENSMUSG00000024981	-0.818047	4.91517	15.5876	7.87677e-05	0.0024654
ENSMUSG00000029056	Pank4	ENSMUSG00000029056	0.565835	6.09543	15.5752	7.92883e-05	0.00247188
ENSMUSG00000024818	Slc25a45	ENSMUSG00000024818	-1.00251	1.72999	15.5762	7.92462e-05	0.00247188
ENSMUSG00000025044	Msr1	ENSMUSG00000025044	-3.4592	1.37303	15.569	7.9548e-05	0.00247509
ENSMUSG00000087370	Tmem170b	ENSMUSG00000087370	0.385403	6.63695	15.5556	8.01149e-05	0.00248782
ENSMUSG00000086578	Gm13583	ENSMUSG00000086578	1.23707	1.44411	15.5072	8.21914e-05	0.00254729
ENSMUSG00000066307	NA	ENSMUSG00000066307	0.97889	2.45965	15.4881	8.30266e-05	0.00256795
ENSMUSG00000037731	Themis2	ENSMUSG00000037731	-2.23372	0.0181468	15.4813	8.33258e-05	0.00256795
ENSMUSG00000030214	Plbd1	ENSMUSG00000030214	-2.49446	1.02461	15.4808	8.33466e-05	0.00256795
ENSMUSG00000038024	Dennd4c	ENSMUSG00000038024	0.341497	5.62253	15.4673	8.39464e-05	0.00258139
ENSMUSG00000020646	Mboat2	ENSMUSG00000020646	-0.573201	4.46007	15.4609	8.42317e-05	0.00258513
ENSMUSG00000035357	Pdzrn3	ENSMUSG00000035357	-0.644651	3.29797	15.4374	8.52831e-05	0.00261231
ENSMUSG00000029552	Tes	ENSMUSG00000029552	0.696286	3.56767	15.4246	8.58654e-05	0.00262505
ENSMUSG00000054252	Fgfr3	ENSMUSG00000054252	1.41816	-0.163498	15.4137	8.6359e-05	0.00263112
ENSMUSG00000058743	Kcnj14	ENSMUSG00000058743	0.930499	8.60937	15.4092	8.65643e-05	0.00263112
ENSMUSG00000045493	Bhlhe23	ENSMUSG00000045493	-0.528769	4.93379	15.412	8.64357e-05	0.00263112
ENSMUSG00000001555	Fkbp10	ENSMUSG00000001555	-0.98044	4.31703	15.3963	8.71584e-05	0.00264408
ENSMUSG00000067199	Frat1	ENSMUSG00000067199	-0.997581	1.29241	15.3847	8.76941e-05	0.00265523
ENSMUSG00000046213	Cym	ENSMUSG00000046213	1.32378	-0.0572141	15.3766	8.80735e-05	0.00266161
ENSMUSG00000026004	Kansl1l	ENSMUSG00000026004	0.54145	4.65729	15.3563	8.90252e-05	0.00268523
ENSMUSG00000041642	Kif21b	ENSMUSG00000041642	0.54835	8.36586	15.3462	8.95015e-05	0.00269444
ENSMUSG00000027204	Fbn1	ENSMUSG00000027204	0.509258	4.52185	15.3108	9.11918e-05	0.0027401
ENSMUSG00000042451	Mybph	ENSMUSG00000042451	-1.78504	0.191004	15.2958	9.19204e-05	0.00275674
ENSMUSG00000033855	Ston1	ENSMUSG00000033855	-0.826303	2.42347	15.2902	9.21928e-05	0.00275966
ENSMUSG00000031596	Slc7a2	ENSMUSG00000031596	-0.899807	5.42658	15.2268	9.53387e-05	0.00284842
ENSMUSG00000089762	Ier5l	ENSMUSG00000089762	-0.94375	2.8882	15.2203	9.5669e-05	0.00285289
ENSMUSG00000031425	Plp1	ENSMUSG00000031425	1.06108	2.34367	15.1962	9.68972e-05	0.00287735
ENSMUSG00000022935	Grik1	ENSMUSG00000022935	-0.495706	7.36742	15.1964	9.68858e-05	0.00287735
ENSMUSG00000073418	C4b	ENSMUSG00000073418	-0.951229	6.5529	15.1935	9.70364e-05	0.00287735
ENSMUSG00000021730	Hcn1	ENSMUSG00000021730	0.416652	7.567	15.1888	9.72771e-05	0.00287908
ENSMUSG00000024575	Pde6a	ENSMUSG00000024575	0.743684	10.8699	15.1395	9.9853e-05	0.00294533
ENSMUSG00000024063	Lbh	ENSMUSG00000024063	0.445634	8.11669	15.1388	9.98892e-05	0.00294533
ENSMUSG00000024658	Gm9750	ENSMUSG00000024658	1.91054	-0.950145	15.1237	0.000100693	0.00295929
ENSMUSG00000026656	Fcgr2b	ENSMUSG00000026656	-1.38147	1.66874	15.1228	0.000100738	0.00295929
ENSMUSG00000089842	Pitpnm2os2	ENSMUSG00000089842	0.94342	3.82797	15.1161	0.000101099	0.00296438
ENSMUSG00000067220	Cnga1	ENSMUSG00000067220	0.728296	8.8522	15.1035	0.000101775	0.00297314
ENSMUSG00000046718	Bst2	ENSMUSG00000046718	-1.59148	3.57678	15.1048	0.000101704	0.00297314
ENSMUSG00000034168	Irf2bpl	ENSMUSG00000034168	-0.487027	6.94288	15.0753	0.000103306	0.0030123
ENSMUSG00000027379	Bub1	ENSMUSG00000027379	-2.0086	-1.11548	15.0637	0.000103944	0.00302531
ENSMUSG00000048163	Selplg	ENSMUSG00000048163	-0.820711	2.47615	15.0574	0.000104292	0.00302986
ENSMUSG00000064373	Selenop	ENSMUSG00000064373	-0.580756	5.18085	15.0486	0.00010478	0.0030367
ENSMUSG00000029919	Hpgds	ENSMUSG00000029919	-1.22669	1.15234	15.0462	0.000104913	0.0030367
ENSMUSG00000023913	Pla2g7	ENSMUSG00000023913	0.732307	6.61925	15.0364	0.00010546	0.00304137
ENSMUSG00000031441	Atp11a	ENSMUSG00000031441	0.380186	8.09539	15.0394	0.000105291	0.00304137
ENSMUSG00000026797	Stxbp1	ENSMUSG00000026797	0.457518	10.407	15.0176	0.000106511	0.00306609
ENSMUSG00000046814	Gchfr	ENSMUSG00000046814	2.12046	-0.835735	14.97	0.000109233	0.0031387
ENSMUSG00000038763	Alpk3	ENSMUSG00000038763	1.75463	-0.892248	14.9663	0.000109449	0.00313921
ENSMUSG00000029086	Prom1	ENSMUSG00000029086	0.510064	9.45735	14.9522	0.000110272	0.00315706
ENSMUSG00000038495	Otud7b	ENSMUSG00000038495	0.453652	7.60036	14.933	0.000111395	0.00317767
ENSMUSG00000037306	Man1c1	ENSMUSG00000037306	-0.353789	5.75714	14.9335	0.000111368	0.00317767
ENSMUSG00000024621	Csf1r	ENSMUSG00000024621	-0.591984	5.1563	14.9265	0.000111783	0.00318299
ENSMUSG00000073002	Vamp5	ENSMUSG00000073002	-0.925831	2.06285	14.9222	0.000112038	0.00318451
ENSMUSG00000029994	Anxa4	ENSMUSG00000029994	-1.06932	2.87481	14.9122	0.000112634	0.00319569
ENSMUSG00000050069	Grem2	ENSMUSG00000050069	-0.564961	4.14956	14.8892	0.000114015	0.00322664
ENSMUSG00000079419	Ms4a6c	ENSMUSG00000079419	-2.70147	1.06627	14.8872	0.000114134	0.00322664
ENSMUSG00000038843	Gcnt1	ENSMUSG00000038843	-1.6796	1.96226	14.8712	0.000115108	0.00324836
ENSMUSG00000022237	Ankrd33b	ENSMUSG00000022237	0.518024	8.47998	14.8547	0.000116119	0.00325938
ENSMUSG00000078440	Dohh	ENSMUSG00000078440	0.494331	6.89023	14.8611	0.000115723	0.00325938
ENSMUSG00000028599	Tnfrsf1b	ENSMUSG00000028599	-1.55577	2.93583	14.8555	0.000116068	0.00325938
ENSMUSG00000020599	Rgs9	ENSMUSG00000020599	0.563656	8.75354	14.8499	0.000116412	0.00326182
ENSMUSG00000035274	Tpbg	ENSMUSG00000035274	-0.448934	4.90312	14.8306	0.000117614	0.00328966
ENSMUSG00000029304	Spp1	ENSMUSG00000029304	-1.33942	5.54139	14.8147	0.000118609	0.0033116
ENSMUSG00000002324	Rec8	ENSMUSG00000002324	0.517866	3.72697	14.804	0.000119281	0.00332448
ENSMUSG00000031788	Kifc3	ENSMUSG00000031788	0.47773	5.18339	14.7905	0.000120142	0.00334256
ENSMUSG00000038147	Cd84	ENSMUSG00000038147	-1.56872	1.78136	14.7867	0.000120384	0.00334341
ENSMUSG00000019803	Nr2e1	ENSMUSG00000019803	-0.700409	4.4643	14.7819	0.000120687	0.00334594
ENSMUSG00000085286	Ube4bos3	ENSMUSG00000085286	1.49362	0.938276	14.7773	0.000120986	0.00334697
ENSMUSG00000030276	Ttll3	ENSMUSG00000030276	1.03454	3.40726	14.7747	0.000121149	0.00334697
ENSMUSG00000063450	Syne2	ENSMUSG00000063450	0.540801	6.94976	14.7552	0.000122408	0.0033757
ENSMUSG00000059498	Fcgr3	ENSMUSG00000059498	-1.1464	2.44483	14.752	0.000122617	0.0033757
ENSMUSG00000031293	Rs1	ENSMUSG00000031293	0.96236	10.6152	14.7445	0.000123104	0.00338322
ENSMUSG00000039662	Icmt	ENSMUSG00000039662	0.429991	9.59081	14.7397	0.000123418	0.00338594
ENSMUSG00000029311	Hsd17b11	ENSMUSG00000029311	-0.644356	4.02253	14.7206	0.000124673	0.00341445
ENSMUSG00000051000	Fhip1a	ENSMUSG00000051000	0.637334	5.92312	14.7148	0.000125063	0.00341918
ENSMUSG00000070713	Hmgn2-ps	ENSMUSG00000070713	0.769951	3.75943	14.6955	0.000126346	0.00343641
ENSMUSG00000042210	Abhd14a	ENSMUSG00000042210	0.54535	4.95598	14.6969	0.000126253	0.00343641
ENSMUSG00000058258	Idi1	ENSMUSG00000058258	0.525304	4.37576	14.6987	0.000126135	0.00343641
ENSMUSG00000042406	Atf4	ENSMUSG00000042406	0.400697	8.16943	14.6887	0.000126805	0.00343995
ENSMUSG00000022175	Lrp10	ENSMUSG00000022175	-0.392088	6.03096	14.6839	0.000127131	0.00343995
ENSMUSG00000021886	Gpr65	ENSMUSG00000021886	-2.07181	-0.286305	14.6846	0.000127082	0.00343995
ENSMUSG00000049811	Fam161a	ENSMUSG00000049811	0.717696	6.72137	14.6692	0.000128122	0.00346084
ENSMUSG00000028255	Clca1	ENSMUSG00000028255	-0.568952	4.44493	14.6636	0.000128507	0.00346529
ENSMUSG00000055413	H2-Q5	ENSMUSG00000055413	-1.99368	0.86034	14.6391	0.000130185	0.00350455
ENSMUSG00000021998	Lcp1	ENSMUSG00000021998	-1.70725	3.65715	14.6348	0.00013048	0.00350651
ENSMUSG00000051747	Ttn	ENSMUSG00000051747	1.14541	0.517344	14.6102	0.000132197	0.0035466
ENSMUSG00000033033	Calhm2	ENSMUSG00000033033	-1.21411	0.431366	14.5792	0.000134386	0.00359923
ENSMUSG00000021123	Rdh12	ENSMUSG00000021123	0.851892	8.02863	14.5271	0.000138156	0.00369391
ENSMUSG00000039278	Pcsk1n	ENSMUSG00000039278	-0.797854	6.36076	14.5233	0.000138434	0.00369509
ENSMUSG00000018362	Kpna2	ENSMUSG00000018362	0.764864	7.45879	14.5138	0.000139139	0.00370762
ENSMUSG00000034792	Gna15	ENSMUSG00000034792	-1.94771	0.27234	14.4993	0.000140211	0.0037299
ENSMUSG00000034936	Arl4d	ENSMUSG00000034936	0.861544	6.37378	14.4744	0.000142079	0.00376689
ENSMUSG00000074358	Ccdc61	ENSMUSG00000074358	-0.689491	2.49385	14.4746	0.000142059	0.00376689
ENSMUSG00000022014	Epsti1	ENSMUSG00000022014	-1.78622	-0.515894	14.4451	0.000144305	0.00381948
ENSMUSG00000022855	Senp2	ENSMUSG00000022855	0.345076	6.57308	14.4328	0.000145253	0.00383814
ENSMUSG00000032733	Snx33	ENSMUSG00000032733	-0.609222	3.91064	14.4056	0.000147364	0.00388741
ENSMUSG00000048779	P2ry6	ENSMUSG00000048779	-1.53275	1.2228	14.3761	0.000149691	0.00394219
ENSMUSG00000007682	Dio2	ENSMUSG00000007682	0.45438	6.10424	14.3518	0.000151633	0.00398006
ENSMUSG00000028919	Arhgef19	ENSMUSG00000028919	-0.677281	4.28961	14.3533	0.00015151	0.00398006
ENSMUSG00000027674	Pex5l	ENSMUSG00000027674	0.60381	7.72669	14.3479	0.000151948	0.00398171
ENSMUSG00000026566	Mpzl1	ENSMUSG00000026566	-1.04226	4.8274	14.3266	0.000153679	0.00402037
ENSMUSG00000002831	Plin4	ENSMUSG00000002831	-1.60006	2.59845	14.3061	0.000155364	0.00405773
ENSMUSG00000042759	Apobr	ENSMUSG00000042759	-1.83267	0.343518	14.2986	0.000155979	0.00406705
ENSMUSG00000023886	Smoc2	ENSMUSG00000023886	-0.679424	2.42607	14.277	0.000157782	0.00410728
ENSMUSG00000024248	Cox7a2l	ENSMUSG00000024248	0.360678	6.82525	14.2663	0.000158678	0.00412015
ENSMUSG00000025978	Rftn2	ENSMUSG00000025978	-0.842865	3.0383	14.2649	0.000158799	0.00412015
ENSMUSG00000029119	Man2b2	ENSMUSG00000029119	-0.457894	5.57224	14.232	0.000161596	0.00417213
ENSMUSG00000028328	Tmod1	ENSMUSG00000028328	-0.641274	4.33872	14.234	0.000161428	0.00417213
ENSMUSG00000090523	Gypc	ENSMUSG00000090523	-1.42024	0.986371	14.2361	0.00016125	0.00417213
ENSMUSG00000021763	Cspg4b	ENSMUSG00000021763	0.838403	1.72591	14.2208	0.000162561	0.00418337
ENSMUSG00000039145	Camk1d	ENSMUSG00000039145	0.464168	8.06395	14.2212	0.000162529	0.00418337
ENSMUSG00000071369	Map3k5	ENSMUSG00000071369	-0.419133	4.94626	14.202	0.000164195	0.00421854
ENSMUSG00000037148	Arhgap10	ENSMUSG00000037148	0.616233	4.99983	14.1981	0.000164536	0.00421919
ENSMUSG00000073409	H2-Q6	ENSMUSG00000073409	-1.41888	3.07937	14.1956	0.000164756	0.00421919
ENSMUSG00000070509	Rgma	ENSMUSG00000070509	-0.696396	5.34735	14.1732	0.000166729	0.00424904
ENSMUSG00000041736	Tspo	ENSMUSG00000041736	-1.23029	3.26673	14.1786	0.000166249	0.00424904
ENSMUSG00000074151	Nlrc5	ENSMUSG00000074151	-2.10188	3.0042	14.1752	0.000166556	0.00424904
ENSMUSG00000047617	Paxx	ENSMUSG00000047617	0.380848	5.21621	14.1629	0.00016764	0.00425163
ENSMUSG00000000957	Mmp14	ENSMUSG00000000957	-0.819019	5.32845	14.1666	0.000167316	0.00425163
ENSMUSG00000076441	Ass1	ENSMUSG00000076441	-0.925828	5.67627	14.1654	0.000167419	0.00425163
ENSMUSG00000038457	Tmem255b	ENSMUSG00000038457	0.881134	1.21872	14.1337	0.000170269	0.00431138
ENSMUSG00000006127	Inpp5k	ENSMUSG00000006127	0.480714	5.99923	14.0992	0.000173415	0.00438401
ENSMUSG00000029570	Lfng	ENSMUSG00000029570	-0.900333	4.45137	14.0923	0.000174055	0.00439314
ENSMUSG00000021013	Ttc8	ENSMUSG00000021013	0.483558	6.34358	14.0708	0.000176058	0.00443659
ENSMUSG00000082063	Gm12993	ENSMUSG00000082063	0.903421	1.36909	14.0674	0.00017637	0.00443739
ENSMUSG00000052160	Pld4	ENSMUSG00000052160	-1.03318	2.65893	14.044	0.000178587	0.00448601
ENSMUSG00000087222	E030042O20Rik	ENSMUSG00000087222	1.16457	0.429318	14.0228	0.000180608	0.00452955
ENSMUSG00000046110	Serinc4	ENSMUSG00000046110	0.948579	4.77374	14.0009	0.000182722	0.00455444
ENSMUSG00000025645	Ccdc51	ENSMUSG00000025645	0.52265	3.93354	13.9972	0.000183087	0.00455444
ENSMUSG00000070407	Hs3st3b1	ENSMUSG00000070407	0.445967	6.74819	13.9926	0.000183532	0.00455444
ENSMUSG00000055541	Lair1	ENSMUSG00000055541	-0.778931	2.66787	13.9888	0.000183902	0.00455444
ENSMUSG00000048402	Gli2	ENSMUSG00000048402	-0.83981	2.12814	14.0055	0.000182272	0.00455444
ENSMUSG00000045165	AI467606	ENSMUSG00000045165	-1.31669	-0.248435	13.9887	0.00018391	0.00455444
ENSMUSG00000052142	Rasal3	ENSMUSG00000052142	-1.62798	0.315301	13.9928	0.000183516	0.00455444
ENSMUSG00000091649	Phf11b	ENSMUSG00000091649	-2.14657	-0.421515	13.9985	0.000182952	0.00455444
ENSMUSG00000043987	Cep164	ENSMUSG00000043987	0.685337	6.39873	13.9616	0.00018658	0.00458891
ENSMUSG00000023034	Nr4a1	ENSMUSG00000023034	0.609395	6.6203	13.9666	0.000186087	0.00458891
ENSMUSG00000001467	Cyp51	ENSMUSG00000001467	0.398766	6.15963	13.9621	0.000186536	0.00458891
ENSMUSG00000006782	Cnp	ENSMUSG00000006782	-0.594001	5.18411	13.9599	0.000186756	0.00458891
ENSMUSG00000075334	Rprm	ENSMUSG00000075334	-0.995824	3.84039	13.9647	0.000186272	0.00458891
ENSMUSG00000087077	Gm12480	ENSMUSG00000087077	1.80427	-1.03969	13.9545	0.000187292	0.00459492
ENSMUSG00000030849	Fgfr2	ENSMUSG00000030849	1.04495	1.65267	13.9437	0.000188364	0.00461405
ENSMUSG00000043953	Ccrl2	ENSMUSG00000043953	-1.67478	-0.277449	13.9328	0.000189461	0.00463372
ENSMUSG00000021983	Atp8a2	ENSMUSG00000021983	0.485759	6.07031	13.9094	0.00019184	0.00468313
ENSMUSG00000032047	Acat1	ENSMUSG00000032047	0.309146	5.98746	13.9071	0.000192075	0.00468313
ENSMUSG00000068323	Slc4a5	ENSMUSG00000068323	0.555715	5.69508	13.839	0.000199163	0.00484845
ENSMUSG00000025417	Pip4k2c	ENSMUSG00000025417	0.503147	7.19884	13.8337	0.000199721	0.00485454
ENSMUSG00000022587	Ly6e	ENSMUSG00000022587	-0.643368	5.95431	13.8286	0.000200268	0.00486035
ENSMUSG00000062825	Actg1	ENSMUSG00000062825	0.361829	8.7177	13.8159	0.000201621	0.00488566
ENSMUSG00000024851	Pitpnm1	ENSMUSG00000024851	0.557035	9.53536	13.8042	0.000202885	0.00490877
ENSMUSG00000004864	Mapk13	ENSMUSG00000004864	-1.83708	-0.917409	13.801	0.000203233	0.00490964
ENSMUSG00000025900	Rp1	ENSMUSG00000025900	0.648939	10.558	13.7877	0.000204669	0.00492172
ENSMUSG00000024140	Epas1	ENSMUSG00000024140	0.435787	7.81821	13.7912	0.000204291	0.00492172
ENSMUSG00000028184	Adgrl2	ENSMUSG00000028184	-0.353145	6.54663	13.7892	0.000204505	0.00492172
ENSMUSG00000002395	Use1	ENSMUSG00000002395	0.406818	5.87992	13.777	0.000205844	0.00494244
ENSMUSG00000020212	Mdm1	ENSMUSG00000020212	0.856364	6.34564	13.767	0.000206936	0.00496112
ENSMUSG00000032372	Plscr2	ENSMUSG00000032372	-0.98418	2.40114	13.7549	0.000208282	0.00498053
ENSMUSG00000042349	Ikbke	ENSMUSG00000042349	-1.67199	0.337087	13.754	0.000208377	0.00498053
ENSMUSG00000058099	Nfam1	ENSMUSG00000058099	-1.48717	1.02697	13.7497	0.000208858	0.00498448
ENSMUSG00000092001	NA	ENSMUSG00000092001	-1.20309	0.783352	13.7299	0.000211068	0.00502961
ENSMUSG00000027831	Veph1	ENSMUSG00000027831	1.57997	0.155707	13.7106	0.000213249	0.00506626
ENSMUSG00000010142	Tnfrsf13b	ENSMUSG00000010142	-1.4104	-0.333703	13.7127	0.000213007	0.00506626
ENSMUSG00000048988	Elfn1	ENSMUSG00000048988	0.48651	6.85999	13.7067	0.00021369	0.0050691
ENSMUSG00000024965	Fermt3	ENSMUSG00000024965	-1.19611	1.93457	13.682	0.000216523	0.00512197
ENSMUSG00000037946	Fgd3	ENSMUSG00000037946	-1.20172	1.40846	13.6816	0.000216568	0.00512197
ENSMUSG00000071226	Cecr2	ENSMUSG00000071226	0.373205	6.52051	13.6563	0.000219508	0.00518374
ENSMUSG00000039942	Ptger4	ENSMUSG00000039942	-1.91025	-0.107883	13.6485	0.000220416	0.0051974
ENSMUSG00000034041	Lyl1	ENSMUSG00000034041	-1.46901	0.0995255	13.6361	0.000221881	0.00522415
ENSMUSG00000027070	Lrp2	ENSMUSG00000027070	0.721015	3.76795	13.6318	0.000222385	0.0052282
ENSMUSG00000091722	Siah3	ENSMUSG00000091722	-0.569525	3.51274	13.6098	0.000225006	0.00528195
ENSMUSG00000001228	Uhrf1	ENSMUSG00000001228	-1.94758	1.12305	13.6054	0.000225538	0.00528656
ENSMUSG00000016386	Mpped2	ENSMUSG00000016386	0.565168	4.50186	13.5966	0.00022659	0.0052955
ENSMUSG00000025017	Pik3ap1	ENSMUSG00000025017	-0.927743	3.72607	13.5979	0.000226435	0.0052955
ENSMUSG00000028809	Srrm1	ENSMUSG00000028809	0.313222	7.43914	13.5934	0.000226986	0.0052969
ENSMUSG00000036009	Mettl25	ENSMUSG00000036009	0.546338	3.80466	13.5726	0.000229515	0.00534801
ENSMUSG00000008398	Elk3	ENSMUSG00000008398	-0.762111	3.71569	13.5697	0.000229871	0.0053484
ENSMUSG00000003283	Hck	ENSMUSG00000003283	-1.80542	1.58265	13.5527	0.000231955	0.00538895
ENSMUSG00000032202	Rab27a	ENSMUSG00000032202	0.469949	3.72059	13.5348	0.000234179	0.00542684
ENSMUSG00000002274	Metrn	ENSMUSG00000002274	-0.877443	4.74828	13.534	0.000234274	0.00542684
ENSMUSG00000037031	Tspan15	ENSMUSG00000037031	-0.620755	5.47601	13.5231	0.000235646	0.00545062
ENSMUSG00000048546	Tob2	ENSMUSG00000048546	0.546399	8.20874	13.519	0.000236154	0.00545436
ENSMUSG00000059743	Fdps	ENSMUSG00000059743	0.389232	5.74497	13.4882	0.000240062	0.00553653
ENSMUSG00000078945	Naip2	ENSMUSG00000078945	-2.1409	1.07116	13.4837	0.000240641	0.00554178
ENSMUSG00000037957	Wdr20	ENSMUSG00000037957	0.402957	5.61746	13.4664	0.000242877	0.0055851
ENSMUSG00000069171	Nr2f1	ENSMUSG00000069171	-0.509863	4.16813	13.4547	0.000244394	0.00561182
ENSMUSG00000074037	Mc1r	ENSMUSG00000074037	0.861314	1.90655	13.439	0.000246451	0.00564261
ENSMUSG00000061130	Ppm1b	ENSMUSG00000061130	0.352721	7.52944	13.4402	0.000246289	0.00564261
ENSMUSG00000023019	Gpd1	ENSMUSG00000023019	-1.96634	4.21522	13.4356	0.000246894	0.00564457
ENSMUSG00000058248	Kcnh1	ENSMUSG00000058248	-0.652419	5.02915	13.4298	0.000247663	0.00565395
ENSMUSG00000040552	C3ar1	ENSMUSG00000040552	-1.77486	2.48112	13.4259	0.000248171	0.00565736
ENSMUSG00000022216	Psme1	ENSMUSG00000022216	-0.56378	5.56118	13.4214	0.000248765	0.00566273
ENSMUSG00000022383	Ppara	ENSMUSG00000022383	1.07096	3.39799	13.4024	0.000251305	0.00571229
ENSMUSG00000029762	Akr1b8	ENSMUSG00000029762	-1.31583	1.83187	13.382	0.000254045	0.00576626
ENSMUSG00000027883	Gpsm2	ENSMUSG00000027883	0.520278	7.97403	13.3779	0.000254612	0.00577085
ENSMUSG00000067212	H2-T23	ENSMUSG00000067212	-1.32586	3.74757	13.3721	0.000255392	0.00578022
ENSMUSG00000051817	Sox12	ENSMUSG00000051817	0.451448	5.08101	13.3522	0.000258114	0.00581938
ENSMUSG00000047554	Tmem41b	ENSMUSG00000047554	0.331253	5.58816	13.3514	0.000258229	0.00581938
ENSMUSG00000020393	Kremen1	ENSMUSG00000020393	-0.779445	7.47832	13.3536	0.000257926	0.00581938
ENSMUSG00000024197	Plin3	ENSMUSG00000024197	-0.842212	3.93938	13.3391	0.000259931	0.00584938
ENSMUSG00000018920	Cxcl16	ENSMUSG00000018920	-0.697661	4.67321	13.313	0.000263573	0.00592288
ENSMUSG00000067023	NA	ENSMUSG00000067023	0.714032	5.91465	13.3066	0.000264477	0.00593474
ENSMUSG00000035783	Acta2	ENSMUSG00000035783	0.908038	1.84893	13.2859	0.000267414	0.00599212
ENSMUSG00000033295	Ptprf	ENSMUSG00000033295	-0.361868	7.98274	13.2797	0.000268293	0.0060033
ENSMUSG00000039477	Tnrc18	ENSMUSG00000039477	-0.377497	6.2365	13.2766	0.000268744	0.00600487
ENSMUSG00000074652	Myh7b	ENSMUSG00000074652	0.894326	3.07583	13.2714	0.000269484	0.00600551
ENSMUSG00000021733	Slc4a7	ENSMUSG00000021733	0.574257	7.28423	13.2688	0.000269863	0.00600551
ENSMUSG00000020303	Stc2	ENSMUSG00000020303	-0.699815	2.2603	13.2684	0.000269915	0.00600551
ENSMUSG00000040569	Slc26a7	ENSMUSG00000040569	1.02902	3.73062	13.2272	0.000275919	0.00613046
ENSMUSG00000033871	Ppargc1b	ENSMUSG00000033871	0.870797	5.43046	13.2013	0.000279753	0.00620689
ENSMUSG00000020844	Nxn	ENSMUSG00000020844	-0.597162	5.09064	13.194	0.00028084	0.00621306
ENSMUSG00000026424	Gpr37l1	ENSMUSG00000026424	-0.685188	2.28034	13.1916	0.000281213	0.00621306
ENSMUSG00000045382	Cxcr4	ENSMUSG00000045382	-1.26491	1.39864	13.1955	0.000280626	0.00621306
ENSMUSG00000018774	Cd68	ENSMUSG00000018774	-1.55478	3.43531	13.1769	0.000283424	0.00625316
ENSMUSG00000026409	Pfkfb2	ENSMUSG00000026409	0.716679	7.8016	13.1742	0.000283833	0.00625344
ENSMUSG00000031216	Stard8	ENSMUSG00000031216	-0.695706	2.17728	13.1601	0.000285978	0.00629192
ENSMUSG00000031959	Wdr59	ENSMUSG00000031959	0.348869	5.37961	13.1428	0.000288633	0.00634148
ENSMUSG00000023439	Gnb3	ENSMUSG00000023439	-0.541895	9.36764	13.1351	0.000289814	0.00635858
ENSMUSG00000025380	Fscn2	ENSMUSG00000025380	0.876689	5.9831	13.1242	0.000291506	0.00638115
ENSMUSG00000054545	Ugt1a6a	ENSMUSG00000054545	-1.72119	0.363999	13.1233	0.000291652	0.00638115
ENSMUSG00000087153	Gm6483	ENSMUSG00000087153	0.400892	4.68557	13.1129	0.000293274	0.00640022
ENSMUSG00000028664	Ephb2	ENSMUSG00000028664	-0.36852	6.26867	13.1125	0.000293335	0.00640022
ENSMUSG00000027938	Creb3l4	ENSMUSG00000027938	-1.20376	0.205554	13.0863	0.000297466	0.00648139
ENSMUSG00000006356	Crip2	ENSMUSG00000006356	-0.492108	5.40479	13.0816	0.000298215	0.00648876
ENSMUSG00000033416	Gucd1	ENSMUSG00000033416	0.625086	6.32726	13.0715	0.000299831	0.00651492
ENSMUSG00000058897	Col25a1	ENSMUSG00000058897	-0.738581	4.92831	13.0347	0.000305766	0.00663473
ENSMUSG00000018567	Gabarap	ENSMUSG00000018567	-0.323176	6.7658	13.0115	0.000309583	0.00670835
ENSMUSG00000058952	Cfi	ENSMUSG00000058952	-1.44353	2.71776	13.0079	0.000310179	0.00671204
ENSMUSG00000062908	Acadm	ENSMUSG00000062908	0.658471	6.34977	12.9653	0.000317322	0.0068572
ENSMUSG00000001211	Agpat3	ENSMUSG00000001211	0.714841	10.3737	12.9476	0.00032034	0.00690953
ENSMUSG00000031142	Cacna1f	ENSMUSG00000031142	0.656807	7.58082	12.9459	0.00032062	0.00690953
ENSMUSG00000045312	Lhfpl2	ENSMUSG00000045312	-0.403642	6.23605	12.9408	0.000321496	0.00691896
ENSMUSG00000029601	Iqcd	ENSMUSG00000029601	0.849084	2.59496	12.9287	0.000323577	0.00695018
ENSMUSG00000020100	Slc29a3	ENSMUSG00000020100	-0.707215	3.85556	12.9273	0.000323828	0.00695018
ENSMUSG00000024659	Anxa1	ENSMUSG00000024659	-0.913806	5.11746	12.9235	0.000324488	0.00695489
ENSMUSG00000006307	Kmt2b	ENSMUSG00000006307	0.299111	7.13884	12.9081	0.000327164	0.00700272
ENSMUSG00000029189	Sel1l3	ENSMUSG00000029189	-0.679991	4.91287	12.8894	0.000330443	0.00706334
ENSMUSG00000059089	Fcgr4	ENSMUSG00000059089	-1.45427	0.122985	12.8693	0.000334025	0.00713024
ENSMUSG00000078588	Ccdc24	ENSMUSG00000078588	1.29842	3.44405	12.8544	0.000336683	0.00717346
ENSMUSG00000091971	Hspa1a	ENSMUSG00000091971	0.737122	5.14315	12.8529	0.000336959	0.00717346
ENSMUSG00000002108	Nr1h3	ENSMUSG00000002108	-0.843135	1.43626	12.8423	0.000338875	0.00720452
ENSMUSG00000037197	Rbm17	ENSMUSG00000037197	-0.866998	7.08245	12.822	0.000342568	0.00727323
ENSMUSG00000026667	Uhmk1	ENSMUSG00000026667	0.393654	8.59842	12.8176	0.00034338	0.00728067
ENSMUSG00000084788	Gm11342	ENSMUSG00000084788	1.51233	1.73804	12.8057	0.000345564	0.00729622
ENSMUSG00000070637	Srarp	ENSMUSG00000070637	1.21565	-0.0372113	12.8054	0.000345615	0.00729622
ENSMUSG00000047034	Ankrd33	ENSMUSG00000047034	0.655664	7.22257	12.8035	0.000345963	0.00729622
ENSMUSG00000032269	Htr3a	ENSMUSG00000032269	-0.913645	3.3491	12.8037	0.000345932	0.00729622
ENSMUSG00000020593	Lpin1	ENSMUSG00000020593	0.453703	6.03446	12.7952	0.00034751	0.00730929
ENSMUSG00000039904	Gpr37	ENSMUSG00000039904	-0.728349	7.72653	12.7956	0.000347428	0.00730929
ENSMUSG00000025584	Pde8a	ENSMUSG00000025584	0.560218	4.87367	12.7819	0.000349989	0.00733211
ENSMUSG00000037315	Jade3	ENSMUSG00000037315	0.549023	3.26919	12.7852	0.000349372	0.00733211
ENSMUSG00000015224	Cyp2j9	ENSMUSG00000015224	-0.793501	2.52028	12.7844	0.000349527	0.00733211
ENSMUSG00000031841	Cdh13	ENSMUSG00000031841	-1.35048	5.70098	12.7782	0.000350689	0.00733704
ENSMUSG00000042050	Dync2i1	ENSMUSG00000042050	0.540176	5.34304	12.7724	0.000351766	0.00734982
ENSMUSG00000008305	Tle1	ENSMUSG00000008305	-0.331187	5.38604	12.7368	0.000358524	0.0074811
ENSMUSG00000038241	Cep250	ENSMUSG00000038241	0.601984	6.88725	12.7201	0.000361738	0.0075273
ENSMUSG00000038056	Kmt2c	ENSMUSG00000038056	0.407368	7.52379	12.7169	0.000362359	0.0075273
ENSMUSG00000025858	Get4	ENSMUSG00000025858	0.337035	5.9903	12.713	0.000363124	0.0075273
ENSMUSG00000024579	Pcyox1l	ENSMUSG00000024579	-0.441775	3.99164	12.7149	0.000362752	0.0075273
ENSMUSG00000060989	Gm11847	ENSMUSG00000060989	-0.675661	4.22884	12.7215	0.000361479	0.0075273
ENSMUSG00000043068	Fam89a	ENSMUSG00000043068	0.577873	2.93842	12.6944	0.000366748	0.00759246
ENSMUSG00000036907	C1ql2	ENSMUSG00000036907	-0.326839	6.34849	12.686	0.000368401	0.00761585
ENSMUSG00000019982	Myb	ENSMUSG00000019982	-0.533771	3.52732	12.6838	0.000368843	0.00761585
ENSMUSG00000026249	Serpine2	ENSMUSG00000026249	-0.513887	4.64589	12.6721	0.000371159	0.00764365
ENSMUSG00000056220	Pla2g4a	ENSMUSG00000056220	-0.985203	1.90875	12.6736	0.000370845	0.00764365
ENSMUSG00000092035	Peg10	ENSMUSG00000092035	-0.868021	4.70856	12.6471	0.000376145	0.00773622
ENSMUSG00000039470	Zdhhc2	ENSMUSG00000039470	0.544529	6.23865	12.6416	0.000377251	0.00774887
ENSMUSG00000026928	Card9	ENSMUSG00000026928	-1.16943	0.507191	12.6299	0.00037963	0.00778759
ENSMUSG00000021994	Wnt5a	ENSMUSG00000021994	-0.59234	3.52976	12.6211	0.000381422	0.00780321
ENSMUSG00000026433	Rab29	ENSMUSG00000026433	-0.915259	2.04731	12.6204	0.000381553	0.00780321
ENSMUSG00000030905	Crym	ENSMUSG00000030905	-1.51548	8.19611	12.6189	0.000381875	0.00780321
ENSMUSG00000028101	Pias3	ENSMUSG00000028101	0.606559	6.52895	12.6031	0.000385113	0.00784903
ENSMUSG00000026987	Baz2b	ENSMUSG00000026987	0.357964	7.37979	12.6054	0.000384638	0.00784903
ENSMUSG00000030898	Cckbr	ENSMUSG00000030898	-0.422555	4.34779	12.5983	0.000386105	0.00785911
ENSMUSG00000044583	Tlr7	ENSMUSG00000044583	-1.53934	1.22355	12.5867	0.000388511	0.00789788
ENSMUSG00000005225	Plekha8	ENSMUSG00000005225	0.422436	6.52989	12.5727	0.000391428	0.00794694
ENSMUSG00000029752	Asns	ENSMUSG00000029752	-0.386027	5.60553	12.5608	0.000393927	0.00798739
ENSMUSG00000020333	Acsl6	ENSMUSG00000020333	0.335358	8.26026	12.5472	0.000396796	0.00803525
ENSMUSG00000032902	Slc16a1	ENSMUSG00000032902	0.56435	7.5575	12.5361	0.000399156	0.00807268
ENSMUSG00000054792	Klhl18	ENSMUSG00000054792	0.54305	8.00491	12.5307	0.000400321	0.00807553
ENSMUSG00000057706	Mex3b	ENSMUSG00000057706	0.513709	4.13033	12.5316	0.000400122	0.00807553
ENSMUSG00000020782	Llgl2	ENSMUSG00000020782	0.539612	6.61054	12.5016	0.000406605	0.00818137
ENSMUSG00000024885	Aldh3b1	ENSMUSG00000024885	-1.00335	1.89421	12.5032	0.000406254	0.00818137
ENSMUSG00000084826	AI847159	ENSMUSG00000084826	1.04116	6.08306	12.4947	0.0004081	0.008201
ENSMUSG00000067586	S1pr3	ENSMUSG00000067586	-0.760971	6.9529	12.4863	0.000409939	0.00822747
ENSMUSG00000022911	Arl13b	ENSMUSG00000022911	0.613599	5.51005	12.4702	0.000413486	0.00826668
ENSMUSG00000025533	Asl	ENSMUSG00000025533	0.486186	4.57651	12.468	0.000413989	0.00826668
ENSMUSG00000021242	Npc2	ENSMUSG00000021242	-0.418299	5.78718	12.4693	0.000413701	0.00826668
ENSMUSG00000019987	Arg1	ENSMUSG00000019987	-2.02431	0.434667	12.474	0.00041266	0.00826668
ENSMUSG00000025877	Hk3	ENSMUSG00000025877	-2.03454	0.841478	12.4646	0.000414732	0.00827105
ENSMUSG00000004655	Aqp1	ENSMUSG00000004655	0.894529	6.65417	12.4417	0.00041986	0.00836274
ENSMUSG00000027893	Ahcyl1	ENSMUSG00000027893	0.345043	8.44581	12.4346	0.000421459	0.00838401
ENSMUSG00000014786	Slc9a5	ENSMUSG00000014786	0.79668	5.24035	12.428	0.000422951	0.00839252
ENSMUSG00000052928	Ctif	ENSMUSG00000052928	0.395269	7.12586	12.429	0.000422727	0.00839252
ENSMUSG00000037977	6430571L13Rik	ENSMUSG00000037977	0.597501	5.25721	12.4177	0.000425293	0.00842838
ENSMUSG00000057315	Arhgap24	ENSMUSG00000057315	0.493808	6.60178	12.412	0.00042658	0.00843614
ENSMUSG00000029816	Gpnmb	ENSMUSG00000029816	-1.8693	6.05976	12.4113	0.000426754	0.00843614
ENSMUSG00000024459	H2-M5	ENSMUSG00000024459	1.64391	-0.950496	12.4023	0.000428809	0.00846615
ENSMUSG00000027347	Rasgrp1	ENSMUSG00000027347	-0.645563	5.5479	12.3948	0.00043053	0.00848952
ENSMUSG00000002957	Ap2a2	ENSMUSG00000002957	0.40872	8.56058	12.3917	0.000431254	0.00849317
ENSMUSG00000046229	Scand1	ENSMUSG00000046229	-1.20258	2.94401	12.3767	0.000434734	0.00855102
ENSMUSG00000034255	Arhgap27	ENSMUSG00000034255	0.494416	3.9442	12.3644	0.000437609	0.00859687
ENSMUSG00000029426	Scarb2	ENSMUSG00000029426	-0.410958	7.10354	12.3521	0.000440497	0.00863782
ENSMUSG00000016481	Cr1l	ENSMUSG00000016481	-0.659596	3.08051	12.3508	0.000440789	0.00863782
ENSMUSG00000025733	Rhot2	ENSMUSG00000025733	0.47115	6.01761	12.3345	0.000444665	0.00870297
ENSMUSG00000029276	Glmn	ENSMUSG00000029276	0.487211	6.00886	12.3211	0.000447865	0.00875452
ENSMUSG00000029166	Mapre3	ENSMUSG00000029166	0.439101	7.70906	12.3188	0.000448409	0.00875452
ENSMUSG00000031789	Cngb1	ENSMUSG00000031789	0.69113	8.15336	12.3105	0.000450409	0.00878269
ENSMUSG00000085794	Vax2os	ENSMUSG00000085794	0.983225	5.305	12.296	0.000453933	0.00882445
ENSMUSG00000020577	Tspan13	ENSMUSG00000020577	-0.268072	6.85647	12.2925	0.000454788	0.00882445
ENSMUSG00000050836	NA	ENSMUSG00000050836	-1.26465	0.442843	12.2945	0.000454303	0.00882445
ENSMUSG00000058818	Pirb	ENSMUSG00000058818	-2.54025	-0.247859	12.2983	0.000453366	0.00882445
ENSMUSG00000025810	Nrp1	ENSMUSG00000025810	-0.478046	4.90324	12.2836	0.000456955	0.00885561
ENSMUSG00000023982	Guca1a	ENSMUSG00000023982	0.879362	8.34269	12.2758	0.000458865	0.0088817
ENSMUSG00000023992	Trem2	ENSMUSG00000023992	-0.905817	2.41723	12.2704	0.000460194	0.00889651
ENSMUSG00000042429	Adora1	ENSMUSG00000042429	-0.323375	7.16974	12.2638	0.000461828	0.00891719
ENSMUSG00000029163	Emilin1	ENSMUSG00000029163	-0.643718	3.11017	12.2481	0.000465742	0.00896326
ENSMUSG00000028312	Smc2	ENSMUSG00000028312	-0.718491	2.78716	12.2478	0.000465806	0.00896326
ENSMUSG00000028965	Tnfrsf9	ENSMUSG00000028965	-1.68626	-0.0369198	12.2474	0.000465919	0.00896326
ENSMUSG00000030161	Gabarapl1	ENSMUSG00000030161	0.306281	8.58771	12.2425	0.000467126	0.00897554
ENSMUSG00000025854	Fam20c	ENSMUSG00000025854	-0.469806	4.74995	12.2313	0.000469952	0.00901885
ENSMUSG00000021457	Syk	ENSMUSG00000021457	-1.38401	1.67965	12.2289	0.000470552	0.00901938
ENSMUSG00000041817	Fam169a	ENSMUSG00000041817	0.40068	9.36856	12.2207	0.000472634	0.00902144
ENSMUSG00000032411	Tfdp2	ENSMUSG00000032411	-0.405014	4.58726	12.2229	0.000472062	0.00902144
ENSMUSG00000025887	Casp12	ENSMUSG00000025887	-1.60853	0.607001	12.2202	0.000472748	0.00902144
ENSMUSG00000000682	Cd52	ENSMUSG00000000682	-2.01459	1.53787	12.2194	0.000472946	0.00902144
ENSMUSG00000038151	Prdm1	ENSMUSG00000038151	0.559192	3.58136	12.1694	0.000485806	0.00924742
ENSMUSG00000041046	Ramp3	ENSMUSG00000041046	0.505903	4.11585	12.1688	0.000485966	0.00924742
ENSMUSG00000020890	Gucy2e	ENSMUSG00000020890	0.571018	8.7604	12.1383	0.000493979	0.00938191
ENSMUSG00000025232	Hexa	ENSMUSG00000025232	-0.320171	5.73882	12.1373	0.000494223	0.00938191
ENSMUSG00000034957	Cebpa	ENSMUSG00000034957	-1.33028	2.95693	12.1299	0.000496207	0.00940824
ENSMUSG00000087278	A930006I01Rik	ENSMUSG00000087278	0.822992	5.18021	12.1164	0.000499809	0.00946517
ENSMUSG00000024501	Dpysl3	ENSMUSG00000024501	0.3597	8.72708	12.061	0.000514887	0.00971572
ENSMUSG00000029070	Mxra8	ENSMUSG00000029070	-0.822328	2.33098	12.0619	0.000514628	0.00971572
ENSMUSG00000053846	Lipg	ENSMUSG00000053846	-1.13619	2.19793	12.0622	0.000514545	0.00971572
ENSMUSG00000071317	Bves	ENSMUSG00000071317	-0.489567	3.46572	12.0565	0.000516115	0.00972726
ENSMUSG00000066894	Vsig10	ENSMUSG00000066894	-0.578824	2.71707	12.0517	0.000517442	0.00974063
ENSMUSG00000085637	1700048M11Rik	ENSMUSG00000085637	1.70298	-1.0129	12.0487	0.000518283	0.00974484
ENSMUSG00000059058	Tma7-ps	ENSMUSG00000059058	0.563263	5.21615	12.0415	0.000520302	0.00977115
ENSMUSG00000023186	Vwa5a	ENSMUSG00000023186	-1.02728	5.56065	12.0323	0.000522857	0.00980745
ENSMUSG00000050708	Ftl1	ENSMUSG00000050708	-0.568842	8.03152	12.0224	0.000525641	0.00984796
ENSMUSG00000024696	Lpxn	ENSMUSG00000024696	-1.24796	0.210602	12.0002	0.00053196	0.00994846
ENSMUSG00000071203	Naip5	ENSMUSG00000071203	-1.47286	-0.502296	11.9991	0.000532266	0.00994846
ENSMUSG00000061132	Blnk	ENSMUSG00000061132	-1.66407	0.419922	11.9956	0.000533253	0.0099551
ENSMUSG00000040364	Sec1	ENSMUSG00000040364	1.12143	2.26996	11.9881	0.000535409	0.00996153
ENSMUSG00000087200	Lrp8os3	ENSMUSG00000087200	0.993701	0.665196	11.9856	0.000536123	0.00996153
ENSMUSG00000061654	NA	ENSMUSG00000061654	0.713633	4.67541	11.9892	0.000535095	0.00996153
ENSMUSG00000036894	Rap2b	ENSMUSG00000036894	-0.636302	3.07352	11.9874	0.000535611	0.00996153
ENSMUSG00000036473	Tbc1d24	ENSMUSG00000036473	0.440626	7.52007	11.9696	0.00054077	0.00998954
ENSMUSG00000028645	Slc2a1	ENSMUSG00000028645	0.348044	8.12741	11.9729	0.000539792	0.00998954
ENSMUSG00000025558	Dock9	ENSMUSG00000025558	0.275407	6.21666	11.971	0.000540341	0.00998954
ENSMUSG00000024304	Cdh2	ENSMUSG00000024304	-0.396861	7.85929	11.9679	0.000541263	0.00998954
ENSMUSG00000075256	Cerkl	ENSMUSG00000075256	-0.542894	6.15147	11.9673	0.00054143	0.00998954
ENSMUSG00000032491	Nradd	ENSMUSG00000032491	-0.922041	1.36015	11.9719	0.000540095	0.00998954
ENSMUSG00000025450	Gm9752	ENSMUSG00000025450	1.32904	0.873597	11.9598	0.000543616	0.00999481
ENSMUSG00000023079	Gtf2ird1	ENSMUSG00000023079	0.322475	6.47359	11.9633	0.000542584	0.00999481
ENSMUSG00000031659	Adcy7	ENSMUSG00000031659	-0.832169	2.53752	11.9602	0.00054349	0.00999481
ENSMUSG00000019850	Tnfaip3	ENSMUSG00000019850	0.836177	7.67536	11.9545	0.000545165	0.0100116
ENSMUSG00000031450	Grk1	ENSMUSG00000031450	0.549593	10.2918	11.9448	0.000548007	0.0100521
ENSMUSG00000034829	Nxnl1	ENSMUSG00000034829	0.976412	7.57459	11.9317	0.000551855	0.0101109
ENSMUSG00000068290	Ddrgk1	ENSMUSG00000068290	0.27824	6.49999	11.9113	0.000557959	0.0102109
ENSMUSG00000020362	Cnot6	ENSMUSG00000020362	0.385664	7.71909	11.8845	0.000566019	0.0103343
ENSMUSG00000063856	Gpx1	ENSMUSG00000063856	-0.556395	5.39665	11.8834	0.000566358	0.0103343
ENSMUSG00000001750	Tcirg1	ENSMUSG00000001750	-1.10578	3.93562	11.8824	0.000566664	0.0103343
ENSMUSG00000021396	Nxnl2	ENSMUSG00000021396	0.620007	5.80843	11.8551	0.000575039	0.010474
ENSMUSG00000044708	Kcnj10	ENSMUSG00000044708	-0.694952	7.02192	11.8531	0.000575654	0.010474
ENSMUSG00000079537	NA	ENSMUSG00000079537	1.36429	-0.487395	11.8463	0.000577773	0.0104763
ENSMUSG00000028456	Unc13b	ENSMUSG00000028456	0.55155	7.54244	11.8468	0.000577607	0.0104763
ENSMUSG00000035299	Mid1	ENSMUSG00000035299	-0.311193	6.19818	11.8495	0.000576772	0.0104763
ENSMUSG00000039934	Gsap	ENSMUSG00000039934	-0.732151	3.38602	11.8394	0.000579909	0.0105029
ENSMUSG00000006800	Sulf2	ENSMUSG00000006800	-0.664733	7.55632	11.8307	0.000582627	0.0105401
ENSMUSG00000001943	Vsig2	ENSMUSG00000001943	1.63388	-0.240239	11.82	0.000585984	0.0105887
ENSMUSG00000035697	Arhgap45	ENSMUSG00000035697	-0.935598	1.91091	11.8177	0.000586695	0.0105894
ENSMUSG00000010362	Rdm1	ENSMUSG00000010362	0.66378	2.86808	11.8119	0.000588548	0.0106107
ENSMUSG00000006519	Cyba	ENSMUSG00000006519	-1.08062	2.92823	11.8057	0.000590486	0.0106335
ENSMUSG00000047180	Neurl3	ENSMUSG00000047180	-1.86857	1.39405	11.8028	0.00059143	0.0106383
ENSMUSG00000024242	Map4k3	ENSMUSG00000024242	0.451271	6.75882	11.7918	0.000594906	0.0106887
ENSMUSG00000024052	Lpin2	ENSMUSG00000024052	0.314566	6.93601	11.769	0.000602252	0.0108083
ENSMUSG00000055150	Zfp78	ENSMUSG00000055150	0.536661	3.01119	11.7412	0.000611332	0.0109216
ENSMUSG00000042992	Borcs5	ENSMUSG00000042992	0.354225	5.25445	11.7416	0.000611197	0.0109216
ENSMUSG00000016087	Fli1	ENSMUSG00000016087	-1.06508	0.963107	11.7442	0.000610338	0.0109216
ENSMUSG00000040751	Lat2	ENSMUSG00000040751	-1.16099	1.15004	11.7416	0.000611169	0.0109216
ENSMUSG00000029482	Aacs	ENSMUSG00000029482	0.336035	5.66515	11.7288	0.000615417	0.0109821
ENSMUSG00000025964	Adam23	ENSMUSG00000025964	-0.325659	6.04154	11.7196	0.000618451	0.0110161
ENSMUSG00000021870	Slmap	ENSMUSG00000021870	-0.351885	7.84545	11.7188	0.000618716	0.0110161
ENSMUSG00000048897	Zfp710	ENSMUSG00000048897	-0.487257	3.85331	11.7004	0.00062485	0.0111128
ENSMUSG00000026820	Ptges2	ENSMUSG00000026820	0.464163	4.88119	11.696	0.000626347	0.0111268
ENSMUSG00000039849	Pcif1	ENSMUSG00000039849	0.32097	7.2444	11.6926	0.000627486	0.0111345
ENSMUSG00000023572	Ccndbp1	ENSMUSG00000023572	0.334255	6.62526	11.6893	0.000628606	0.0111419
ENSMUSG00000030340	Scnn1a	ENSMUSG00000030340	-1.23516	1.5702	11.6832	0.000630671	0.0111659
ENSMUSG00000079487	Med12	ENSMUSG00000079487	0.291318	5.88404	11.6669	0.000636211	0.0112514
ENSMUSG00000064302	Clasp1	ENSMUSG00000064302	0.318329	7.83548	11.6363	0.000646785	0.0114243
ENSMUSG00000028673	Fuca1	ENSMUSG00000028673	-0.460787	5.65044	11.6344	0.00064744	0.0114243
ENSMUSG00000042129	Rassf4	ENSMUSG00000042129	-0.501505	5.96939	11.6302	0.00064889	0.0114371
ENSMUSG00000052621	NA	ENSMUSG00000052621	-0.960823	0.591656	11.6255	0.000650555	0.0114537
ENSMUSG00000060032	H2aj	ENSMUSG00000060032	-0.551455	4.10187	11.62	0.000652469	0.0114629
ENSMUSG00000021948	Prkcd	ENSMUSG00000021948	-0.60509	3.85659	11.6198	0.000652532	0.0114629
ENSMUSG00000022037	Clu	ENSMUSG00000022037	-0.398301	10.6241	11.6167	0.000653637	0.0114695
ENSMUSG00000044641	Pard6b	ENSMUSG00000044641	0.375723	5.74826	11.5943	0.000661542	0.0115954
ENSMUSG00000024338	Psmb8	ENSMUSG00000024338	-1.4083	3.60818	11.5823	0.000665823	0.0116574
ENSMUSG00000020437	Myo1g	ENSMUSG00000020437	-0.863022	2.20124	11.5762	0.000668028	0.0116831
ENSMUSG00000024697	Gna14	ENSMUSG00000024697	-0.928704	3.79175	11.5731	0.000669132	0.0116894
ENSMUSG00000049858	Suox	ENSMUSG00000049858	-0.428219	3.90165	11.565	0.000672048	0.0117274
ENSMUSG00000065911	NA	ENSMUSG00000065911	1.41203	0.553055	11.5623	0.000673031	0.0117316
ENSMUSG00000048617	Rtbdn	ENSMUSG00000048617	0.730274	8.50819	11.5475	0.000678389	0.0117989
ENSMUSG00000057137	Tmem140	ENSMUSG00000057137	-1.31848	1.45133	11.5495	0.000677682	0.0117989
ENSMUSG00000054716	Zfp771	ENSMUSG00000054716	-0.848943	2.60223	11.5299	0.000684843	0.011898
ENSMUSG00000052248	Zeb2os	ENSMUSG00000052248	-0.97699	1.34825	11.5178	0.000689319	0.0119626
ENSMUSG00000024912	Fosl1	ENSMUSG00000024912	2.14486	3.80094	11.5088	0.00069268	0.0119718
ENSMUSG00000026646	Suv39h2	ENSMUSG00000026646	0.528185	4.73415	11.5057	0.000693834	0.0119718
ENSMUSG00000003038	Hmgn2	ENSMUSG00000003038	0.523674	7.69093	11.5045	0.000694285	0.0119718
ENSMUSG00000052698	Tln2	ENSMUSG00000052698	0.392286	7.80974	11.5042	0.000694405	0.0119718
ENSMUSG00000040428	Plekha4	ENSMUSG00000040428	-0.587066	3.80297	11.5143	0.000690614	0.0119718
ENSMUSG00000025921	Rdh10	ENSMUSG00000025921	-0.678398	6.47401	11.5066	0.000693478	0.0119718
ENSMUSG00000055675	Kbtbd11	ENSMUSG00000055675	-0.276542	6.26231	11.4977	0.000696805	0.0120001
ENSMUSG00000043668	Tox3	ENSMUSG00000043668	-0.537907	4.63335	11.4933	0.000698462	0.0120155
ENSMUSG00000091747	NA	ENSMUSG00000091747	-1.37765	1.562	11.4778	0.000704315	0.012103
ENSMUSG00000050271	Prag1	ENSMUSG00000050271	-0.926598	3.85797	11.4669	0.000708457	0.0121477
ENSMUSG00000021175	Cdca7l	ENSMUSG00000021175	-1.31571	0.987817	11.4677	0.000708173	0.0121477
ENSMUSG00000009828	Cilk1	ENSMUSG00000009828	0.337891	5.98939	11.4574	0.000712107	0.0121913
ENSMUSG00000027270	Lamp5	ENSMUSG00000027270	-0.342934	6.67364	11.4562	0.000712546	0.0121913
ENSMUSG00000036620	Mgat4b	ENSMUSG00000036620	-0.433898	4.88957	11.4531	0.000713735	0.0121985
ENSMUSG00000025608	Podxl	ENSMUSG00000025608	0.500516	7.94868	11.4405	0.00071862	0.0122686
ENSMUSG00000036026	Tmem63b	ENSMUSG00000036026	0.379011	7.50244	11.4304	0.000722516	0.012282
ENSMUSG00000037594	Clba1	ENSMUSG00000037594	0.360367	4.84528	11.4332	0.000721435	0.012282
ENSMUSG00000028796	Phc2	ENSMUSG00000028796	0.32866	7.23854	11.4305	0.00072248	0.012282
ENSMUSG00000022540	Rogdi	ENSMUSG00000022540	0.296808	6.7747	11.4315	0.000722091	0.012282
ENSMUSG00000026932	Nacc2	ENSMUSG00000026932	-0.336501	6.74502	11.4239	0.000725047	0.0123118
ENSMUSG00000079173	Zan	ENSMUSG00000079173	1.55208	2.24233	11.4207	0.0007263	0.0123198
ENSMUSG00000024842	Cabp4	ENSMUSG00000024842	0.704222	6.78663	11.4178	0.00072742	0.0123255
ENSMUSG00000031286	Glt28d2	ENSMUSG00000031286	0.702414	3.10804	11.412	0.000729731	0.0123514
ENSMUSG00000040694	Apobec2	ENSMUSG00000040694	0.510453	3.83416	11.4083	0.000731157	0.0123623
ENSMUSG00000055799	Tcf7l1	ENSMUSG00000055799	-0.69052	3.32077	11.3859	0.000740021	0.0124988
ENSMUSG00000040389	Wdr47	ENSMUSG00000040389	0.388095	7.48067	11.3691	0.000746754	0.012599
ENSMUSG00000039450	Dcxr	ENSMUSG00000039450	-0.696367	2.48483	11.3668	0.000747703	0.0126015
ENSMUSG00000032648	Pygm	ENSMUSG00000032648	-0.286878	7.5035	11.3633	0.000749087	0.0126114
ENSMUSG00000020186	Csrp2	ENSMUSG00000020186	-0.706342	3.13856	11.3604	0.000750274	0.0126179
ENSMUSG00000004630	Pcp2	ENSMUSG00000004630	0.443343	6.76398	11.3531	0.000753221	0.0126405
ENSMUSG00000015305	Sash1	ENSMUSG00000015305	-0.343299	5.45591	11.3545	0.000752635	0.0126405
ENSMUSG00000023007	Prpf40b	ENSMUSG00000023007	0.366005	6.09137	11.3455	0.000756305	0.0126788
ENSMUSG00000036377	Cracd	ENSMUSG00000036377	-0.345225	4.90645	11.3392	0.000758887	0.0127085
ENSMUSG00000036572	Upf3b	ENSMUSG00000036572	0.380841	5.78385	11.3107	0.00077062	0.0128913
ENSMUSG00000047773	Ankfn1	ENSMUSG00000047773	0.78297	1.27741	11.2918	0.000778503	0.0129351
ENSMUSG00000020718	Polg2	ENSMUSG00000020718	0.771303	4.24529	11.2868	0.000780618	0.0129351
ENSMUSG00000052609	Plekhg3	ENSMUSG00000052609	0.577689	5.04578	11.2894	0.000779522	0.0129351
ENSMUSG00000028766	Alpl	ENSMUSG00000028766	0.56051	7.14939	11.2909	0.000778883	0.0129351
ENSMUSG00000061666	Gdpd1	ENSMUSG00000061666	0.33633	5.28533	11.2894	0.000779523	0.0129351
ENSMUSG00000001419	Mef2d	ENSMUSG00000001419	0.308873	9.42581	11.2938	0.000777666	0.0129351
ENSMUSG00000033735	Spr	ENSMUSG00000033735	-0.492829	4.35911	11.3002	0.000774984	0.0129351
ENSMUSG00000029335	Bmp3	ENSMUSG00000029335	-0.681873	3.72756	11.3024	0.000774079	0.0129351
ENSMUSG00000073412	Lst1	ENSMUSG00000073412	-1.64546	-0.928243	11.2872	0.000780441	0.0129351
ENSMUSG00000041936	Agrn	ENSMUSG00000041936	-0.451837	7.7079	11.2792	0.000783818	0.0129745
ENSMUSG00000039523	Cep104	ENSMUSG00000039523	0.29045	6.43397	11.2745	0.000785806	0.0129938
ENSMUSG00000087566	NA	ENSMUSG00000087566	0.595695	2.28155	11.2596	0.000792112	0.0130844
ENSMUSG00000003420	Fcgrt	ENSMUSG00000003420	-0.548761	3.35951	11.252	0.000795378	0.0131246
ENSMUSG00000029804	Herc3	ENSMUSG00000029804	0.488411	8.3994	11.2373	0.000801717	0.0132153
ENSMUSG00000073388	NA	ENSMUSG00000073388	1.35963	-0.540842	11.2122	0.000812603	0.0133808
ENSMUSG00000022848	Slc49a4	ENSMUSG00000022848	-0.329378	5.83241	11.2049	0.000815827	0.0134199
ENSMUSG00000038776	Ephx1	ENSMUSG00000038776	-0.465249	4.06705	11.1829	0.000825548	0.0135656
ENSMUSG00000037736	Limch1	ENSMUSG00000037736	-0.408966	6.92598	11.1729	0.000830008	0.0136247
ENSMUSG00000048038	Ccdc187	ENSMUSG00000048038	1.07818	0.893227	11.1625	0.000834658	0.0136868
ENSMUSG00000035439	Haus8	ENSMUSG00000035439	0.435048	4.73961	11.1567	0.000837284	0.0137156
ENSMUSG00000015085	Entpd2	ENSMUSG00000015085	-0.797184	1.70115	11.1543	0.000838373	0.0137192
ENSMUSG00000028152	Tspan5	ENSMUSG00000028152	0.324083	7.14019	11.1523	0.000839276	0.0137198
ENSMUSG00000025789	St8sia2	ENSMUSG00000025789	-0.624521	4.74523	11.1148	0.0008564	0.0139808
ENSMUSG00000017446	C1qtnf1	ENSMUSG00000017446	-0.963853	2.30406	11.1135	0.000857014	0.0139808
ENSMUSG00000017344	Vtn	ENSMUSG00000017344	0.567366	9.09395	11.1056	0.000860674	0.014026
ENSMUSG00000046049	Rp1l1	ENSMUSG00000046049	0.631716	9.12571	11.0886	0.000868611	0.0141407
ENSMUSG00000021250	Fos	ENSMUSG00000021250	0.44929	6.59409	11.0761	0.000874477	0.0142215
ENSMUSG00000017978	Cadps2	ENSMUSG00000017978	-0.830448	3.91966	11.0708	0.000876993	0.0142477
ENSMUSG00000032840	Spring1	ENSMUSG00000032840	0.372252	6.40326	11.0665	0.000879005	0.0142626
ENSMUSG00000037321	Tap1	ENSMUSG00000037321	-1.55675	3.94113	11.065	0.000879716	0.0142626
ENSMUSG00000079362	Gm43302	ENSMUSG00000079362	-1.52648	4.38009	11.0584	0.000882856	0.0142988
ENSMUSG00000024993	Dennd10	ENSMUSG00000024993	0.311439	5.8617	11.0491	0.000887284	0.0143558
ENSMUSG00000062312	Erbb2	ENSMUSG00000062312	-0.580851	3.64348	11.0373	0.000892966	0.0144329
ENSMUSG00000026383	Epb41l5	ENSMUSG00000026383	0.41535	6.52158	11.0307	0.000896167	0.0144698
ENSMUSG00000043157	Arl11	ENSMUSG00000043157	-1.62107	-0.322916	11.0239	0.000899447	0.0145079
ENSMUSG00000008200	Fnbp4	ENSMUSG00000008200	0.3493	6.27663	11.0074	0.00090748	0.0146076
ENSMUSG00000017760	Ctsa	ENSMUSG00000017760	-0.294555	6.87963	11.0092	0.000906584	0.0146076
ENSMUSG00000043154	Ppp2r3a	ENSMUSG00000043154	0.280862	6.37697	11.002	0.000910147	0.0146356
ENSMUSG00000042286	Stab1	ENSMUSG00000042286	-1.27701	3.09956	10.9965	0.000912842	0.014664
ENSMUSG00000028048	Gba	ENSMUSG00000028048	-0.348379	5.10978	10.9867	0.000917676	0.0147267
ENSMUSG00000021185	Dglucy	ENSMUSG00000021185	-0.623194	3.34037	10.9696	0.0009262	0.0148484
ENSMUSG00000007279	Scube2	ENSMUSG00000007279	0.815549	1.21898	10.9661	0.000927954	0.0148614
ENSMUSG00000021278	Amn	ENSMUSG00000021278	-1.38642	-0.702243	10.9574	0.000932289	0.0149157
ENSMUSG00000031770	Herpud1	ENSMUSG00000031770	-0.308066	6.30099	10.9484	0.000936837	0.0149733
ENSMUSG00000030088	Aldh1l1	ENSMUSG00000030088	-0.93947	5.91115	10.9449	0.000938595	0.0149862
ENSMUSG00000054057	A930004D18Rik	ENSMUSG00000054057	0.606083	4.20102	10.9339	0.000944195	0.0150451
ENSMUSG00000034361	Cpne2	ENSMUSG00000034361	-0.745684	3.28803	10.9354	0.000943419	0.0150451
ENSMUSG00000029084	Cd38	ENSMUSG00000029084	-1.24624	2.12359	10.9298	0.000946304	0.0150635
ENSMUSG00000044986	Tst	ENSMUSG00000044986	-1.28921	3.30809	10.9229	0.00094983	0.0151044
ENSMUSG00000066477	Gm16551	ENSMUSG00000066477	0.629486	2.35281	10.9061	0.000958458	0.0152131
ENSMUSG00000001864	Aif1l	ENSMUSG00000001864	-0.495883	3.87089	10.9059	0.000958594	0.0152131
ENSMUSG00000066878	Gm10184	ENSMUSG00000066878	0.916867	0.600502	10.9001	0.000961579	0.0152298
ENSMUSG00000025034	Trim8	ENSMUSG00000025034	-0.279046	6.29521	10.9005	0.000961387	0.0152298
ENSMUSG00000033486	Catsper2	ENSMUSG00000033486	0.72688	1.82272	10.8899	0.000966875	0.0152372
ENSMUSG00000057914	Cacnb2	ENSMUSG00000057914	0.472051	7.46415	10.8949	0.000964283	0.0152372
ENSMUSG00000070730	Rmdn3	ENSMUSG00000070730	0.363521	6.08021	10.8906	0.00096652	0.0152372
ENSMUSG00000030707	Coro1a	ENSMUSG00000030707	-0.718233	4.2072	10.8956	0.000963949	0.0152372
ENSMUSG00000022901	Cd86	ENSMUSG00000022901	-1.04251	0.54048	10.8936	0.000964978	0.0152372
ENSMUSG00000025860	Xiap	ENSMUSG00000025860	0.570514	8.40539	10.8783	0.000972955	0.0152957
ENSMUSG00000041528	Rnf123	ENSMUSG00000041528	0.388159	7.57826	10.8777	0.000973316	0.0152957
ENSMUSG00000090066	1110002E22Rik	ENSMUSG00000090066	-0.778853	2.26083	10.8773	0.000973492	0.0152957
ENSMUSG00000037885	Stk35	ENSMUSG00000037885	0.514161	9.15064	10.8748	0.000974812	0.0153012
ENSMUSG00000022770	Dlg1	ENSMUSG00000022770	0.268308	6.96819	10.8683	0.000978269	0.0153402
ENSMUSG00000024059	Clip4	ENSMUSG00000024059	-0.299974	6.15502	10.8622	0.000981466	0.015375
ENSMUSG00000004698	Hdac9	ENSMUSG00000004698	0.417414	6.49592	10.8582	0.00098361	0.0153933
ENSMUSG00000075600	Zc3h3	ENSMUSG00000075600	0.456465	4.4702	10.8502	0.000987849	0.0154443
ENSMUSG00000024901	Peli3	ENSMUSG00000024901	0.580262	6.40528	10.8428	0.00099178	0.0154904
ENSMUSG00000040612	Ildr2	ENSMUSG00000040612	-0.517302	6.57415	10.8306	0.000998358	0.0155541
ENSMUSG00000007891	Ctsd	ENSMUSG00000007891	-0.562508	9.53964	10.8324	0.000997402	0.0155541
ENSMUSG00000040723	Rcsd1	ENSMUSG00000040723	-0.879706	0.725651	10.8298	0.000998817	0.0155541
ENSMUSG00000039753	Fbxl5	ENSMUSG00000039753	0.324782	7.90914	10.8271	0.00100023	0.015557
ENSMUSG00000024397	Aif1	ENSMUSG00000024397	-1.39287	1.21298	10.8258	0.00100097	0.015557
ENSMUSG00000056752	Dnah9	ENSMUSG00000056752	0.474123	4.54459	10.8194	0.00100443	0.0155954
ENSMUSG00000034940	Synrg	ENSMUSG00000034940	0.362613	7.01733	10.8145	0.0010071	0.0156214
ENSMUSG00000019970	Sgk1	ENSMUSG00000019970	0.463236	7.12086	10.798	0.00101611	0.0157457
ENSMUSG00000032334	Loxl1	ENSMUSG00000032334	-0.47379	3.6212	10.7934	0.00101862	0.0157536
ENSMUSG00000090399	NA	ENSMUSG00000090399	-0.842144	2.51964	10.7948	0.00101785	0.0157536
ENSMUSG00000020538	Srebf1	ENSMUSG00000020538	0.482192	7.0499	10.785	0.00102323	0.0158095
ENSMUSG00000059195	Gm12715	ENSMUSG00000059195	0.352871	5.05538	10.7832	0.00102425	0.0158097
ENSMUSG00000038658	Ric1	ENSMUSG00000038658	0.396414	6.62262	10.7745	0.00102906	0.015829
ENSMUSG00000041460	Cacna2d4	ENSMUSG00000041460	0.318786	8.76791	10.7754	0.00102859	0.015829
ENSMUSG00000021239	Vsx2	ENSMUSG00000021239	-0.389072	8.70737	10.7737	0.00102951	0.015829
ENSMUSG00000063605	Ccdc102a	ENSMUSG00000063605	-0.738268	1.48518	10.7739	0.00102944	0.015829
ENSMUSG00000028207	Asph	ENSMUSG00000028207	-0.282614	6.75569	10.7708	0.00103114	0.0158387
ENSMUSG00000074903	Gm2058	ENSMUSG00000074903	0.677886	2.39382	10.7638	0.00103504	0.015883
ENSMUSG00000060260	Pwwp2b	ENSMUSG00000060260	0.363861	5.1124	10.7532	0.00104101	0.0159591
ENSMUSG00000040945	Rcc2	ENSMUSG00000040945	-0.365245	6.0284	10.7499	0.00104285	0.0159716
ENSMUSG00000087119	Atg4a-ps	ENSMUSG00000087119	-1.33394	-0.285501	10.7481	0.00104385	0.0159716
ENSMUSG00000014351	Gip	ENSMUSG00000014351	1.60915	-1.05593	10.7388	0.00104912	0.0160366
ENSMUSG00000022415	Syngr1	ENSMUSG00000022415	0.331613	8.92631	10.7315	0.00105324	0.0160841
ENSMUSG00000022577	Ly6h	ENSMUSG00000022577	-0.461646	5.16327	10.7187	0.00106059	0.0161658
ENSMUSG00000041654	Slc39a11	ENSMUSG00000041654	-0.627457	3.58745	10.7186	0.00106064	0.0161658
ENSMUSG00000060591	Ifitm2	ENSMUSG00000060591	-0.871006	3.11347	10.713	0.00106386	0.0161993
ENSMUSG00000047230	Cldn2	ENSMUSG00000047230	1.65729	-0.285936	10.7078	0.00106682	0.016213
ENSMUSG00000086949	Gm13066	ENSMUSG00000086949	0.768075	2.65988	10.7085	0.00106643	0.016213
ENSMUSG00000020524	Gria1	ENSMUSG00000020524	-0.425303	6.83246	10.6999	0.00107141	0.016267
ENSMUSG00000029576	Radil	ENSMUSG00000029576	0.425479	4.74475	10.6948	0.00107436	0.0162818
ENSMUSG00000041117	Ccdc8	ENSMUSG00000041117	-0.81142	3.43007	10.6947	0.00107444	0.0162818
ENSMUSG00000031274	Col4a5	ENSMUSG00000031274	-0.48179	4.79904	10.682	0.00108185	0.0163783
ENSMUSG00000051166	Eml5	ENSMUSG00000051166	0.379367	7.15597	10.6742	0.00108642	0.0164317
ENSMUSG00000025790	Slco3a1	ENSMUSG00000025790	-0.481777	4.78621	10.6652	0.00109172	0.0164729
ENSMUSG00000043496	Tril	ENSMUSG00000043496	-0.544619	5.40898	10.667	0.00109062	0.0164729
ENSMUSG00000078238	Gm12854	ENSMUSG00000078238	-1.56775	0.015425	10.6642	0.00109228	0.0164729
ENSMUSG00000021636	Marveld2	ENSMUSG00000021636	1.07908	1.56855	10.6539	0.00109838	0.0165352
ENSMUSG00000026979	Psd4	ENSMUSG00000026979	-1.1714	1.48425	10.6537	0.0010985	0.0165352
ENSMUSG00000052151	Plpp2	ENSMUSG00000052151	1.28089	5.15393	10.6476	0.00110211	0.0165416
ENSMUSG00000090877	Hspa1b	ENSMUSG00000090877	0.794084	4.95571	10.646	0.00110312	0.0165416
ENSMUSG00000022999	Lmbr1l	ENSMUSG00000022999	0.482549	5.10406	10.6465	0.00110279	0.0165416
ENSMUSG00000032363	Adamts7	ENSMUSG00000032363	-1.41887	1.44693	10.6491	0.00110124	0.0165416
ENSMUSG00000072115	Ang	ENSMUSG00000072115	-1.39961	-0.631361	10.639	0.00110728	0.0165882
ENSMUSG00000050947	Amigo1	ENSMUSG00000050947	-0.263175	6.59877	10.6333	0.0011107	0.0166236
ENSMUSG00000041734	Kirrel	ENSMUSG00000041734	0.491346	6.55994	10.6208	0.00111822	0.0167204
ENSMUSG00000041794	Myrip	ENSMUSG00000041794	0.619387	6.10698	10.6096	0.00112501	0.016806
ENSMUSG00000037217	Syn1	ENSMUSG00000037217	-0.288423	7.63473	10.6008	0.00113036	0.0168698
ENSMUSG00000042363	Lgalsl	ENSMUSG00000042363	0.432634	8.8688	10.5973	0.00113251	0.016886
ENSMUSG00000026748	Plxdc2	ENSMUSG00000026748	-0.439047	4.79149	10.5955	0.00113365	0.016887
ENSMUSG00000078851	H2aw	ENSMUSG00000078851	-0.417123	4.18717	10.5929	0.00113523	0.0168946
ENSMUSG00000039936	Pik3cd	ENSMUSG00000039936	-0.508272	3.59906	10.5765	0.00114534	0.017029
ENSMUSG00000031755	Bbs2	ENSMUSG00000031755	0.402162	6.0105	10.5609	0.00115507	0.0171344
ENSMUSG00000022707	Gbe1	ENSMUSG00000022707	-0.299021	5.76964	10.5626	0.00115398	0.0171344
ENSMUSG00000050335	Lgals3	ENSMUSG00000050335	-2.48929	4.28039	10.5599	0.00115569	0.0171344
ENSMUSG00000022971	Ifnar2	ENSMUSG00000022971	-0.649499	3.20348	10.5539	0.00115943	0.0171738
ENSMUSG00000021803	Cdhr1	ENSMUSG00000021803	0.611608	10.2583	10.5312	0.00117376	0.0173697
ENSMUSG00000032667	Pon2	ENSMUSG00000032667	-0.362602	5.68254	10.5229	0.00117907	0.0174319
ENSMUSG00000019978	Epb41l2	ENSMUSG00000019978	0.373866	9.36978	10.5058	0.00118999	0.0175769
ENSMUSG00000066510	Ankdd1a	ENSMUSG00000066510	1.00322	0.134016	10.5025	0.00119212	0.0175918
ENSMUSG00000048747	E130114P18Rik	ENSMUSG00000048747	-0.546357	4.15629	10.4954	0.00119674	0.0176435
ENSMUSG00000061482	H4c4	ENSMUSG00000061482	1.59958	-1.15493	10.4871	0.00120212	0.0176449
ENSMUSG00000060733	Ipmk	ENSMUSG00000060733	0.484395	7.32144	10.4913	0.00119937	0.0176449
ENSMUSG00000038276	Asic3	ENSMUSG00000038276	0.470434	5.32027	10.4869	0.00120222	0.0176449
ENSMUSG00000042608	Stk40	ENSMUSG00000042608	0.446533	6.57031	10.4866	0.00120243	0.0176449
ENSMUSG00000037686	Aspg	ENSMUSG00000037686	-1.12787	-0.189643	10.4871	0.00120214	0.0176449
ENSMUSG00000053716	Dusp7	ENSMUSG00000053716	0.440115	6.36915	10.4822	0.0012053	0.0176707
ENSMUSG00000054580	Pla2r1	ENSMUSG00000054580	0.756837	6.49527	10.4638	0.00121738	0.017798
ENSMUSG00000021928	Ebpl	ENSMUSG00000021928	0.621655	5.24931	10.4668	0.00121537	0.017798
ENSMUSG00000052949	Rnf157	ENSMUSG00000052949	0.312555	8.47094	10.465	0.00121656	0.017798
ENSMUSG00000031825	Crispld2	ENSMUSG00000031825	-1.55255	4.82303	10.4596	0.00122011	0.0178216
ENSMUSG00000022580	Rhpn1	ENSMUSG00000022580	0.596763	5.01248	10.4489	0.00122722	0.0179088
ENSMUSG00000073478	D730003I15Rik	ENSMUSG00000073478	0.926903	1.09717	10.44	0.00123316	0.0179788
ENSMUSG00000026556	Vangl2	ENSMUSG00000026556	-0.408314	3.96538	10.4375	0.00123482	0.0179864
ENSMUSG00000031700	Gpt2	ENSMUSG00000031700	-0.454931	3.6103	10.4301	0.00123976	0.0180418
ENSMUSG00000020941	Map3k14	ENSMUSG00000020941	0.409337	5.37331	10.4011	0.0012594	0.0183106
ENSMUSG00000040836	Gpr161	ENSMUSG00000040836	-0.659108	2.60028	10.3789	0.00127467	0.0185155
ENSMUSG00000086421	Gm14091	ENSMUSG00000086421	1.93834	1.30257	10.3732	0.00127857	0.0185552
ENSMUSG00000004609	Cd33	ENSMUSG00000004609	-0.873632	0.666106	10.371	0.00128012	0.0185605
ENSMUSG00000030469	Zfp719	ENSMUSG00000030469	0.312589	5.3731	10.3659	0.00128367	0.0185949
ENSMUSG00000041926	Rnpep	ENSMUSG00000041926	-0.389711	4.7515	10.3605	0.0012874	0.0186318
ENSMUSG00000015947	Fcgr1	ENSMUSG00000015947	-1.25194	1.67274	10.3557	0.00129078	0.0186492
ENSMUSG00000042190	Cmklr1	ENSMUSG00000042190	-1.61413	1.37389	10.3554	0.00129097	0.0186492
ENSMUSG00000036181	H1f2	ENSMUSG00000036181	0.901973	4.94748	10.3474	0.00129657	0.018713
ENSMUSG00000048706	Lurap1l	ENSMUSG00000048706	0.352395	5.64542	10.3429	0.00129971	0.0187413
ENSMUSG00000020435	Osbp2	ENSMUSG00000020435	0.53518	9.04294	10.3296	0.00130914	0.0188104
ENSMUSG00000036298	Slc2a13	ENSMUSG00000036298	-0.340678	6.28875	10.3301	0.00130877	0.0188104
ENSMUSG00000003872	Lin7b	ENSMUSG00000003872	-0.844707	3.55671	10.3328	0.00130689	0.0188104
ENSMUSG00000031897	Psmb10	ENSMUSG00000031897	-0.864281	4.16095	10.3294	0.00130928	0.0188104
ENSMUSG00000027322	Siglec1	ENSMUSG00000027322	-2.06211	0.299377	10.327	0.00131099	0.0188179
ENSMUSG00000033386	Frrs1	ENSMUSG00000033386	-1.12615	0.700641	10.3211	0.0013152	0.0188612
ENSMUSG00000086188	Gm15169	ENSMUSG00000086188	1.34347	0.838641	10.3105	0.00132274	0.0189349
ENSMUSG00000038718	Pbx3	ENSMUSG00000038718	0.447313	5.71075	10.3118	0.00132186	0.0189349
ENSMUSG00000043155	Hpdl	ENSMUSG00000043155	0.777237	0.985155	10.3021	0.00132875	0.0190037
ENSMUSG00000020077	Srgn	ENSMUSG00000020077	-1.65143	1.92792	10.2804	0.00134451	0.0192116
ENSMUSG00000001642	Akr1b3	ENSMUSG00000001642	-0.386839	5.18799	10.2722	0.00135049	0.0192622
ENSMUSG00000048485	Zbtb8b	ENSMUSG00000048485	-0.563674	3.1537	10.2726	0.00135023	0.0192622
ENSMUSG00000022309	Angpt1	ENSMUSG00000022309	-0.994701	1.93207	10.2703	0.00135187	0.0192645
ENSMUSG00000071646	Mta2	ENSMUSG00000071646	0.404525	7.21072	10.2633	0.00135706	0.0193035
ENSMUSG00000000093	Tbx2	ENSMUSG00000000093	-0.491421	6.51256	10.2634	0.00135695	0.0193035
ENSMUSG00000040009	Gnaz	ENSMUSG00000040009	0.4558	6.87777	10.257	0.00136169	0.019352
ENSMUSG00000022575	Gsdmd	ENSMUSG00000022575	-1.02732	0.946254	10.2548	0.0013633	0.0193573
ENSMUSG00000034917	Tjp3	ENSMUSG00000034917	-0.78972	2.20721	10.2531	0.00136452	0.0193573
ENSMUSG00000027463	Slc52a3	ENSMUSG00000027463	1.07762	0.0464789	10.2262	0.00138462	0.0196071
ENSMUSG00000070570	Slc17a7	ENSMUSG00000070570	0.500077	10.7233	10.2267	0.00138419	0.0196071
ENSMUSG00000002250	Ppard	ENSMUSG00000002250	0.347273	6.36988	10.2194	0.00138974	0.0196579
ENSMUSG00000063897	NA	ENSMUSG00000063897	-0.646184	3.93002	10.2181	0.00139069	0.0196579
ENSMUSG00000061079	Zfp143	ENSMUSG00000061079	0.345409	4.86256	10.205	0.0014006	0.0197691
ENSMUSG00000020424	Castor1	ENSMUSG00000020424	-0.686197	2.32307	10.2044	0.00140107	0.0197691
ENSMUSG00000041035	Dpcd	ENSMUSG00000041035	0.373585	5.16491	10.1925	0.00141016	0.0198796
ENSMUSG00000022468	Endou	ENSMUSG00000022468	-1.12025	2.49099	10.1888	0.00141293	0.0199009
ENSMUSG00000033149	Phldb2	ENSMUSG00000033149	0.698849	1.54857	10.1869	0.00141445	0.0199045
ENSMUSG00000026571	Dcaf6	ENSMUSG00000026571	0.31749	6.06212	10.1715	0.0014263	0.0200533
ENSMUSG00000037336	Mfsd2b	ENSMUSG00000037336	0.804124	1.54557	10.1588	0.00143614	0.0201737
ENSMUSG00000028470	Hint2	ENSMUSG00000028470	-0.460875	3.38351	10.1564	0.00143802	0.0201822
ENSMUSG00000050786	Ccdc126	ENSMUSG00000050786	0.65075	6.93053	10.154	0.00143989	0.0201904
ENSMUSG00000027546	Atp9a	ENSMUSG00000027546	-0.381265	8.57628	10.1482	0.00144441	0.0202358
ENSMUSG00000047298	Kcnv2	ENSMUSG00000047298	0.676386	8.50218	10.1439	0.00144783	0.0202657
ENSMUSG00000014498	Ankrd52	ENSMUSG00000014498	0.284058	7.13756	10.1356	0.00145432	0.0203206
ENSMUSG00000084843	B230312C02Rik	ENSMUSG00000084843	-1.25032	-0.0314679	10.1369	0.00145334	0.0203206
ENSMUSG00000052593	Adam17	ENSMUSG00000052593	-0.394915	4.65332	10.1238	0.00146365	0.0204264
ENSMUSG00000032089	Il10ra	ENSMUSG00000032089	-1.03264	1.57814	10.1228	0.00146448	0.0204264
ENSMUSG00000055737	Ghr	ENSMUSG00000055737	-0.550903	3.37021	10.1056	0.00147819	0.0205993
ENSMUSG00000021196	Pfkp	ENSMUSG00000021196	0.40185	8.76979	10.1011	0.00148179	0.0206313
ENSMUSG00000000901	Mmp11	ENSMUSG00000000901	-0.916656	1.97588	10.0985	0.00148389	0.0206422
ENSMUSG00000031165	Was	ENSMUSG00000031165	-1.57114	0.47547	10.0942	0.00148733	0.0206719
ENSMUSG00000054752	Fsd1l	ENSMUSG00000054752	0.464014	6.21614	10.0833	0.00149619	0.0207748
ENSMUSG00000036249	Rbm43	ENSMUSG00000036249	-0.558696	3.79595	10.0819	0.00149737	0.0207748
ENSMUSG00000018340	Anxa6	ENSMUSG00000018340	-0.37057	6.50079	10.0668	0.00150969	0.0209273
ENSMUSG00000061589	Dot1l	ENSMUSG00000061589	0.300413	7.14284	10.0607	0.00151468	0.0209598
ENSMUSG00000028194	Ddah1	ENSMUSG00000028194	-0.405573	7.13942	10.0621	0.00151354	0.0209598
ENSMUSG00000001020	S100a4	ENSMUSG00000001020	-1.33809	2.47347	10.0554	0.00151902	0.0210013
ENSMUSG00000028089	Chd1l	ENSMUSG00000028089	0.35461	4.55466	10.0447	0.00152783	0.0210862
ENSMUSG00000037653	Kctd8	ENSMUSG00000037653	-0.321013	4.81208	10.0462	0.00152665	0.0210862
ENSMUSG00000027230	Creb3l1	ENSMUSG00000027230	-1.25732	3.31772	10.0411	0.00153082	0.021109
ENSMUSG00000078142	NA	ENSMUSG00000078142	1.16319	0.237827	10.0347	0.00153615	0.021164
ENSMUSG00000074063	Osgin1	ENSMUSG00000074063	1.09501	2.96574	10.0249	0.00154439	0.021259
ENSMUSG00000030695	Aldoa	ENSMUSG00000030695	0.355957	11.4372	10.0142	0.00155342	0.0213645
ENSMUSG00000026156	B3gat2	ENSMUSG00000026156	-0.425311	4.78354	10.0062	0.00156018	0.0214389
ENSMUSG00000041481	Serpina3g	ENSMUSG00000041481	-1.48186	1.4719	9.99623	0.00156861	0.021536
ENSMUSG00000032436	Cmtm7	ENSMUSG00000032436	-0.920619	1.11503	9.98403	0.00157904	0.0216603
ENSMUSG00000053600	Zfp472	ENSMUSG00000053600	0.444786	4.59673	9.9755	0.00158637	0.0217419
ENSMUSG00000043008	Klhl6	ENSMUSG00000043008	-1.27522	0.715281	9.9726	0.00158887	0.0217573
ENSMUSG00000024013	Fgd2	ENSMUSG00000024013	-0.930615	0.506932	9.96641	0.00159422	0.0218117
ENSMUSG00000026840	Lamc3	ENSMUSG00000026840	0.572553	2.20705	9.96195	0.00159809	0.0218267
ENSMUSG00000015652	Steap1	ENSMUSG00000015652	-0.951037	0.419165	9.96225	0.00159783	0.0218267
ENSMUSG00000024524	Gnal	ENSMUSG00000024524	-0.346516	6.01976	9.95671	0.00160264	0.02187
ENSMUSG00000029545	Acads	ENSMUSG00000029545	-0.687766	2.82082	9.92961	0.00162641	0.0221751
ENSMUSG00000003134	Tbc1d8	ENSMUSG00000003134	0.570407	6.48962	9.92472	0.00163073	0.0221766
ENSMUSG00000031028	Tub	ENSMUSG00000031028	0.416526	8.37855	9.925	0.00163049	0.0221766
ENSMUSG00000085208	Brip1os	ENSMUSG00000085208	-0.466582	4.36138	9.92746	0.00162831	0.0221766
ENSMUSG00000034164	Emid1	ENSMUSG00000034164	-0.621546	2.3365	9.91866	0.00163612	0.0222306
ENSMUSG00000025321	Itgb8	ENSMUSG00000025321	0.355778	6.65998	9.91526	0.00163914	0.0222525
ENSMUSG00000041852	Tcf20	ENSMUSG00000041852	0.415213	7.2953	9.91363	0.00164059	0.0222531
ENSMUSG00000024424	Ttc39c	ENSMUSG00000024424	0.366225	5.41258	9.90905	0.00164468	0.0222894
ENSMUSG00000047749	Zc3hav1l	ENSMUSG00000047749	-0.563727	2.98379	9.90509	0.00164822	0.0223093
ENSMUSG00000051515	Fam181b	ENSMUSG00000051515	-0.766308	1.04363	9.90424	0.00164898	0.0223093
ENSMUSG00000062859	Tcp11	ENSMUSG00000062859	0.704911	3.67429	9.8969	0.00165558	0.0223752
ENSMUSG00000026930	Gpsm1	ENSMUSG00000026930	0.496899	7.24313	9.89409	0.0016581	0.0223752
ENSMUSG00000024830	Rps6kb2	ENSMUSG00000024830	0.478119	4.74376	9.89458	0.00165766	0.0223752
ENSMUSG00000027313	Chac1	ENSMUSG00000027313	-0.614373	2.23202	9.88377	0.00166743	0.0224817
ENSMUSG00000074365	Crxos	ENSMUSG00000074365	0.94226	3.18374	9.87977	0.00167106	0.0225115
ENSMUSG00000086232	Gm7546	ENSMUSG00000086232	0.757751	3.03468	9.87363	0.00167664	0.0225675
ENSMUSG00000078690	NA	ENSMUSG00000078690	1.27154	-0.49855	9.87072	0.0016793	0.0225839
ENSMUSG00000049409	Prokr1	ENSMUSG00000049409	0.937392	0.288252	9.86279	0.00168655	0.0226621
ENSMUSG00000027963	Extl2	ENSMUSG00000027963	-0.272934	7.13689	9.85203	0.00169645	0.0227757
ENSMUSG00000052369	Tmem106c	ENSMUSG00000052369	0.31337	6.03692	9.84367	0.00170417	0.0228425
ENSMUSG00000035004	Igsf6	ENSMUSG00000035004	-2.20615	0.29554	9.84351	0.00170432	0.0228425
ENSMUSG00000000276	Dgke	ENSMUSG00000000276	0.401276	7.53949	9.83603	0.00171126	0.0229161
ENSMUSG00000042428	Mgat3	ENSMUSG00000042428	-0.269448	6.97297	9.82561	0.00172099	0.0230268
ENSMUSG00000038886	Man2a2	ENSMUSG00000038886	0.376752	9.04072	9.82071	0.00172557	0.023049
ENSMUSG00000022322	Shcbp1	ENSMUSG00000022322	-1.30692	-0.617267	9.82096	0.00172534	0.023049
ENSMUSG00000089760	D030046N08Rik	ENSMUSG00000089760	-1.03742	0.170827	9.8179	0.00172822	0.0230648
ENSMUSG00000034105	Meak7	ENSMUSG00000034105	0.444268	5.61381	9.80794	0.0017376	0.0231555
ENSMUSG00000024986	Hhex	ENSMUSG00000024986	-1.43578	-0.450721	9.80757	0.00173795	0.0231555
ENSMUSG00000056880	Gadl1	ENSMUSG00000056880	-0.781619	1.52277	9.80275	0.00174251	0.0231967
ENSMUSG00000045314	Sowahb	ENSMUSG00000045314	-0.578467	2.10029	9.79159	0.00175312	0.0233182
ENSMUSG00000056091	St3gal5	ENSMUSG00000056091	-0.280348	5.51683	9.78983	0.0017548	0.023321
ENSMUSG00000078439	Smim24	ENSMUSG00000078439	0.725898	1.12156	9.76681	0.0017769	0.0235586
ENSMUSG00000045503	Sys1	ENSMUSG00000045503	0.360807	4.96696	9.76787	0.00177588	0.0235586
ENSMUSG00000021550	2210016F16Rik	ENSMUSG00000021550	-0.477945	4.12869	9.76501	0.00177864	0.0235586
ENSMUSG00000061758	Akr1b10	ENSMUSG00000061758	-0.636553	2.51683	9.765	0.00177865	0.0235586
ENSMUSG00000027207	Galk2	ENSMUSG00000027207	-0.321476	4.67488	9.74664	0.00179651	0.0237669
ENSMUSG00000032374	Plod2	ENSMUSG00000032374	-0.395885	3.97451	9.74573	0.00179739	0.0237669
ENSMUSG00000047045	Tmem164	ENSMUSG00000047045	-0.332756	5.25508	9.74218	0.00180087	0.023773
ENSMUSG00000030653	Gm45837	ENSMUSG00000030653	-1.03107	5.46303	9.74371	0.00179937	0.023773
ENSMUSG00000070034	Sp110	ENSMUSG00000070034	-1.50635	0.0242246	9.73959	0.00180341	0.0237866
ENSMUSG00000020723	Cacng4	ENSMUSG00000020723	-0.2594	7.02294	9.73149	0.00181137	0.0238517
ENSMUSG00000024816	Frmd8	ENSMUSG00000024816	-0.671331	4.34065	9.73162	0.00181125	0.0238517
ENSMUSG00000059401	Mamld1	ENSMUSG00000059401	0.39512	5.56166	9.70057	0.00184211	0.0242163
ENSMUSG00000038773	Kdm3b	ENSMUSG00000038773	0.338611	7.58098	9.70055	0.00184213	0.0242163
ENSMUSG00000028413	B4galt1	ENSMUSG00000028413	0.394134	5.58454	9.69594	0.00184675	0.0242569
ENSMUSG00000021583	Erap1	ENSMUSG00000021583	-0.641667	5.13835	9.68543	0.00185735	0.0243555
ENSMUSG00000028927	Padi2	ENSMUSG00000028927	-0.697798	6.71746	9.68582	0.00185695	0.0243555
ENSMUSG00000041879	Ipo9	ENSMUSG00000041879	0.253301	7.76373	9.68119	0.00186164	0.0243652
ENSMUSG00000020029	Nudt4	ENSMUSG00000020029	-0.30232	7.70295	9.68105	0.00186178	0.0243652
ENSMUSG00000059588	Calcrl	ENSMUSG00000059588	-0.593322	3.14411	9.68013	0.00186272	0.0243652
ENSMUSG00000024519	Cplx4	ENSMUSG00000024519	0.430811	8.62658	9.66846	0.00187458	0.0244525
ENSMUSG00000040554	Aipl1	ENSMUSG00000040554	0.424649	9.33049	9.6718	0.00187118	0.0244525
ENSMUSG00000038481	Cdk19	ENSMUSG00000038481	0.299804	6.90579	9.66939	0.00187363	0.0244525
ENSMUSG00000064215	Ifi27	ENSMUSG00000064215	-0.728265	2.90385	9.66747	0.0018756	0.0244525
ENSMUSG00000027367	Stard7	ENSMUSG00000027367	0.36881	7.19998	9.65339	0.00189003	0.0246203
ENSMUSG00000034612	Chst11	ENSMUSG00000034612	-0.479278	4.90603	9.65173	0.00189173	0.0246222
ENSMUSG00000045319	Proser2	ENSMUSG00000045319	0.584375	4.03042	9.64306	0.00190069	0.0247183
ENSMUSG00000022945	Chaf1b	ENSMUSG00000022945	-1.3941	-0.855646	9.61295	0.0019321	0.0251062
ENSMUSG00000021904	Sema3g	ENSMUSG00000021904	-0.938055	2.9605	9.60798	0.00193733	0.0251534
ENSMUSG00000032743	Katnip	ENSMUSG00000032743	0.537467	7.17573	9.60259	0.00194303	0.0252066
ENSMUSG00000022150	Dab2	ENSMUSG00000022150	-1.04076	2.19894	9.59636	0.00194964	0.0252716
ENSMUSG00000040943	Tet2	ENSMUSG00000040943	0.348684	5.89435	9.59447	0.00195164	0.0252768
ENSMUSG00000052889	Prkcb	ENSMUSG00000052889	-0.275746	7.18307	9.5921	0.00195416	0.0252887
ENSMUSG00000022324	Matn2	ENSMUSG00000022324	-1.48277	2.52786	9.58945	0.00195699	0.0253045
ENSMUSG00000027435	Cd93	ENSMUSG00000027435	-0.52409	2.59315	9.58549	0.00196121	0.0253384
ENSMUSG00000028538	St3gal3	ENSMUSG00000028538	-0.275683	5.58328	9.57286	0.00197475	0.0254924
ENSMUSG00000037443	Cep85	ENSMUSG00000037443	0.35429	5.02964	9.56551	0.00198267	0.0255528
ENSMUSG00000029392	Rilpl1	ENSMUSG00000029392	-0.388626	4.30819	9.56642	0.00198169	0.0255528
ENSMUSG00000062593	Gm49339	ENSMUSG00000062593	-2.2201	1.32912	9.5615	0.00198701	0.0255878
ENSMUSG00000034310	Tmem132d	ENSMUSG00000034310	-0.29942	5.24315	9.55606	0.00199291	0.0256428
ENSMUSG00000018166	Erbb3	ENSMUSG00000018166	-1.20766	0.422182	9.55311	0.00199611	0.0256631
ENSMUSG00000000149	Gna12	ENSMUSG00000000149	-0.312176	6.16716	9.54978	0.00199973	0.0256888
ENSMUSG00000031373	Car5b	ENSMUSG00000031373	-0.764171	3.81312	9.52989	0.00202152	0.0259475
ENSMUSG00000027530	Fabp12	ENSMUSG00000027530	0.606235	6.22477	9.52442	0.00202756	0.0260038
ENSMUSG00000039851	4932438H23Rik	ENSMUSG00000039851	1.48042	-0.17945	9.51316	0.00204004	0.0261213
ENSMUSG00000042570	Mier2	ENSMUSG00000042570	0.550385	4.65718	9.51168	0.00204168	0.0261213
ENSMUSG00000028037	Ifi44	ENSMUSG00000028037	-2.28657	1.21205	9.51303	0.00204018	0.0261213
ENSMUSG00000027601	Mtfr1	ENSMUSG00000027601	0.541188	6.82404	9.50937	0.00204426	0.026133
ENSMUSG00000026283	Ing5	ENSMUSG00000026283	0.355548	4.6472	9.5025	0.00205192	0.0262097
ENSMUSG00000057265	Bbof1	ENSMUSG00000057265	0.708393	1.89093	9.49936	0.00205544	0.0262334
ENSMUSG00000055497	Gm9974	ENSMUSG00000055497	1.16496	-0.355192	9.49109	0.00206472	0.0262751
ENSMUSG00000055865	Tafa3	ENSMUSG00000055865	0.370718	7.06457	9.48962	0.00206637	0.0262751
ENSMUSG00000007867	Ift43	ENSMUSG00000007867	0.329417	4.74947	9.48904	0.00206703	0.0262751
ENSMUSG00000052534	Pbx1	ENSMUSG00000052534	0.298473	7.71839	9.49281	0.00206279	0.0262751
ENSMUSG00000066880	Zfp617	ENSMUSG00000066880	0.291041	5.32413	9.49495	0.00206039	0.0262751
ENSMUSG00000023353	Agap3	ENSMUSG00000023353	0.354075	7.01021	9.48559	0.00207092	0.0263033
ENSMUSG00000029055	Plch2	ENSMUSG00000029055	0.475269	8.81195	9.47681	0.00208085	0.0264083
ENSMUSG00000085670	NA	ENSMUSG00000085670	0.801069	0.779855	9.47056	0.00208795	0.0264771
ENSMUSG00000037318	Traf3ip3	ENSMUSG00000037318	0.830061	2.96773	9.46764	0.00209128	0.026497
ENSMUSG00000084111	Gm15710	ENSMUSG00000084111	-0.791473	2.74546	9.46623	0.00209289	0.026497
ENSMUSG00000055302	Mrfap1	ENSMUSG00000055302	-0.333364	7.62951	9.45903	0.00210113	0.02658
ENSMUSG00000021835	Bmp4	ENSMUSG00000021835	0.745796	2.01991	9.43709	0.00212641	0.0268783
ENSMUSG00000040564	Apoc1	ENSMUSG00000040564	-1.00768	0.0123025	9.42664	0.00213856	0.0270103
ENSMUSG00000053724	NA	ENSMUSG00000053724	0.77199	4.84029	9.42327	0.00214249	0.0270166
ENSMUSG00000044461	Shisa2	ENSMUSG00000044461	0.490408	4.40157	9.42331	0.00214245	0.0270166
ENSMUSG00000056515	Rab31	ENSMUSG00000056515	-0.823696	4.63829	9.41461	0.00215264	0.0271229
ENSMUSG00000045322	Tlr9	ENSMUSG00000045322	-1.5847	-0.121532	9.41074	0.00215718	0.0271584
ENSMUSG00000012350	Ehf	ENSMUSG00000012350	-0.814446	1.30178	9.40799	0.00216042	0.0271719
ENSMUSG00000051159	Cited1	ENSMUSG00000051159	-0.846171	3.33027	9.40691	0.00216169	0.0271719
ENSMUSG00000036502	Tmem255a	ENSMUSG00000036502	-0.391974	4.60556	9.40265	0.00216672	0.0271917
ENSMUSG00000021592	Arsk	ENSMUSG00000021592	-0.516285	2.97027	9.40272	0.00216663	0.0271917
ENSMUSG00000027775	Mfsd1	ENSMUSG00000027775	-0.456422	4.75091	9.39853	0.00217159	0.0272312
ENSMUSG00000027940	Tpm3	ENSMUSG00000027940	-0.574084	7.06319	9.3903	0.00218136	0.027332
ENSMUSG00000087617	Gm14268	ENSMUSG00000087617	0.483637	4.69566	9.374	0.00220084	0.0275447
ENSMUSG00000025647	Shisa5	ENSMUSG00000025647	-0.779548	5.14351	9.37318	0.00220183	0.0275447
ENSMUSG00000055639	Dach1	ENSMUSG00000055639	-0.335776	5.94398	9.37024	0.00220537	0.0275672
ENSMUSG00000030220	Arhgdib	ENSMUSG00000030220	-0.693872	3.31634	9.36851	0.00220744	0.0275712
ENSMUSG00000092773	NA	ENSMUSG00000092773	1.12735	1.20246	9.36048	0.00221714	0.0276485
ENSMUSG00000002227	Mov10	ENSMUSG00000002227	-0.692012	2.59357	9.36086	0.00221668	0.0276485
ENSMUSG00000029038	Ssu72	ENSMUSG00000029038	0.322628	6.83684	9.35541	0.00222328	0.0277032
ENSMUSG00000090230	Gm16315	ENSMUSG00000090230	-1.15687	0.233787	9.34299	0.0022384	0.0278695
ENSMUSG00000024737	Slc15a3	ENSMUSG00000024737	-1.73184	2.44472	9.33405	0.00224935	0.0279838
ENSMUSG00000032846	Zswim6	ENSMUSG00000032846	0.364011	4.99634	9.32253	0.00226353	0.028099
ENSMUSG00000040714	Klc3	ENSMUSG00000040714	0.298927	7.4468	9.32425	0.00226141	0.028099
ENSMUSG00000040363	Bcor	ENSMUSG00000040363	0.273092	6.94963	9.32219	0.00226395	0.028099
ENSMUSG00000027009	Itga4	ENSMUSG00000027009	-0.545466	4.07258	9.29524	0.0022975	0.028493
ENSMUSG00000015749	Anp32e	ENSMUSG00000015749	0.307822	9.17737	9.29242	0.00230104	0.0285144
ENSMUSG00000033327	Tnxb	ENSMUSG00000033327	-0.519373	3.14099	9.29093	0.00230292	0.0285153
ENSMUSG00000066224	Arid3c	ENSMUSG00000066224	1.17113	0.422352	9.27941	0.00231744	0.0286156
ENSMUSG00000037325	Bbs7	ENSMUSG00000037325	0.481609	6.73409	9.27875	0.00231827	0.0286156
ENSMUSG00000027634	Ndrg3	ENSMUSG00000027634	0.37277	8.93553	9.28038	0.00231621	0.0286156
ENSMUSG00000031523	Dlc1	ENSMUSG00000031523	0.317466	7.23978	9.28089	0.00231556	0.0286156
ENSMUSG00000020661	Dnmt3a	ENSMUSG00000020661	0.292835	8.56643	9.27657	0.00232104	0.0286274
ENSMUSG00000024042	Sik1	ENSMUSG00000024042	0.410168	4.78031	9.27513	0.00232287	0.0286275
ENSMUSG00000019796	Lrp11	ENSMUSG00000019796	-0.256252	7.30104	9.25912	0.00234326	0.0288563
ENSMUSG00000003153	Slc2a3	ENSMUSG00000003153	-0.298838	7.24883	9.24623	0.00235981	0.0290243
ENSMUSG00000085304	Gm12802	ENSMUSG00000085304	-0.929898	3.71818	9.24563	0.00236058	0.0290243
ENSMUSG00000032294	Pkm	ENSMUSG00000032294	0.35037	11.5773	9.23335	0.00237647	0.0291969
ENSMUSG00000032839	Trpc1	ENSMUSG00000032839	0.411849	5.75445	9.23175	0.00237855	0.0291997
ENSMUSG00000027984	Hadh	ENSMUSG00000027984	-0.394014	4.39899	9.22721	0.00238444	0.0292493
ENSMUSG00000085490	NA	ENSMUSG00000085490	1.20612	-0.56258	9.22268	0.00239035	0.029299
ENSMUSG00000018752	Tnfsfm13	ENSMUSG00000018752	0.415823	5.58443	9.21821	0.00239619	0.029325
ENSMUSG00000034171	Faah	ENSMUSG00000034171	0.405233	5.02084	9.21915	0.00239496	0.029325
ENSMUSG00000015804	Med28	ENSMUSG00000015804	-0.329989	5.55329	9.21508	0.0024003	0.0293525
ENSMUSG00000024066	Xdh	ENSMUSG00000024066	-1.65612	0.790773	9.20618	0.00241199	0.0294726
ENSMUSG00000020585	Laptm4a	ENSMUSG00000020585	-0.363696	7.26179	9.19985	0.00242035	0.0295519
ENSMUSG00000038167	Plekhg6	ENSMUSG00000038167	-1.40098	1.34533	9.19789	0.00242294	0.0295607
ENSMUSG00000092098	NA	ENSMUSG00000092098	1.33368	-0.142912	9.19164	0.00243123	0.029616
ENSMUSG00000022769	Sdf2l1	ENSMUSG00000022769	-0.763884	2.7233	9.1929	0.00242955	0.029616
ENSMUSG00000058135	Gstm1	ENSMUSG00000058135	-0.418116	4.90538	9.19004	0.00243336	0.029619
ENSMUSG00000064264	Zfp428	ENSMUSG00000064264	-0.361578	4.62881	9.18716	0.00243719	0.0296258
ENSMUSG00000059555	Tor4a	ENSMUSG00000059555	-0.894875	2.24469	9.18679	0.00243767	0.0296258
ENSMUSG00000020573	Pik3cg	ENSMUSG00000020573	-0.969181	1.2206	9.18272	0.00244311	0.0296691
ENSMUSG00000027488	Snta1	ENSMUSG00000027488	0.455222	5.54182	9.17995	0.00244681	0.0296911
ENSMUSG00000004044	Cavin1	ENSMUSG00000004044	-0.500082	4.13908	9.17005	0.00246008	0.0298292
ENSMUSG00000022463	Srebf2	ENSMUSG00000022463	0.247817	8.05437	9.16485	0.00246707	0.0298681
ENSMUSG00000071714	Csf2rb2	ENSMUSG00000071714	-1.74539	0.995911	9.16596	0.00246558	0.0298681
ENSMUSG00000024302	Dtna	ENSMUSG00000024302	-0.32228	6.13912	9.16246	0.00247031	0.0298843
ENSMUSG00000004415	Col26a1	ENSMUSG00000004415	1.18566	2.24753	9.15907	0.00247488	0.0298937
ENSMUSG00000021611	Tert	ENSMUSG00000021611	-1.08923	-0.256381	9.15911	0.00247483	0.0298937
ENSMUSG00000031706	Rfx1	ENSMUSG00000031706	0.334848	5.34867	9.14522	0.00249369	0.0300873
ENSMUSG00000031201	Brcc3	ENSMUSG00000031201	0.294133	5.30099	9.14378	0.00249565	0.0300873
ENSMUSG00000068299	Nat8f4	ENSMUSG00000068299	-0.46569	3.72348	9.14307	0.00249662	0.0300873
ENSMUSG00000017686	Rhot1	ENSMUSG00000017686	0.345255	7.89327	9.13804	0.00250349	0.0301469
ENSMUSG00000050822	Slc29a4	ENSMUSG00000050822	-0.278609	5.30938	9.12373	0.00252315	0.0303606
ENSMUSG00000010021	Kif19a	ENSMUSG00000010021	0.683497	2.98505	9.11226	0.00253902	0.0305232
ENSMUSG00000020519	Sap30l	ENSMUSG00000020519	0.350571	4.5024	9.11117	0.00254053	0.0305232
ENSMUSG00000029636	Wasf3	ENSMUSG00000029636	0.348081	8.02844	9.10503	0.00254908	0.0306025
ENSMUSG00000028776	Tinagl1	ENSMUSG00000028776	0.723529	0.96837	9.09851	0.00255817	0.0306653
ENSMUSG00000032431	Crtap	ENSMUSG00000032431	-0.632141	2.55907	9.0985	0.0025582	0.0306653
ENSMUSG00000043263	Ifi209	ENSMUSG00000043263	-1.94598	0.347171	9.08964	0.00257062	0.0307908
ENSMUSG00000005410	Mcm5	ENSMUSG00000005410	-0.741543	2.6232	9.08033	0.00258373	0.0309244
ENSMUSG00000071796	6820431F20Rik	ENSMUSG00000071796	0.32202	4.78147	9.07794	0.00258711	0.0309413
ENSMUSG00000020674	Pxdn	ENSMUSG00000020674	-0.322248	5.02524	9.06481	0.00260576	0.0311408
ENSMUSG00000030717	Nupr1	ENSMUSG00000030717	-1.3292	5.1604	9.05356	0.00262184	0.0313092
ENSMUSG00000069633	Pex11g	ENSMUSG00000069633	-0.661933	1.58658	9.04653	0.00263194	0.0314026
ENSMUSG00000073910	Mob3b	ENSMUSG00000073910	-0.982726	3.44822	9.04535	0.00263364	0.0314026
ENSMUSG00000080316	Spaca6	ENSMUSG00000080316	0.855455	2.71372	9.03842	0.00264364	0.0314684
ENSMUSG00000026457	Adipor1	ENSMUSG00000026457	0.411301	8.85089	9.03738	0.00264514	0.0314684
ENSMUSG00000051980	Casr	ENSMUSG00000051980	-1.66725	0.894736	9.03812	0.00264408	0.0314684
ENSMUSG00000033880	Lgals3bp	ENSMUSG00000033880	-0.979635	5.8257	9.02404	0.00266452	0.0316513
ENSMUSG00000054779	Fgf2os	ENSMUSG00000054779	-1.15337	3.62951	9.02496	0.00266318	0.0316513
ENSMUSG00000024640	Psat1	ENSMUSG00000024640	-0.462429	5.25122	9.01892	0.002672	0.0317161
ENSMUSG00000006360	Crip1	ENSMUSG00000006360	-1.0378	1.3412	9.01277	0.00268099	0.031799
ENSMUSG00000087305	A430035B10Rik	ENSMUSG00000087305	0.71928	3.38218	9.00432	0.00269342	0.0318984
ENSMUSG00000076617	Ighm	ENSMUSG00000076617	-0.812621	0.983258	9.00505	0.00269235	0.0318984
ENSMUSG00000038628	Polr3k	ENSMUSG00000038628	-0.312916	5.86044	8.99626	0.00270533	0.0320154
ENSMUSG00000022978	Mis18a	ENSMUSG00000022978	-0.868711	1.06864	8.99472	0.00270761	0.0320184
ENSMUSG00000056069	Otulinl	ENSMUSG00000056069	-0.568675	2.83568	8.99007	0.00271451	0.0320759
ENSMUSG00000057132	Rpgrip1	ENSMUSG00000057132	0.707414	7.63313	8.98282	0.0027253	0.0321552
ENSMUSG00000032515	Csrnp1	ENSMUSG00000032515	0.524045	3.4905	8.98299	0.00272504	0.0321552
ENSMUSG00000054619	Mettl7a1	ENSMUSG00000054619	-0.519888	4.17888	8.97062	0.00274355	0.0323465
ENSMUSG00000024620	Pdgfrb	ENSMUSG00000024620	-0.416214	4.58158	8.95891	0.00276119	0.0325301
ENSMUSG00000040865	Ino80d	ENSMUSG00000040865	0.364553	5.84451	8.95375	0.00276901	0.0325735
ENSMUSG00000047976	Kcna1	ENSMUSG00000047976	-0.255611	6.34148	8.95499	0.00276713	0.0325735
ENSMUSG00000019772	Vip	ENSMUSG00000019772	-0.381857	4.37283	8.94328	0.00278492	0.0327363
ENSMUSG00000026385	Dbi	ENSMUSG00000026385	-0.640719	6.72504	8.94108	0.00278828	0.0327514
ENSMUSG00000034686	Prr7	ENSMUSG00000034686	-0.837888	1.98412	8.93914	0.00279125	0.0327618
ENSMUSG00000039543	Cfap70	ENSMUSG00000039543	0.926046	1.09951	8.92884	0.00280703	0.0329226
ENSMUSG00000036030	Prtg	ENSMUSG00000036030	-0.841132	4.05054	8.91886	0.00282241	0.0330784
ENSMUSG00000020743	Mif4gd	ENSMUSG00000020743	0.411758	4.94189	8.89049	0.0028666	0.0335464
ENSMUSG00000027712	Anxa5	ENSMUSG00000027712	-0.392346	6.21782	8.89168	0.00286473	0.0335464
ENSMUSG00000056288	Gm11961	ENSMUSG00000056288	1.55148	1.57974	8.87721	0.00288753	0.0337663
ENSMUSG00000047141	Zfp654	ENSMUSG00000047141	0.378818	6.22617	8.87193	0.00289589	0.033839
ENSMUSG00000037936	Scarb1	ENSMUSG00000037936	0.350332	6.74227	8.86922	0.00290019	0.033844
ENSMUSG00000024960	Plcb3	ENSMUSG00000024960	-0.396	4.4673	8.86896	0.0029006	0.033844
ENSMUSG00000052374	Actn2	ENSMUSG00000052374	1.07124	-0.208965	8.86418	0.00290822	0.0338576
ENSMUSG00000028572	Hook1	ENSMUSG00000028572	0.393934	7.34225	8.86536	0.00290632	0.0338576
ENSMUSG00000059974	Ntm	ENSMUSG00000059974	0.334235	7.49366	8.86626	0.00290489	0.0338576
ENSMUSG00000078183	Gm15610	ENSMUSG00000078183	0.707541	1.15364	8.85586	0.0029215	0.0339068
ENSMUSG00000040712	Camta2	ENSMUSG00000040712	0.29857	6.86903	8.85763	0.00291867	0.0339068
ENSMUSG00000007836	Hnrnpa0	ENSMUSG00000007836	-0.304353	7.01885	8.8548	0.00292319	0.0339068
ENSMUSG00000021306	Gpr137b	ENSMUSG00000021306	-0.441395	3.71718	8.85671	0.00292013	0.0339068
ENSMUSG00000037824	Tspan14	ENSMUSG00000037824	-0.487752	4.6528	8.85631	0.00292077	0.0339068
ENSMUSG00000027111	Itga6	ENSMUSG00000027111	-0.553557	4.00572	8.8513	0.00292881	0.0339471
ENSMUSG00000003779	Kif20a	ENSMUSG00000003779	-0.901445	0.265392	8.84813	0.0029339	0.0339811
ENSMUSG00000034320	Slc26a2	ENSMUSG00000034320	0.367381	5.84146	8.84436	0.00293996	0.0340263
ENSMUSG00000044667	Plppr4	ENSMUSG00000044667	-0.262255	6.37897	8.84172	0.00294421	0.0340505
ENSMUSG00000013707	Tnfaip8l2	ENSMUSG00000013707	-1.231	0.105488	8.82294	0.00297467	0.0343776
ENSMUSG00000001627	Ifrd1	ENSMUSG00000001627	0.431116	5.76028	8.81673	0.00298481	0.0344695
ENSMUSG00000073593	NA	ENSMUSG00000073593	0.759713	1.53683	8.80829	0.00299865	0.034595
ENSMUSG00000005534	Insr	ENSMUSG00000005534	0.270726	6.93281	8.80743	0.00300006	0.034595
ENSMUSG00000022021	Diaph3	ENSMUSG00000022021	0.543042	3.47048	8.80517	0.00300379	0.0346098
ENSMUSG00000020092	Pald1	ENSMUSG00000020092	-0.505294	3.4826	8.80398	0.00300574	0.0346098
ENSMUSG00000022351	Sqle	ENSMUSG00000022351	0.318822	6.22449	8.79777	0.00301599	0.0347026
ENSMUSG00000017723	Wfdc2	ENSMUSG00000017723	0.919106	0.648426	8.79593	0.00301903	0.0347122
ENSMUSG00000032121	Tmem218	ENSMUSG00000032121	0.3498	4.43119	8.79302	0.00302386	0.0347425
ENSMUSG00000087684	1200007C13Rik	ENSMUSG00000087684	1.27545	-0.805556	8.78203	0.00304212	0.034876
ENSMUSG00000051844	B230319C09Rik	ENSMUSG00000051844	0.907715	1.16101	8.78323	0.00304012	0.034876
ENSMUSG00000024381	Bin1	ENSMUSG00000024381	0.365284	8.1662	8.78395	0.00303892	0.034876
ENSMUSG00000035948	Acss3	ENSMUSG00000035948	-0.990471	0.787342	8.77691	0.00305068	0.0349488
ENSMUSG00000028036	Ptgfr	ENSMUSG00000028036	1.29241	3.35113	8.76919	0.00306362	0.0350716
ENSMUSG00000038949	Cnst	ENSMUSG00000038949	-0.241999	7.10683	8.76733	0.00306674	0.0350819
ENSMUSG00000021737	Psmd6	ENSMUSG00000021737	-0.268468	5.84326	8.7628	0.00307437	0.0351436
ENSMUSG00000006289	Osgep	ENSMUSG00000006289	0.424904	5.51312	8.75893	0.0030809	0.0351928
ENSMUSG00000041408	Wapl	ENSMUSG00000041408	0.268266	6.92182	8.75722	0.00308378	0.0352002
ENSMUSG00000063681	Crb1	ENSMUSG00000063681	0.428135	8.71783	8.7433	0.00310742	0.0354444
ENSMUSG00000041961	Znrf3	ENSMUSG00000041961	0.350309	4.15382	8.74049	0.00311221	0.0354734
ENSMUSG00000030237	Slco1a4	ENSMUSG00000030237	0.377406	4.00769	8.73589	0.00312006	0.0355372
ENSMUSG00000020715	Ern1	ENSMUSG00000020715	0.330911	5.02568	8.7284	0.00313292	0.0356578
ENSMUSG00000035202	Lars2	ENSMUSG00000035202	1.31503	8.91995	8.72526	0.00313831	0.0356815
ENSMUSG00000006611	Hfe	ENSMUSG00000006611	-0.520396	3.38431	8.72456	0.00313952	0.0356815
ENSMUSG00000029128	Rab28	ENSMUSG00000029128	0.29405	6.89289	8.71396	0.00315782	0.0358379
ENSMUSG00000035929	H2-Q4	ENSMUSG00000035929	-0.866594	4.98931	8.71517	0.00315574	0.0358379
ENSMUSG00000021557	Agtpbp1	ENSMUSG00000021557	-0.701892	8.78094	8.71197	0.00316127	0.0358512
ENSMUSG00000026879	Gsn	ENSMUSG00000026879	-0.670284	3.14105	8.71035	0.00316408	0.0358573
ENSMUSG00000028073	Pear1	ENSMUSG00000028073	-0.699772	1.16512	8.70481	0.00317372	0.0359407
ENSMUSG00000071103	1700029J07Rik	ENSMUSG00000071103	0.828561	2.60378	8.70059	0.00318107	0.0359491
ENSMUSG00000044364	Tmem74b	ENSMUSG00000044364	0.734737	1.87165	8.70046	0.0031813	0.0359491
ENSMUSG00000051506	Wdfy4	ENSMUSG00000051506	-1.72046	1.04593	8.70111	0.00318016	0.0359491
ENSMUSG00000048107	NA	ENSMUSG00000048107	-0.432621	4.63739	8.69914	0.0031836	0.0359494
ENSMUSG00000091337	Eid1	ENSMUSG00000091337	0.36421	5.54074	8.69077	0.00319825	0.036089
ENSMUSG00000060708	Bloc1s4	ENSMUSG00000060708	-0.447882	3.15278	8.67918	0.00321865	0.0362933
ENSMUSG00000039195	Bbln	ENSMUSG00000039195	-0.474134	5.50184	8.67638	0.00322361	0.0363232
ENSMUSG00000054435	Gimap4	ENSMUSG00000054435	-1.4743	-0.6914	8.67367	0.0032284	0.0363512
ENSMUSG00000026773	Pfkfb3	ENSMUSG00000026773	-0.293002	5.99117	8.67054	0.00323396	0.0363878
ENSMUSG00000024899	Papss2	ENSMUSG00000024899	0.657488	1.96732	8.66623	0.00324162	0.036448
ENSMUSG00000044167	Foxo1	ENSMUSG00000044167	-0.330742	4.84201	8.65168	0.0032676	0.036714
ENSMUSG00000033987	Dnah17	ENSMUSG00000033987	1.09118	0.184427	8.64611	0.0032776	0.0367577
ENSMUSG00000021613	Hapln1	ENSMUSG00000021613	0.783794	2.18798	8.64797	0.00327426	0.0367577
ENSMUSG00000070436	Serpinh1	ENSMUSG00000070436	-0.600766	5.40056	8.64562	0.00327848	0.0367577
ENSMUSG00000026994	Galnt3	ENSMUSG00000026994	-1.23072	-0.741407	8.64206	0.0032849	0.0368035
ENSMUSG00000031767	Nudt7	ENSMUSG00000031767	-0.433623	3.27625	8.63862	0.0032911	0.0368468
ENSMUSG00000085438	Oip5os1	ENSMUSG00000085438	0.308748	9.05544	8.6364	0.00329511	0.0368655
ENSMUSG00000054434	Tmem120b	ENSMUSG00000054434	-0.769901	3.30078	8.63434	0.00329884	0.0368811
ENSMUSG00000030657	Xylt1	ENSMUSG00000030657	0.451632	4.7367	8.62453	0.00331666	0.0370395
ENSMUSG00000007338	Mrpl49	ENSMUSG00000007338	0.293662	6.2099	8.62395	0.00331771	0.0370395
ENSMUSG00000024913	Lrp5	ENSMUSG00000024913	-0.422196	4.64312	8.61758	0.00332933	0.0371168
ENSMUSG00000087150	BC064078	ENSMUSG00000087150	-0.706889	3.15657	8.61876	0.00332718	0.0371168
ENSMUSG00000030559	Rab38	ENSMUSG00000030559	-0.960681	0.501845	8.61449	0.00333498	0.0371535
ENSMUSG00000046962	Zbtb21	ENSMUSG00000046962	0.329566	5.23065	8.61166	0.00334017	0.037185
ENSMUSG00000056116	H2-T22	ENSMUSG00000056116	-0.712955	3.68722	8.60346	0.00335525	0.0373003
ENSMUSG00000044734	Serpinb1a	ENSMUSG00000044734	-2.49085	0.48256	8.60455	0.00335325	0.0373003
ENSMUSG00000079067	Hmgn2-ps1	ENSMUSG00000079067	0.726453	2.97662	8.60136	0.00335912	0.0373169
ENSMUSG00000022817	Itgb5	ENSMUSG00000022817	-0.361517	6.10493	8.58469	0.00339001	0.0376337
ENSMUSG00000028874	Fgr	ENSMUSG00000028874	-1.98463	2.05069	8.58243	0.00339422	0.0376539
ENSMUSG00000020907	Rcvrn	ENSMUSG00000020907	0.602221	9.57264	8.57876	0.00340107	0.0377033
ENSMUSG00000023832	Acat2	ENSMUSG00000023832	0.333123	4.80426	8.57584	0.00340652	0.0377154
ENSMUSG00000032754	Slc8b1	ENSMUSG00000032754	-0.462664	3.33795	8.57562	0.00340694	0.0377154
ENSMUSG00000024924	Vldlr	ENSMUSG00000024924	0.397832	8.02562	8.57348	0.00341095	0.0377333
ENSMUSG00000019848	Popdc3	ENSMUSG00000019848	-0.616971	2.89992	8.56887	0.00341959	0.0378024
ENSMUSG00000020385	Clk4	ENSMUSG00000020385	0.464249	5.40515	8.5635	0.00342969	0.0378322
ENSMUSG00000031099	Smarca1	ENSMUSG00000031099	-0.35733	5.05516	8.56296	0.0034307	0.0378322
ENSMUSG00000071176	Arhgef10	ENSMUSG00000071176	-0.479095	4.45001	8.56093	0.00343453	0.0378322
ENSMUSG00000029003	Mad2l2	ENSMUSG00000029003	-0.48523	2.63334	8.5598	0.00343667	0.0378322
ENSMUSG00000044217	Aqp5	ENSMUSG00000044217	-0.603056	2.0998	8.56112	0.00343418	0.0378322
ENSMUSG00000056612	Ppp1r14b	ENSMUSG00000056612	-0.929987	3.69138	8.56132	0.0034338	0.0378322
ENSMUSG00000066170	E230001N04Rik	ENSMUSG00000066170	0.837157	0.707695	8.55757	0.00344088	0.037852
ENSMUSG00000051041	Olfml1	ENSMUSG00000051041	1.07566	-0.45546	8.54469	0.00346531	0.0380942
ENSMUSG00000069892	9930111J21Rik2	ENSMUSG00000069892	-1.33141	0.0117804	8.54066	0.003473	0.0381522
ENSMUSG00000086013	Gm15706	ENSMUSG00000086013	0.452977	3.46299	8.53914	0.00347589	0.0381574
ENSMUSG00000049285	Mblac1	ENSMUSG00000049285	-0.657535	1.90727	8.53768	0.00347868	0.0381615
ENSMUSG00000033066	Gas7	ENSMUSG00000033066	0.391477	6.72877	8.52508	0.00350285	0.0383999
ENSMUSG00000020525	Ppm1d	ENSMUSG00000020525	0.31176	5.71051	8.52175	0.00350928	0.0384169
ENSMUSG00000023078	Cxcl13	ENSMUSG00000023078	-1.00563	0.753559	8.52216	0.00350848	0.0384169
ENSMUSG00000050390	C77080	ENSMUSG00000050390	0.572115	4.78062	8.51339	0.00352542	0.0385669
ENSMUSG00000086264	Gm15850	ENSMUSG00000086264	0.568883	2.94225	8.51085	0.00353035	0.0385941
ENSMUSG00000072704	Smim10l1	ENSMUSG00000072704	-0.239779	6.87414	8.50747	0.00353691	0.0386391
ENSMUSG00000028644	Ermap	ENSMUSG00000028644	1.2724	-0.0818719	8.50113	0.00354926	0.0386936
ENSMUSG00000058361	NA	ENSMUSG00000058361	0.355844	4.17932	8.50129	0.00354895	0.0386936
ENSMUSG00000019906	Lin7a	ENSMUSG00000019906	-0.373663	8.5448	8.50315	0.00354532	0.0386936
ENSMUSG00000022634	Yaf2	ENSMUSG00000022634	0.276401	5.87744	8.49768	0.00355599	0.0387134
ENSMUSG00000045502	Hcar2	ENSMUSG00000045502	-1.56176	-0.0383297	8.49777	0.00355581	0.0387134
ENSMUSG00000048787	Dcun1d3	ENSMUSG00000048787	0.320655	5.55549	8.48985	0.00357133	0.0388453
ENSMUSG00000039518	Cdsn	ENSMUSG00000039518	-2.21903	1.52114	8.48899	0.00357303	0.0388453
ENSMUSG00000018909	Arrb1	ENSMUSG00000018909	-0.259429	7.90481	8.47917	0.00359237	0.0390018
ENSMUSG00000030737	Slco2b1	ENSMUSG00000030737	-0.651718	3.10595	8.47917	0.00359235	0.0390018
ENSMUSG00000031595	Pdgfrl	ENSMUSG00000031595	-0.897265	1.80228	8.47747	0.00359572	0.0390114
ENSMUSG00000042207	Kdm5b	ENSMUSG00000042207	0.281032	7.67536	8.46455	0.00362136	0.0392355
ENSMUSG00000041375	Ccdc9	ENSMUSG00000041375	0.251808	5.92174	8.46526	0.00361993	0.0392355
ENSMUSG00000032313	Tmem266	ENSMUSG00000032313	0.536741	4.70344	8.45004	0.00365035	0.0395225
ENSMUSG00000028397	Kdm4c	ENSMUSG00000028397	0.438405	7.16492	8.43775	0.00367512	0.0397089
ENSMUSG00000037697	Ddhd1	ENSMUSG00000037697	0.344304	6.40733	8.43933	0.00367192	0.0397089
ENSMUSG00000037990	Sh3rf3	ENSMUSG00000037990	-0.477426	3.42338	8.43894	0.0036727	0.0397089
ENSMUSG00000086880	NA	ENSMUSG00000086880	0.977873	1.59566	8.42878	0.00369329	0.0398779
ENSMUSG00000032344	Cgas	ENSMUSG00000032344	-1.42524	-0.998363	8.40946	0.00373273	0.0402762
ENSMUSG00000001289	Pfdn5	ENSMUSG00000001289	0.242544	6.64798	8.40659	0.00373864	0.0403124
ENSMUSG00000005233	Spc25	ENSMUSG00000005233	0.8146	5.2938	8.39671	0.003759	0.0405042
ENSMUSG00000009739	Pou6f1	ENSMUSG00000009739	0.269355	6.59439	8.39025	0.0037724	0.0406208
ENSMUSG00000026435	Slc45a3	ENSMUSG00000026435	0.955027	0.935354	8.38878	0.00377544	0.0406259
ENSMUSG00000046854	Pip5kl1	ENSMUSG00000046854	0.792007	1.54599	8.38742	0.00377826	0.0406285
ENSMUSG00000029632	Ndufa4	ENSMUSG00000029632	0.288949	7.29126	8.37913	0.00379555	0.0407866
ENSMUSG00000028635	Edn2	ENSMUSG00000028635	-1.00231	5.39195	8.36958	0.00381553	0.0409735
ENSMUSG00000087221	BC037032	ENSMUSG00000087221	0.475786	3.3683	8.36496	0.00382525	0.0410498
ENSMUSG00000017561	Crlf3	ENSMUSG00000017561	0.389546	5.58262	8.36171	0.00383209	0.0410953
ENSMUSG00000031634	Ufsp2	ENSMUSG00000031634	0.275527	5.62085	8.36011	0.00383547	0.0411036
ENSMUSG00000066800	Rnasel	ENSMUSG00000066800	-0.518469	3.31212	8.35458	0.00384716	0.0412009
ENSMUSG00000024725	Ostf1	ENSMUSG00000024725	-0.518199	3.89134	8.35076	0.00385527	0.0412443
ENSMUSG00000035105	Egln3	ENSMUSG00000035105	-0.536189	2.76878	8.3502	0.00385644	0.0412443
ENSMUSG00000019066	Rab3d	ENSMUSG00000019066	-0.531273	3.02974	8.34078	0.0038765	0.0414217
ENSMUSG00000048277	Syngr2	ENSMUSG00000048277	-0.647285	2.83907	8.33994	0.00387828	0.0414217
ENSMUSG00000027777	Schip1	ENSMUSG00000027777	-0.302756	5.91616	8.33675	0.00388511	0.0414666
ENSMUSG00000026675	Hsd17b7	ENSMUSG00000026675	0.353123	4.2223	8.33399	0.003891	0.0415014
ENSMUSG00000001119	Col6a1	ENSMUSG00000001119	0.776493	5.87638	8.32903	0.00390165	0.0415027
ENSMUSG00000040435	Ppp1r15a	ENSMUSG00000040435	0.35503	4.83441	8.3298	0.0039	0.0415027
ENSMUSG00000046985	Tapt1	ENSMUSG00000046985	0.271127	6.43147	8.33109	0.00389724	0.0415027
ENSMUSG00000051435	Fhad1	ENSMUSG00000051435	-0.864498	3.30073	8.32931	0.00390104	0.0415027
ENSMUSG00000053475	Tnfaip6	ENSMUSG00000053475	0.959271	2.19363	8.32419	0.00391205	0.0415772
ENSMUSG00000040111	Gramd1b	ENSMUSG00000040111	0.317742	8.86734	8.32332	0.00391393	0.0415772
ENSMUSG00000021876	Rnase4	ENSMUSG00000021876	-0.961608	2.59653	8.31706	0.00392744	0.0416927
ENSMUSG00000025226	Fbxl15	ENSMUSG00000025226	-0.456978	3.64657	8.31131	0.00393989	0.0417967
ENSMUSG00000020183	Cpm	ENSMUSG00000020183	0.527913	3.04887	8.30815	0.00394676	0.0418167
ENSMUSG00000021770	Samd8	ENSMUSG00000021770	0.256263	6.83426	8.30801	0.00394707	0.0418167
ENSMUSG00000019917	Septin10	ENSMUSG00000019917	-0.532411	2.84084	8.30269	0.00395865	0.0419112
ENSMUSG00000015149	Sirt2	ENSMUSG00000015149	0.256619	6.93039	8.29701	0.00397104	0.0420142
ENSMUSG00000031367	Ap1s2	ENSMUSG00000031367	-0.295414	5.17169	8.29576	0.00397377	0.0420149
ENSMUSG00000064128	Cenpj	ENSMUSG00000064128	-0.492253	3.21059	8.2866	0.00399388	0.0421992
ENSMUSG00000002985	Apoe	ENSMUSG00000002985	-0.621561	10.1414	8.28427	0.003999	0.0422251
ENSMUSG00000030770	Parva	ENSMUSG00000030770	-0.252263	7.25399	8.28193	0.00400416	0.0422513
ENSMUSG00000087042	Gm11611	ENSMUSG00000087042	0.861348	0.365908	8.27961	0.00400927	0.0422769
ENSMUSG00000033633	Clec18a	ENSMUSG00000033633	0.687921	1.2876	8.27492	0.00401964	0.0422891
ENSMUSG00000025757	Hspa4l	ENSMUSG00000025757	0.298542	8.63959	8.27641	0.00401634	0.0422891
ENSMUSG00000022565	Plec	ENSMUSG00000022565	-0.370428	6.69439	8.27461	0.00402034	0.0422891
ENSMUSG00000030796	Tead2	ENSMUSG00000030796	-0.605681	3.48546	8.27424	0.00402115	0.0422891
ENSMUSG00000025555	Farp1	ENSMUSG00000025555	-0.384055	5.05153	8.27106	0.00402821	0.0423069
ENSMUSG00000034614	Pik3ip1	ENSMUSG00000034614	-0.435065	4.61207	8.27124	0.0040278	0.0423069
ENSMUSG00000031103	Elf4	ENSMUSG00000031103	-1.08731	0.994156	8.26937	0.00403195	0.042318
ENSMUSG00000039005	Tlr4	ENSMUSG00000039005	-0.96807	1.35241	8.26725	0.00403667	0.0423394
ENSMUSG00000032131	Abcg4	ENSMUSG00000032131	0.358857	7.0344	8.26065	0.00405135	0.0424652
ENSMUSG00000006517	Mvd	ENSMUSG00000006517	0.334682	4.41611	8.25467	0.00406472	0.0425627
ENSMUSG00000032802	Srxn1	ENSMUSG00000032802	0.275377	6.80465	8.25287	0.00406875	0.0425627
ENSMUSG00000031740	Mmp2	ENSMUSG00000031740	-0.760971	3.38116	8.25339	0.0040676	0.0425627
ENSMUSG00000015980	Lrrc27	ENSMUSG00000015980	0.51574	3.62961	8.24762	0.00408054	0.0426577
ENSMUSG00000028341	Nr4a3	ENSMUSG00000028341	0.582312	2.74635	8.24551	0.0040853	0.0426792
ENSMUSG00000061731	Ext1	ENSMUSG00000061731	0.369705	5.629	8.24228	0.00409258	0.042713
ENSMUSG00000027447	Cst3	ENSMUSG00000027447	0.327042	9.20036	8.24167	0.00409395	0.042713
ENSMUSG00000031557	Plekha2	ENSMUSG00000031557	0.482326	5.42058	8.23785	0.00410258	0.042764
ENSMUSG00000045751	Mms22l	ENSMUSG00000045751	-1.05057	0.175526	8.2371	0.00410426	0.042764
ENSMUSG00000044968	Napepld	ENSMUSG00000044968	-0.342839	4.38767	8.23581	0.00410719	0.0427663
ENSMUSG00000033585	Ndn	ENSMUSG00000033585	-0.244117	7.76255	8.23281	0.00411398	0.0427805
ENSMUSG00000031887	Tradd	ENSMUSG00000031887	-0.525379	2.4966	8.23374	0.00411186	0.0427805
ENSMUSG00000048502	Duxbl1	ENSMUSG00000048502	1.22176	-0.787211	8.22565	0.00413024	0.0428648
ENSMUSG00000032238	Rora	ENSMUSG00000032238	0.265328	8.2016	8.22648	0.00412836	0.0428648
ENSMUSG00000029422	Rsrc2	ENSMUSG00000029422	0.241307	7.01442	8.22795	0.004125	0.0428648
ENSMUSG00000018574	Acadvl	ENSMUSG00000018574	0.444774	6.24673	8.22002	0.00414307	0.0429697
ENSMUSG00000045180	Shroom2	ENSMUSG00000045180	0.350684	6.61057	8.21351	0.00415797	0.0430959
ENSMUSG00000028757	Ddost	ENSMUSG00000028757	-0.328925	6.13211	8.21114	0.0041634	0.0431239
ENSMUSG00000041044	Lrit1	ENSMUSG00000041044	0.277681	9.02259	8.20896	0.00416841	0.0431474
ENSMUSG00000018648	Dusp14	ENSMUSG00000018648	0.412785	4.00777	8.20723	0.00417238	0.0431602
ENSMUSG00000069867	Pabpn1l	ENSMUSG00000069867	1.25184	-0.769452	8.20353	0.00418091	0.0431707
ENSMUSG00000022360	Atad2	ENSMUSG00000022360	-0.621528	1.94657	8.20322	0.0041816	0.0431707
ENSMUSG00000039062	Anpep	ENSMUSG00000039062	-1.09989	0.522705	8.20514	0.00417719	0.0431707
ENSMUSG00000025359	Pmel	ENSMUSG00000025359	1.18753	3.21808	8.19375	0.00420349	0.0431987
ENSMUSG00000048281	Dleu7	ENSMUSG00000048281	0.996921	0.311155	8.19783	0.00419404	0.0431987
ENSMUSG00000022893	Adamts1	ENSMUSG00000022893	0.680488	6.56943	8.19407	0.00420274	0.0431987
ENSMUSG00000030064	Frmd4b	ENSMUSG00000030064	0.427078	7.12383	8.1943	0.00420223	0.0431987
ENSMUSG00000009035	Tmem184b	ENSMUSG00000009035	-0.303662	6.09574	8.20068	0.00418747	0.0431987
ENSMUSG00000068220	Lgals1	ENSMUSG00000068220	-1.09638	4.18754	8.19592	0.00419846	0.0431987
ENSMUSG00000029484	Anxa3	ENSMUSG00000029484	-1.23588	2.93227	8.19742	0.00419499	0.0431987
ENSMUSG00000051147	Nat2	ENSMUSG00000051147	-0.856228	0.376334	8.19114	0.00420954	0.0432327
ENSMUSG00000031565	Fgfr1	ENSMUSG00000031565	-0.378795	6.05432	8.18387	0.00422645	0.0433782
ENSMUSG00000042078	Svop	ENSMUSG00000042078	0.280794	7.14803	8.1808	0.00423361	0.0434234
ENSMUSG00000044724	Gpr152	ENSMUSG00000044724	0.596475	6.36532	8.17344	0.00425081	0.0435432
ENSMUSG00000019528	Gyg	ENSMUSG00000019528	-0.368355	5.32139	8.17417	0.00424911	0.0435432
ENSMUSG00000049001	Ndnf	ENSMUSG00000049001	-0.388082	7.52167	8.17165	0.00425503	0.0435581
ENSMUSG00000065431	Mir186	ENSMUSG00000065431	1.27911	-0.533675	8.16129	0.00427939	0.0437408
ENSMUSG00000001248	Gramd1a	ENSMUSG00000001248	0.24976	5.92692	8.16281	0.0042758	0.0437408
ENSMUSG00000038213	Tapbpl	ENSMUSG00000038213	-0.593726	3.77774	8.16053	0.00428119	0.0437408
ENSMUSG00000091168	NA	ENSMUSG00000091168	1.1461	-0.51279	8.15685	0.00428989	0.0438013
ENSMUSG00000005682	Pan2	ENSMUSG00000005682	0.407984	5.94082	8.15302	0.00429895	0.0438654
ENSMUSG00000085900	A930041C12Rik	ENSMUSG00000085900	0.606166	2.26511	8.13781	0.00433517	0.0441673
ENSMUSG00000000308	Ckmt1	ENSMUSG00000000308	0.596586	6.52018	8.1381	0.00433446	0.0441673
ENSMUSG00000052533	Nup188	ENSMUSG00000052533	0.246459	6.06262	8.13707	0.00433694	0.0441673
ENSMUSG00000073535	Gm5532	ENSMUSG00000073535	-1.29483	-0.978399	8.13164	0.00434994	0.0442594
ENSMUSG00000051439	Cd14	ENSMUSG00000051439	-1.37803	1.53715	8.13095	0.00435159	0.0442594
ENSMUSG00000048271	Rbm33	ENSMUSG00000048271	0.274938	6.31085	8.12553	0.00436462	0.0443348
ENSMUSG00000048709	Gm8666	ENSMUSG00000048709	-0.769707	2.77688	8.12582	0.00436392	0.0443348
ENSMUSG00000080727	C920021L13Rik	ENSMUSG00000080727	0.740207	0.973652	8.12298	0.00437077	0.0443401
ENSMUSG00000026565	Pou2f1	ENSMUSG00000026565	0.313022	5.96206	8.1236	0.00436926	0.0443401
ENSMUSG00000091158	NA	ENSMUSG00000091158	0.774625	2.7256	8.11692	0.00438539	0.0444598
ENSMUSG00000004105	Angptl2	ENSMUSG00000004105	-0.919855	2.67954	8.11567	0.00438844	0.0444622
ENSMUSG00000026870	Cutal	ENSMUSG00000026870	0.936655	2.12035	8.10974	0.00440281	0.0445791
ENSMUSG00000020848	Doc2b	ENSMUSG00000020848	0.345897	7.03881	8.10516	0.00441394	0.0446631
ENSMUSG00000030055	Rab43	ENSMUSG00000030055	0.292887	5.57864	8.1016	0.00442261	0.0447223
ENSMUSG00000020694	Tlk2	ENSMUSG00000020694	0.215757	6.68471	8.09735	0.00443299	0.0447985
ENSMUSG00000044456	Rin3	ENSMUSG00000044456	-0.768835	0.990524	8.09252	0.00444483	0.0448894
ENSMUSG00000027890	Gstm4	ENSMUSG00000027890	-0.514256	2.49514	8.08966	0.00445185	0.0449315
ENSMUSG00000026374	Tsn	ENSMUSG00000026374	-0.233147	6.83657	8.0869	0.00445863	0.0449712
ENSMUSG00000062510	Nsl1	ENSMUSG00000062510	-0.774678	0.619585	8.08231	0.00446995	0.0450565
ENSMUSG00000022335	Zfat	ENSMUSG00000022335	0.482844	4.56583	8.07959	0.00447665	0.0450664
ENSMUSG00000033016	Nfatc1	ENSMUSG00000033016	-0.731043	2.12857	8.08024	0.00447505	0.0450664
ENSMUSG00000001663	Gstt1	ENSMUSG00000001663	-0.390767	4.30738	8.06701	0.00450784	0.0453515
ENSMUSG00000025154	Arhgap19	ENSMUSG00000025154	-0.566103	2.18864	8.0656	0.00451135	0.0453579
ENSMUSG00000020048	Hsp90b1	ENSMUSG00000020048	0.249166	8.63946	8.05629	0.00453461	0.0455337
ENSMUSG00000037962	Rflna	ENSMUSG00000037962	-0.797284	1.43579	8.05664	0.00453373	0.0455337
ENSMUSG00000040152	Thbs1	ENSMUSG00000040152	0.72415	5.2549	8.05441	0.00453931	0.0455519
ENSMUSG00000028906	Epb41	ENSMUSG00000028906	0.485967	9.51462	8.05221	0.00454482	0.0455782
ENSMUSG00000023088	Abcc1	ENSMUSG00000023088	0.345371	6.09336	8.04985	0.00455075	0.0455988
ENSMUSG00000032387	Rbpms2	ENSMUSG00000032387	0.291893	5.44014	8.04671	0.00455863	0.0455988
ENSMUSG00000049086	Bmyc	ENSMUSG00000049086	-0.4013	4.66585	8.04634	0.00455957	0.0455988
ENSMUSG00000078700	D030028A08Rik	ENSMUSG00000078700	-0.799311	1.49084	8.04564	0.00456132	0.0455988
ENSMUSG00000026479	Lamc2	ENSMUSG00000026479	-1.13889	1.47792	8.04903	0.00455281	0.0455988
ENSMUSG00000084907	Gm14505	ENSMUSG00000084907	0.805726	0.777057	8.03883	0.00457852	0.0457128
ENSMUSG00000037805	Rpl10a	ENSMUSG00000037805	0.362836	7.53534	8.03926	0.00457741	0.0457128
ENSMUSG00000042185	Nfrkb	ENSMUSG00000042185	0.238882	5.74184	8.03737	0.0045822	0.0457206
ENSMUSG00000023495	Pcbp4	ENSMUSG00000023495	0.412013	8.63413	8.02936	0.00460251	0.0458942
ENSMUSG00000074664	A830092H15Rik	ENSMUSG00000074664	-0.90519	0.187698	8.02613	0.00461073	0.0459471
ENSMUSG00000039953	Clstn1	ENSMUSG00000039953	0.335922	10.7269	8.02412	0.00461584	0.045969
ENSMUSG00000048490	Nrip1	ENSMUSG00000048490	0.254605	6.52805	8.02136	0.00462289	0.0460101
ENSMUSG00000091982	NA	ENSMUSG00000091982	0.599135	1.88931	8.02011	0.00462608	0.0460129
ENSMUSG00000026670	Uap1	ENSMUSG00000026670	0.319777	6.12821	8.01615	0.00463619	0.0460844
ENSMUSG00000047181	Samd14	ENSMUSG00000047181	-0.22688	7.91835	8.00395	0.00466755	0.0463669
ENSMUSG00000028980	H6pd	ENSMUSG00000028980	-0.518802	3.75062	8.00266	0.00467088	0.0463708
ENSMUSG00000020737	Jpt1	ENSMUSG00000020737	-0.346973	5.13159	7.9988	0.00468084	0.0464405
ENSMUSG00000023952	Gtpbp2	ENSMUSG00000023952	0.381555	6.28505	7.99187	0.00469878	0.0465598
ENSMUSG00000000305	Cdh4	ENSMUSG00000000305	0.274352	5.94784	7.99229	0.00469771	0.0465598
ENSMUSG00000032311	Nrg4	ENSMUSG00000032311	0.882742	0.307914	7.98715	0.00471106	0.0466454
ENSMUSG00000029640	Usp12	ENSMUSG00000029640	0.280464	7.25146	7.98566	0.00471494	0.0466454
ENSMUSG00000028583	Pdpn	ENSMUSG00000028583	-0.673386	7.50025	7.98514	0.00471629	0.0466454
ENSMUSG00000044674	Fzd1	ENSMUSG00000044674	-0.469232	4.30523	7.97633	0.00473929	0.0468398
ENSMUSG00000002602	Axl	ENSMUSG00000002602	-0.845829	6.04074	7.97534	0.00474188	0.0468398
ENSMUSG00000028294	Cfap206	ENSMUSG00000028294	0.626762	2.26288	7.96298	0.00477436	0.0470803
ENSMUSG00000014164	Klhl3	ENSMUSG00000014164	0.505167	4.37967	7.96316	0.0047739	0.0470803
ENSMUSG00000052776	Oas1a	ENSMUSG00000052776	-2.1554	1.34945	7.96267	0.00477518	0.0470803
ENSMUSG00000067377	Tspan6	ENSMUSG00000067377	-0.501543	2.6309	7.95885	0.00478527	0.0471209
ENSMUSG00000037466	Tedc1	ENSMUSG00000037466	-0.81061	0.858134	7.95989	0.00478254	0.0471209
ENSMUSG00000047731	Wbp1l	ENSMUSG00000047731	-0.235716	5.96664	7.95361	0.00479914	0.047228
ENSMUSG00000048834	Vstm2a	ENSMUSG00000048834	-0.239701	6.34991	7.95132	0.00480524	0.0472586
ENSMUSG00000042401	Crtac1	ENSMUSG00000042401	-0.330352	5.3286	7.94885	0.00481178	0.0472934
ENSMUSG00000027475	Kif3b	ENSMUSG00000027475	0.284438	6.98363	7.93887	0.00483839	0.0475253
ENSMUSG00000029185	Fam114a1	ENSMUSG00000029185	-0.702257	2.46412	7.93758	0.00484185	0.0475296
ENSMUSG00000028943	Espn	ENSMUSG00000028943	-0.310078	5.82018	7.93554	0.00484732	0.0475537
ENSMUSG00000037234	Hook3	ENSMUSG00000037234	0.330922	6.9759	7.93436	0.00485049	0.0475553
ENSMUSG00000048583	Igf2	ENSMUSG00000048583	0.438022	5.84255	7.92973	0.00486292	0.0476475
ENSMUSG00000034780	B3galt1	ENSMUSG00000034780	-0.274971	5.58646	7.92847	0.00486629	0.047651
ENSMUSG00000066892	Fbxl12	ENSMUSG00000066892	0.457888	4.76957	7.92288	0.00488135	0.0477392
ENSMUSG00000023915	Tnfrsf21	ENSMUSG00000023915	-0.427784	5.82985	7.92369	0.00487915	0.0477392
ENSMUSG00000028104	Polr3gl	ENSMUSG00000028104	0.299719	4.99501	7.91793	0.00489471	0.0478402
ENSMUSG00000005973	Rcn1	ENSMUSG00000005973	-0.385333	5.98069	7.91534	0.00490175	0.0478793
ENSMUSG00000053477	Tcf4	ENSMUSG00000053477	-0.279564	7.2108	7.91235	0.00490983	0.0479286
ENSMUSG00000020788	Atp2a3	ENSMUSG00000020788	0.530643	2.60003	7.90484	0.00493028	0.0480262
ENSMUSG00000021379	Id4	ENSMUSG00000021379	-0.309639	5.22811	7.90309	0.00493505	0.0480262
ENSMUSG00000037999	Arap2	ENSMUSG00000037999	-0.495092	4.19193	7.90402	0.00493249	0.0480262
ENSMUSG00000020473	Aebp1	ENSMUSG00000020473	-1.21936	3.94702	7.90718	0.0049239	0.0480262
ENSMUSG00000027995	Tlr2	ENSMUSG00000027995	-1.62762	3.08799	7.90599	0.00492713	0.0480262
ENSMUSG00000038975	Rabggtb	ENSMUSG00000038975	0.277509	5.64073	7.89919	0.00494568	0.0480999
ENSMUSG00000049265	Kcnk3	ENSMUSG00000049265	-0.272252	5.94245	7.88675	0.00497984	0.0484023
ENSMUSG00000092210	A930009A15Rik	ENSMUSG00000092210	-0.888009	1.15158	7.88443	0.00498622	0.0484345
ENSMUSG00000011884	Gltp	ENSMUSG00000011884	-0.502134	4.2527	7.87841	0.00500283	0.048566
ENSMUSG00000044341	NA	ENSMUSG00000044341	1.2047	4.00994	7.8763	0.00500867	0.0485928
ENSMUSG00000089742	Gm15898	ENSMUSG00000089742	1.18695	0.428945	7.86436	0.00504187	0.0488848
ENSMUSG00000030545	Pex11a	ENSMUSG00000030545	0.36064	4.67134	7.85673	0.00506318	0.0490612
ENSMUSG00000073481	Mtarc2	ENSMUSG00000073481	-0.343543	4.758	7.85288	0.00507399	0.0491358
ENSMUSG00000021099	Six6	ENSMUSG00000021099	-0.2698	6.49405	7.84714	0.00509012	0.0492618
ENSMUSG00000070044	Fam149a	ENSMUSG00000070044	0.496405	6.34695	7.8435	0.00510038	0.0493005
ENSMUSG00000038119	Cdon	ENSMUSG00000038119	-0.333465	6.55726	7.84433	0.00509802	0.0493005
ENSMUSG00000024843	Chka	ENSMUSG00000024843	0.378447	5.48345	7.82083	0.00516474	0.0498719
ENSMUSG00000071456	1110002L01Rik	ENSMUSG00000071456	0.35303	5.74985	7.81729	0.00517487	0.0498719
ENSMUSG00000037266	Rsrp1	ENSMUSG00000037266	0.32277	8.60549	7.81633	0.00517761	0.0498719
ENSMUSG00000024952	NA	ENSMUSG00000024952	-0.2484	5.93397	7.81604	0.00517846	0.0498719
ENSMUSG00000025492	Ifitm3	ENSMUSG00000025492	-1.04519	4.77036	7.8163	0.0051777	0.0498719
ENSMUSG00000026222	Sp100	ENSMUSG00000026222	-1.3698	1.06022	7.82013	0.00516676	0.0498719
ENSMUSG00000024104	Washc2	ENSMUSG00000024104	-0.229833	6.59004	7.80552	0.00520869	0.0501325
ENSMUSG00000013593	Ndufs2	ENSMUSG00000013593	0.273967	7.67303	7.80199	0.00521887	0.0501998

## Sheet: GSK sorted rods
gene_id	gene_name	logFC	logCPM	LR	PValue	FDR
ENSMUSG00000028635	Edn2	-2.52436	6.27503	56.5017	5.61497e-14	8.12936e-10
ENSMUSG00000087437	Gm13112	2.8573	4.53321	38.0517	6.88955e-10	4.98735e-06
ENSMUSG00000068874	Selenbp1	2.65599	5.321	35.9219	2.05392e-09	9.91223e-06
ENSMUSG00000046456	Tmem150b	3.31773	2.22099	28.5926	8.93215e-08	0.000323299
ENSMUSG00000022483	Col2a1	2.27818	3.26517	27.6382	1.46265e-07	0.000423525
ENSMUSG00000046637	Ttc34	2.44139	3.23035	26.9204	2.12006e-07	0.00051157
ENSMUSG00000029718	Pcolce	-1.66598	5.29176	26.4141	2.75528e-07	0.000564272
ENSMUSG00000054779	Fgf2os	-1.95431	4.42848	26.1752	3.11795e-07	0.000564272
ENSMUSG00000004665	Cnn2	3.9333	1.31474	25.705	3.97788e-07	0.000639908
ENSMUSG00000032056	Btg4	5.83309	0.83538	25.3851	4.69523e-07	0.000679776
ENSMUSG00000002771	Grin2d	3.8166	1.33157	24.7224	6.62086e-07	0.000871426
ENSMUSG00000023439	Gnb3	-1.20101	9.63661	24.4076	7.79606e-07	0.000940595
ENSMUSG00000021271	Zfp839	2.74167	2.62076	24.1589	8.87052e-07	0.000984544
ENSMUSG00000033355	Rtp4	-4.79438	0.655612	24.0228	9.52039e-07	0.000984544
ENSMUSG00000004415	Col26a1	2.02736	3.57251	23.4666	1.271e-06	0.00108244
ENSMUSG00000018634	Crhr1	7.59235	0.0786761	23.6772	1.13923e-06	0.00108244
ENSMUSG00000023942	Slc29a1	1.89263	4.17162	23.5359	1.22604e-06	0.00108244
ENSMUSG00000036030	Prtg	-1.66458	4.90978	23.1101	1.52982e-06	0.00123049
ENSMUSG00000054150	Syne3	1.82076	5.75314	22.7496	1.84542e-06	0.00140621
ENSMUSG00000029414	Kntc1	-5.53421	0.190877	22.0788	2.6168e-06	0.0018943
ENSMUSG00000025572	Tmc6	2.64776	2.27717	21.9269	2.83229e-06	0.00195266
ENSMUSG00000029338	Antxr2	-1.5512	5.97933	21.5853	3.38443e-06	0.00222726
ENSMUSG00000028778	Hcrtr1	2.19359	3.31817	21.4804	3.57456e-06	0.00225011
ENSMUSG00000036095	Dgkb	3.78127	1.07039	21.3453	3.83552e-06	0.00231378
ENSMUSG00000004098	Col5a3	1.39872	5.17683	20.9134	4.8051e-06	0.00278273
ENSMUSG00000015312	Gadd45b	-1.48274	4.75722	20.6894	5.40133e-06	0.00300771
ENSMUSG00000019718	L3hypdh	1.64529	4.51264	20.2917	6.64877e-06	0.00356522
ENSMUSG00000003810	Mast2	1.28253	7.69977	20.0273	7.63426e-06	0.00381134
ENSMUSG00000073888	Ccl27a	1.98905	3.24773	20.056	7.52061e-06	0.00381134
ENSMUSG00000074199	Krtdap	7.0433	-0.315572	19.6369	9.36408e-06	0.0045191
ENSMUSG00000027238	Frmd5	1.3041	6.30995	19.2267	1.16081e-05	0.00542134
ENSMUSG00000048027	Rgmb	1.57823	4.42921	18.8341	1.42592e-05	0.00645142
ENSMUSG00000082361	Btc	-1.25876	5.96461	18.7499	1.49031e-05	0.00653842
ENSMUSG00000047904	Sstr2	7.04698	-0.392603	18.247	1.94028e-05	0.00826218
ENSMUSG00000036815	Dpp10	-2.22365	2.36651	17.8162	2.43308e-05	0.0100646
ENSMUSG00000048416	Mlf1	-1.34031	4.69486	17.6277	2.68643e-05	0.0108039
ENSMUSG00000067242	Lgi1	4.97443	-0.0650661	17.3899	3.04443e-05	0.0119128
ENSMUSG00000015850	Adamtsl4	1.45678	4.85871	17.2582	3.26285e-05	0.0121084
ENSMUSG00000030310	Slc6a1	1.31447	5.73408	17.2108	3.34531e-05	0.0121084
ENSMUSG00000038132	Rbm24	6.77177	-0.578739	17.2848	3.21756e-05	0.0121084
ENSMUSG00000009418	Nav1	-1.13308	5.8286	17.0428	3.65465e-05	0.0127647
ENSMUSG00000025885	Myo5b	-1.47972	4.58832	17.0179	3.70299e-05	0.0127647
ENSMUSG00000053175	Bcl3	-2.19799	2.7039	16.4584	4.97283e-05	0.0167434
ENSMUSG00000018569	Cldn7	1.76334	3.12439	16.3374	5.30088e-05	0.0174423
ENSMUSG00000041189	Chrnb1	1.41839	4.15073	16.1449	5.86755e-05	0.0188779
ENSMUSG00000030544	Mesp1	4.97465	0.124468	16.0416	6.19668e-05	0.0195034
ENSMUSG00000019772	Vip	4.68997	0.463419	15.8307	6.9271e-05	0.0211975
ENSMUSG00000024190	Dusp1	1.32912	4.8766	15.8034	7.02776e-05	0.0211975
ENSMUSG00000075592	Nynrin	1.79769	2.83237	15.537	8.09046e-05	0.0239048
ENSMUSG00000020325	Fstl3	1.52324	3.6703	15.4496	8.47356e-05	0.024536
ENSMUSG00000019970	Sgk1	-0.928579	8.91936	15.4103	8.65175e-05	0.0245608
ENSMUSG00000051037	Zfp455	-2.12888	2.03677	15.133	0.000100196	0.027897
ENSMUSG00000064330	Pde6h	-1.46758	7.21005	15.054	0.000104477	0.0285399
ENSMUSG00000043441	Gpr149	5.11699	-0.0287926	14.9721	0.000109115	0.0292551
ENSMUSG00000084978	Gm11655	-3.49193	0.334773	14.4058	0.00014735	0.0387879
ENSMUSG00000024052	Lpin2	0.936747	6.90643	14.2868	0.000156963	0.0405594
ENSMUSG00000038390	Gpr162	-1.27609	4.61412	14.2217	0.000162484	0.0405594
ENSMUSG00000044352	Sowaha	2.55908	1.34571	14.2268	0.00016205	0.0405594
ENSMUSG00000044349	Snhg11	1.70367	6.34597	14.1619	0.000167732	0.0411598
ENSMUSG00000043496	Tril	2.00633	2.19066	14.052	0.000177823	0.0422939
ENSMUSG00000046879	Irgm1	-2.06294	2.48232	14.0175	0.000181118	0.0422939
ENSMUSG00000090400	NA	-1.54649	4.47534	14.0421	0.000178767	0.0422939
ENSMUSG00000027347	Rasgrp1	4.63661	0.567862	13.952	0.00018754	0.0430985
ENSMUSG00000005672	Kit	2.61589	1.77648	13.9222	0.000190537	0.043103
ENSMUSG00000001027	Scn4a	1.11647	6.21615	13.7919	0.000204211	0.0445272
ENSMUSG00000022203	Efs	3.16531	0.969548	13.7646	0.000207207	0.0445272
ENSMUSG00000061654	NA	0.999119	6.35156	13.765	0.000207159	0.0445272
ENSMUSG00000067389	Gm17080	1.93496	2.61442	13.7472	0.000209134	0.0445272
ENSMUSG00000030107	Usp18	-2.18315	2.33434	13.6854	0.000216124	0.0453485
ENSMUSG00000070858	Gm1673	-4.50883	-0.590766	13.6561	0.00021953	0.045405
ENSMUSG00000032602	Slc25a20	-1.32108	3.98706	13.4925	0.000239525	0.0488428

## Sheet: DZNep
gene_id	gene_name	logFC	logCPM	LR	PValue	FDR
ENSMUSG00000024227	Pdzph1	1.88015	7.25465	355.583	2.57903e-79	4.24947e-75
ENSMUSG00000084826	AI847159	1.24849	6.48312	210.51	1.06335e-47	8.7604e-44
ENSMUSG00000052151	Plpp2	1.53772	5.46871	173.808	1.09019e-39	5.94412e-36
ENSMUSG00000041479	Syt15	-1.03427	5.80076	173.25	1.44301e-39	5.94412e-36
ENSMUSG00000038418	Egr1	-1.78056	6.93538	163.25	2.20599e-37	7.26961e-34
ENSMUSG00000005087	Cd44	-1.24679	5.46379	160.848	7.384e-37	2.02777e-33
ENSMUSG00000074259	Gramd2	1.47256	5.46592	158.732	2.14174e-36	5.04134e-33
ENSMUSG00000068874	Selenbp1	1.64761	3.71189	148.114	4.48013e-34	9.22738e-31
ENSMUSG00000029672	Fam3c	1.11587	7.07097	147.713	5.48137e-34	1.00352e-30
ENSMUSG00000031980	Agt	-1.43799	4.74407	141.585	1.19837e-32	1.97455e-29
ENSMUSG00000026409	Pfkfb2	0.947295	7.91929	140.802	1.77719e-32	2.66206e-29
ENSMUSG00000020080	Hkdc1	-1.57785	5.23965	140.254	2.34294e-32	3.21706e-29
ENSMUSG00000010492	Uckl1os	0.980554	6.40752	127.315	1.58506e-29	1.915e-26
ENSMUSG00000023982	Guca1a	0.941119	8.29593	127.263	1.62711e-29	1.915e-26
ENSMUSG00000024697	Gna14	-1.66902	3.7023	125.576	3.80803e-29	4.18299e-26
ENSMUSG00000001027	Scn4a	1.75258	4.26916	119.625	7.64221e-28	7.87004e-25
ENSMUSG00000086615	NA	1.53937	3.56109	119.038	1.02734e-27	9.95734e-25
ENSMUSG00000000957	Mmp14	-0.896535	5.52794	118.661	1.24218e-27	1.13708e-24
ENSMUSG00000041609	Bicdl1	1.11678	7.94115	109.524	1.24584e-25	1.08041e-22
ENSMUSG00000031966	Glb1l3	3.17357	1.43222	108.205	2.42342e-25	1.99654e-22
ENSMUSG00000039470	Zdhhc2	1.08179	6.00338	106.82	4.8761e-25	3.82588e-22
ENSMUSG00000034936	Arl4d	1.34205	6.42005	105.233	1.08608e-24	8.13427e-22
ENSMUSG00000049313	Sorl1	-0.706206	8.05225	105.132	1.1428e-24	8.18692e-22
ENSMUSG00000000628	Hk2	1.16026	8.30141	103.058	3.25532e-24	2.23491e-21
ENSMUSG00000089917	Uckl1	0.84237	7.09791	102.653	3.99289e-24	2.63163e-21
ENSMUSG00000090622	A930033H14Rik	0.886372	5.05052	97.0356	6.80906e-23	4.31511e-20
ENSMUSG00000020212	Mdm1	1.16186	6.47779	96.6404	8.3134e-23	5.07333e-20
ENSMUSG00000061288	Taok3	0.726248	7.0026	95.7948	1.27431e-22	7.49887e-20
ENSMUSG00000037379	Spon2	-1.94245	2.55652	95.6575	1.36582e-22	7.7602e-20
ENSMUSG00000033416	Gucd1	0.890019	6.44887	94.9631	1.93966e-22	1.06533e-19
ENSMUSG00000092177	NA	1.36931	4.26362	94.799	2.10728e-22	1.12005e-19
ENSMUSG00000002459	Rgs20	0.943465	5.51794	94.2804	2.73846e-22	1.41005e-19
ENSMUSG00000006007	Pdc	1.49988	10.2073	93.6211	3.821e-22	1.90784e-19
ENSMUSG00000022092	Ppp3cc	0.930009	6.3708	93.1327	4.89027e-22	2.36991e-19
ENSMUSG00000049969	Plekhf2	1.26828	5.81957	90.8353	1.56141e-21	7.35068e-19
ENSMUSG00000020672	Sntg2	1.38937	4.30972	90.3242	2.02164e-21	9.25294e-19
ENSMUSG00000026819	Slc25a25	0.918309	7.00215	89.8256	2.60104e-21	1.15831e-18
ENSMUSG00000036395	Glb1l2	1.13778	7.0061	89.6713	2.812e-21	1.2193e-18
ENSMUSG00000025437	Usp33	0.681331	7.63124	89.4097	3.20963e-21	1.35603e-18
ENSMUSG00000022844	Pdia5	1.15056	4.26333	89.0912	3.7702e-21	1.55304e-18
ENSMUSG00000022836	Mylk	0.589491	7.5514	87.2564	9.53273e-21	3.831e-18
ENSMUSG00000031596	Slc7a2	-0.747518	5.95739	86.2553	1.5814e-20	6.20398e-18
ENSMUSG00000038963	Slco4a1	1.1657	6.68722	86.113	1.69941e-20	6.51192e-18
ENSMUSG00000024924	Vldlr	0.681152	8.29845	85.9186	1.87496e-20	7.02131e-18
ENSMUSG00000000325	NA	-0.594661	6.67447	85.7253	2.06753e-20	7.57033e-18
ENSMUSG00000038241	Cep250	0.694365	7.04664	85.6762	2.11953e-20	7.57033e-18
ENSMUSG00000023979	Guca1b	1.50302	9.26445	85.6393	2.15941e-20	7.57033e-18
ENSMUSG00000029410	Ppef2	0.859919	6.55152	84.5684	3.71158e-20	1.27408e-17
ENSMUSG00000029276	Glmn	1.07812	5.86242	84.2952	4.2615e-20	1.433e-17
ENSMUSG00000079470	Utp14b	-0.816913	5.15966	83.7163	5.71138e-20	1.88213e-17
ENSMUSG00000086605	NA	0.846651	8.0953	81.9787	1.37562e-19	4.44432e-17
ENSMUSG00000048503	Tlcd5	0.843311	7.17863	81.7065	1.57874e-19	4.94767e-17
ENSMUSG00000028943	Espn	-0.689655	6.24506	81.6906	1.59147e-19	4.94767e-17
ENSMUSG00000023495	Pcbp4	0.654488	8.84853	81.352	1.88887e-19	5.76349e-17
ENSMUSG00000036030	Prtg	-1.03127	4.3234	81.1984	2.04158e-19	6.11621e-17
ENSMUSG00000021792	Prxl2a	0.601445	6.18518	81.1372	2.10573e-19	6.19574e-17
ENSMUSG00000079499	6530402F18Rik	1.2991	5.90145	80.7408	2.57355e-19	7.43937e-17
ENSMUSG00000061654	NA	0.861546	4.29654	80.464	2.96047e-19	8.4103e-17
ENSMUSG00000025417	Pip4k2c	0.706954	7.22215	80.3717	3.102e-19	8.66298e-17
ENSMUSG00000018076	Med13l	0.57916	7.3907	80.2725	3.26172e-19	8.95722e-17
ENSMUSG00000028517	Plpp3	-0.655537	6.65656	79.4182	5.02618e-19	1.35764e-16
ENSMUSG00000018427	Ypel2	0.556476	7.37418	78.6806	7.30095e-19	1.91856e-16
ENSMUSG00000038515	Grtp1	0.948485	5.99948	78.6712	7.33565e-19	1.91856e-16
ENSMUSG00000038658	Ric1	0.649028	6.68146	77.239	1.51472e-18	3.8997e-16
ENSMUSG00000039375	Wdr17	0.969876	7.28517	77.1803	1.56042e-18	3.95554e-16
ENSMUSG00000024242	Map4k3	0.767278	6.7803	76.5127	2.18802e-18	5.46242e-16
ENSMUSG00000042225	Ammecr1	0.962649	4.33847	76.2556	2.4923e-18	6.12921e-16
ENSMUSG00000054792	Klhl18	0.779164	8.07012	76.1829	2.58566e-18	6.26529e-16
ENSMUSG00000050315	Synpo2	0.934346	5.24269	76.0253	2.80055e-18	6.68763e-16
ENSMUSG00000030402	Ppm1n	1.06127	5.28268	75.9822	2.86237e-18	6.73762e-16
ENSMUSG00000075410	Prcd	1.19296	6.75148	75.6118	3.45284e-18	8.01301e-16
ENSMUSG00000028391	Wdr31	0.952277	5.28515	75.4717	3.7068e-18	8.4829e-16
ENSMUSG00000031510	1700128E19Rik	-1.72561	2.46273	73.8233	8.54342e-18	1.92836e-15
ENSMUSG00000040543	Pitpnm3	0.933592	8.01304	73.6052	9.54146e-18	2.12452e-15
ENSMUSG00000079834	NA	0.93487	4.39774	73.5635	9.74489e-18	2.14089e-15
ENSMUSG00000030283	St8sia1	0.604069	7.18877	73.4733	1.02006e-17	2.21152e-15
ENSMUSG00000037234	Hook3	0.586636	7.02422	73.3887	1.06474e-17	2.27842e-15
ENSMUSG00000037995	Igsf9	0.851019	6.47643	72.8933	1.36854e-17	2.89096e-15
ENSMUSG00000003500	Impdh1	0.908541	9.29856	72.7413	1.47812e-17	3.08291e-15
ENSMUSG00000038156	Spon1	-0.604112	8.42677	72.5097	1.66215e-17	3.42341e-15
ENSMUSG00000039046	Usp6nl	0.81094	6.96075	72.2429	1.90273e-17	3.87052e-15
ENSMUSG00000004668	Abca13	1.15232	3.05449	72.1532	1.99126e-17	4.00122e-15
ENSMUSG00000025035	Arl3	0.653618	7.09938	71.9363	2.22259e-17	4.41224e-15
ENSMUSG00000024411	Aqp4	-0.664719	7.79716	71.2069	3.21667e-17	6.30964e-15
ENSMUSG00000025860	Xiap	0.610666	8.20809	71.1283	3.34727e-17	6.48858e-15
ENSMUSG00000092349	Smim40	0.858727	6.22706	71.0369	3.50601e-17	6.71726e-15
ENSMUSG00000030096	Slc6a6	0.883733	10.7278	70.8763	3.80341e-17	7.20331e-15
ENSMUSG00000020362	Cnot6	0.631352	7.53936	70.5416	4.50664e-17	8.41896e-15
ENSMUSG00000022797	Tfrc	0.537316	7.09412	70.5238	4.54748e-17	8.41896e-15
ENSMUSG00000006204	Cdcp3	-1.59354	3.52784	70.4555	4.70776e-17	8.5693e-15
ENSMUSG00000026655	Fam107b	0.930288	5.69724	70.445	4.7327e-17	8.5693e-15
ENSMUSG00000020846	Rflnb	-1.14558	3.44071	70.1256	5.5647e-17	9.96626e-15
ENSMUSG00000004655	Aqp1	1.23238	6.64424	70.0605	5.75142e-17	1.01899e-14
ENSMUSG00000042363	Lgalsl	0.76737	8.19306	69.97	6.02145e-17	1.05548e-14
ENSMUSG00000022237	Ankrd33b	0.915455	8.39778	69.778	6.63684e-17	1.15111e-14
ENSMUSG00000071647	Eml3	0.768594	7.38979	69.4588	7.80272e-17	1.33922e-14
ENSMUSG00000037446	Tulp1	0.975224	9.66268	68.7087	1.14138e-16	1.93881e-14
ENSMUSG00000025340	Rabgef1	0.734281	7.01179	68.4953	1.27182e-16	2.13834e-14
ENSMUSG00000070044	Fam149a	0.794372	6.34904	68.4734	1.286e-16	2.14034e-14
ENSMUSG00000034274	Thoc5	0.803802	6.43452	67.7658	1.84114e-16	3.03365e-14
ENSMUSG00000028328	Tmod1	-0.887272	4.25811	67.2804	2.35512e-16	3.8421e-14
ENSMUSG00000031293	Rs1	1.16909	10.1803	67.2477	2.3945e-16	3.86805e-14
ENSMUSG00000021396	Nxnl2	1.35845	5.78663	67.1866	2.46987e-16	3.95108e-14
ENSMUSG00000038115	Ano2	0.939815	6.44127	66.8587	2.91685e-16	4.62124e-14
ENSMUSG00000062908	Acadm	0.643463	6.32344	66.4636	3.5641e-16	5.59292e-14
ENSMUSG00000039137	Whrn	0.663854	6.85461	66.1927	4.08928e-16	6.35651e-14
ENSMUSG00000034105	Meak7	0.906622	5.35938	66.153	4.17239e-16	6.42509e-14
ENSMUSG00000023043	Krt18	0.924714	6.87697	65.9109	4.71777e-16	7.19765e-14
ENSMUSG00000040632	Nrl	1.40105	9.7288	65.4117	6.07773e-16	9.18741e-14
ENSMUSG00000091908	Gm17231	1.35083	4.13208	65.2504	6.59593e-16	9.88011e-14
ENSMUSG00000003269	Cyth2	0.55907	6.46602	64.8125	8.23739e-16	1.22277e-13
ENSMUSG00000087617	Gm14268	1.01915	4.54102	64.5783	9.27714e-16	1.36423e-13
ENSMUSG00000002058	Unc119	0.905424	10.0992	64.5616	9.35598e-16	1.36423e-13
ENSMUSG00000026701	Prdx6	-0.593305	7.7245	64.1968	1.12593e-15	1.62736e-13
ENSMUSG00000021123	Rdh12	1.09315	8.02741	64.0702	1.20063e-15	1.72024e-13
ENSMUSG00000029491	Pde6b	1.3134	10.0841	63.4539	1.64164e-15	2.33184e-13
ENSMUSG00000019850	Tnfaip3	1.02295	7.60726	63.0091	2.05752e-15	2.89758e-13
ENSMUSG00000037795	N4bp2	0.656338	5.31604	62.9591	2.11042e-15	2.94689e-13
ENSMUSG00000058743	Kcnj14	1.31959	7.74667	62.6982	2.4093e-15	3.33598e-13
ENSMUSG00000026672	Optn	0.741765	6.93353	62.2572	3.01408e-15	4.13859e-13
ENSMUSG00000034832	Tet3	0.637851	7.79476	62.1578	3.17003e-15	4.31674e-13
ENSMUSG00000049811	Fam161a	0.689692	6.85959	61.7744	3.85143e-15	5.20163e-13
ENSMUSG00000067158	Col4a4	1.33648	2.85386	61.4548	4.53018e-15	6.0686e-13
ENSMUSG00000028909	Ptpru	0.907539	4.52222	60.5836	7.05185e-15	9.37043e-13
ENSMUSG00000025386	Pde6g	1.09928	10.018	60.3791	7.8238e-15	1.0313e-12
ENSMUSG00000022894	Adamts5	-0.682992	6.04445	60.2058	8.54406e-15	1.11731e-12
ENSMUSG00000032120	C2cd2l	0.736444	8.84331	60.0823	9.09726e-15	1.18028e-12
ENSMUSG00000012428	Steap4	-1.764	2.55146	60.0068	9.4528e-15	1.21683e-12
ENSMUSG00000018752	Tnfsfm13	0.678726	5.54927	59.9138	9.91018e-15	1.26581e-12
ENSMUSG00000000276	Dgke	0.59422	7.69913	59.3199	1.34015e-14	1.69858e-12
ENSMUSG00000034452	Slc24a1	1.30678	9.80177	58.9974	1.57878e-14	1.98577e-12
ENSMUSG00000041560	Nop53	0.584778	7.3102	58.6477	1.88593e-14	2.34006e-12
ENSMUSG00000023439	Gnb3	-0.538995	9.41812	58.6446	1.88886e-14	2.34006e-12
ENSMUSG00000021255	Esrrb	1.5085	8.22324	58.5121	2.02047e-14	2.48443e-12
ENSMUSG00000028125	Abca4	1.04126	9.65795	58.3974	2.14173e-14	2.61402e-12
ENSMUSG00000041534	Rbp3	0.975042	12.4673	58.0019	2.61863e-14	3.17259e-12
ENSMUSG00000028013	Ppa2	0.612571	5.80938	57.6142	3.18917e-14	3.83562e-12
ENSMUSG00000037788	Vopp1	0.897773	8.46786	57.4225	3.51568e-14	4.19767e-12
ENSMUSG00000032192	Gnb5	0.651254	8.87034	56.8975	4.59133e-14	5.44254e-12
ENSMUSG00000037400	Atp11b	0.582411	7.18587	56.6077	5.32027e-14	6.23615e-12
ENSMUSG00000090877	Hspa1b	1.17595	3.92591	56.6017	5.33651e-14	6.23615e-12
ENSMUSG00000026930	Gpsm1	0.471814	7.37732	56.3608	6.03209e-14	6.99935e-12
ENSMUSG00000041817	Fam169a	0.48961	9.06118	56.1382	6.75521e-14	7.78361e-12
ENSMUSG00000071646	Mta2	0.571532	7.22577	56.0851	6.94024e-14	7.94128e-12
ENSMUSG00000048988	Elfn1	0.69108	6.69729	55.978	7.32877e-14	8.32801e-12
ENSMUSG00000040009	Gnaz	0.564796	6.67107	55.7928	8.05271e-14	9.08797e-12
ENSMUSG00000013593	Ndufs2	0.474389	7.77457	55.7225	8.34555e-14	9.3544e-12
ENSMUSG00000046157	Tmem229b	0.502421	7.58162	55.6749	8.55028e-14	9.51912e-12
ENSMUSG00000035517	Tdrd7	1.02483	7.87788	55.6463	8.67567e-14	9.5939e-12
ENSMUSG00000030878	Cdr2	1.0615	7.291	55.605	8.85984e-14	9.68408e-12
ENSMUSG00000079173	Zan	1.6649	2.95175	55.6017	8.87477e-14	9.68408e-12
ENSMUSG00000036885	Arhgef26	0.77109	6.98636	55.5675	9.03055e-14	9.78923e-12
ENSMUSG00000042129	Rassf4	-0.585842	5.96522	55.4438	9.61678e-14	1.03566e-11
ENSMUSG00000040860	Crocc	0.602371	8.36022	55.3645	1.00129e-13	1.07131e-11
ENSMUSG00000030956	Fam53b	0.840663	6.7267	55.3381	1.01482e-13	1.07878e-11
ENSMUSG00000041642	Kif21b	0.603312	8.35149	55.211	1.08264e-13	1.1435e-11
ENSMUSG00000020547	Bzw2	0.672375	6.58523	55.1107	1.13928e-13	1.19567e-11
ENSMUSG00000024500	Ppp2r2b	0.704052	7.66424	55.0766	1.15924e-13	1.20892e-11
ENSMUSG00000047888	Tnrc6b	0.577336	8.11089	54.9535	1.23415e-13	1.27894e-11
ENSMUSG00000087278	A930006I01Rik	1.04557	5.1761	54.9062	1.26425e-13	1.30194e-11
ENSMUSG00000042282	Gucy2f	1.07678	6.72689	54.8644	1.29142e-13	1.31451e-11
ENSMUSG00000030324	Rho	1.39491	14.0386	54.8549	1.29765e-13	1.31451e-11
ENSMUSG00000036192	Rorb	0.481614	7.84717	54.8508	1.30039e-13	1.31451e-11
ENSMUSG00000023978	Prph2	1.19197	11.4954	54.8005	1.33409e-13	1.34035e-11
ENSMUSG00000041308	Sntb2	0.942681	5.25749	54.713	1.39484e-13	1.3929e-11
ENSMUSG00000040280	Ndufa4l2	1.49461	2.41687	54.6943	1.40815e-13	1.39772e-11
ENSMUSG00000034684	Sema3f	0.676117	7.04229	54.6706	1.4252e-13	1.40617e-11
ENSMUSG00000056851	Pcbp2	0.524231	9.22138	54.501	1.55366e-13	1.52379e-11
ENSMUSG00000020890	Gucy2e	0.870708	9.02319	54.4687	1.57943e-13	1.53989e-11
ENSMUSG00000058966	Tlcd3b	0.90976	9.82739	54.4429	1.60032e-13	1.55108e-11
ENSMUSG00000026097	Ormdl1	0.730861	4.83097	54.3446	1.6824e-13	1.6211e-11
ENSMUSG00000027962	Vcam1	-0.995665	5.97842	54.2604	1.75606e-13	1.68225e-11
ENSMUSG00000037386	Rims2	0.518309	7.33522	54.0981	1.90725e-13	1.81652e-11
ENSMUSG00000071654	Uqcc3	0.754059	5.33417	54.06	1.94458e-13	1.84143e-11
ENSMUSG00000032087	Dscaml1	0.504684	7.41049	53.979	2.02639e-13	1.90793e-11
ENSMUSG00000060890	Arr3	-0.838133	7.80252	53.9663	2.03955e-13	1.90941e-11
ENSMUSG00000038884	Shfl	-0.679353	5.46265	53.8737	2.13802e-13	1.99029e-11
ENSMUSG00000027530	Fabp12	0.927367	6.06194	53.8424	2.17239e-13	2.01092e-11
ENSMUSG00000002233	Rhoc	-0.733729	5.09026	53.7397	2.28892e-13	2.10696e-11
ENSMUSG00000037887	Dusp8	0.468545	7.45179	53.6089	2.44654e-13	2.23953e-11
ENSMUSG00000028977	Casz1	0.877441	7.94986	53.5311	2.54536e-13	2.31712e-11
ENSMUSG00000016664	Pacsin2	0.688474	7.60317	53.3521	2.78814e-13	2.52236e-11
ENSMUSG00000046985	Tapt1	0.571965	6.37115	53.3427	2.80144e-13	2.52236e-11
ENSMUSG00000034075	Zdhhc5	0.552155	7.84251	53.3028	2.85892e-13	2.56013e-11
ENSMUSG00000047141	Zfp654	0.689134	5.97079	52.9507	3.42021e-13	3.04621e-11
ENSMUSG00000053773	Rdh8	0.87861	6.11729	52.9131	3.4864e-13	3.08846e-11
ENSMUSG00000038070	Cntln	0.760529	4.87823	52.7907	3.71056e-13	3.26946e-11
ENSMUSG00000039765	Cc2d2a	0.518955	6.25186	52.67	3.94576e-13	3.45821e-11
ENSMUSG00000087305	A430035B10Rik	0.874613	3.8618	52.6234	4.0404e-13	3.51924e-11
ENSMUSG00000024851	Pitpnm1	0.509276	9.64202	52.6148	4.05812e-13	3.51924e-11
ENSMUSG00000029064	Gnb1	1.01623	11.5114	52.5789	4.13313e-13	3.56553e-11
ENSMUSG00000026383	Epb41l5	0.679332	6.59736	52.4597	4.39165e-13	3.76881e-11
ENSMUSG00000035504	Reep6	1.28267	9.40147	52.4176	4.48681e-13	3.83052e-11
ENSMUSG00000089842	Pitpnm2os2	1.17558	3.93768	52.3783	4.57764e-13	3.88792e-11
ENSMUSG00000067220	Cnga1	1.23949	8.78779	52.2064	4.99635e-13	4.22179e-11
ENSMUSG00000001211	Agpat3	0.892341	10.2459	52.0618	5.37806e-13	4.48727e-11
ENSMUSG00000038400	Pmepa1	-0.668818	6.83785	52.0584	5.38748e-13	4.48727e-11
ENSMUSG00000063450	Syne2	0.720528	7.49277	52.0545	5.3981e-13	4.48727e-11
ENSMUSG00000041578	Crx	0.887154	9.67914	52.0468	5.41947e-13	4.48727e-11
ENSMUSG00000025380	Fscn2	0.966766	5.98868	51.9358	5.73447e-13	4.72435e-11
ENSMUSG00000022911	Arl13b	0.940321	5.28143	51.7056	6.4479e-13	5.28568e-11
ENSMUSG00000031028	Tub	0.579721	8.41419	51.6377	6.67467e-13	5.44448e-11
ENSMUSG00000086291	Gm15513	1.22327	3.21897	51.4696	7.27148e-13	5.90208e-11
ENSMUSG00000034320	Slc26a2	0.731775	5.84131	51.4018	7.5268e-13	6.07936e-11
ENSMUSG00000037325	Bbs7	0.884932	6.74158	51.3547	7.70978e-13	6.19678e-11
ENSMUSG00000024842	Cabp4	0.955817	6.67597	51.3054	7.90577e-13	6.32347e-11
ENSMUSG00000049630	C1ql3	0.594814	5.40351	51.2846	7.99013e-13	6.36007e-11
ENSMUSG00000032292	Nr2e3	1.22597	8.63181	51.2494	8.13447e-13	6.44383e-11
ENSMUSG00000003541	Ier3	0.907364	5.2155	51.22	8.25726e-13	6.5098e-11
ENSMUSG00000050556	Kcnb1	0.83752	8.7317	51.1829	8.41504e-13	6.6026e-11
ENSMUSG00000030688	Stard10	0.667574	5.98656	51.0938	8.80577e-13	6.87643e-11
ENSMUSG00000048546	Tob2	0.785783	8.10742	50.8634	9.90221e-13	7.69617e-11
ENSMUSG00000029038	Ssu72	0.579011	6.84018	50.6278	1.11652e-12	8.63704e-11
ENSMUSG00000030189	Ybx3	0.965257	7.91924	50.6091	1.12724e-12	8.6792e-11
ENSMUSG00000026933	Camsap1	0.514446	7.91958	50.5733	1.14794e-12	8.7975e-11
ENSMUSG00000071653	1810009A15Rik	1.11271	7.22815	50.3876	1.26192e-12	9.6262e-11
ENSMUSG00000037126	Psd	0.486033	7.92506	50.3346	1.29642e-12	9.84385e-11
ENSMUSG00000042396	Rbm7	0.532494	5.88049	50.0898	1.46869e-12	1.11008e-10
ENSMUSG00000034295	Fhod3	0.794735	6.51744	50.0497	1.49899e-12	1.1278e-10
ENSMUSG00000039662	Icmt	0.66201	9.23761	50.0322	1.51241e-12	1.13273e-10
ENSMUSG00000020435	Osbp2	0.745701	8.98094	49.9817	1.55186e-12	1.15429e-10
ENSMUSG00000025733	Rhot2	0.502649	6.14856	49.9775	1.55521e-12	1.15429e-10
ENSMUSG00000031762	Mt2	-0.687531	5.78724	49.9633	1.56645e-12	1.15742e-10
ENSMUSG00000028820	Sfpq	0.570044	7.64814	49.9374	1.5873e-12	1.16759e-10
ENSMUSG00000041734	Kirrel	0.448385	6.90424	49.8648	1.64714e-12	1.20622e-10
ENSMUSG00000019822	Smpd2	0.662316	5.53665	49.7635	1.73443e-12	1.26452e-10
ENSMUSG00000027367	Stard7	0.543756	7.44641	49.6909	1.79978e-12	1.30129e-10
ENSMUSG00000040734	Ppp1r13l	0.788085	4.19999	49.6899	1.80066e-12	1.30129e-10
ENSMUSG00000056043	Rgs9bp	0.891976	9.0231	49.618	1.86787e-12	1.34397e-10
ENSMUSG00000071648	Rom1	1.08096	10.3055	49.4792	2.00482e-12	1.43624e-10
ENSMUSG00000022817	Itgb5	-0.645941	6.47458	49.415	2.07155e-12	1.47762e-10
ENSMUSG00000018362	Kpna2	1.01744	6.4856	49.4057	2.08144e-12	1.47827e-10
ENSMUSG00000029804	Herc3	0.692017	8.53816	49.323	2.17101e-12	1.53527e-10
ENSMUSG00000032327	Stra6	1.4679	4.02564	49.3128	2.18233e-12	1.53668e-10
ENSMUSG00000020718	Polg2	0.779406	4.65691	49.163	2.35555e-12	1.65159e-10
ENSMUSG00000051000	Fhip1a	0.938865	5.49811	49.0421	2.50529e-12	1.74914e-10
ENSMUSG00000057706	Mex3b	0.913422	4.22949	48.9949	2.56627e-12	1.78416e-10
ENSMUSG00000036473	Tbc1d24	0.492284	7.61569	48.9404	2.63855e-12	1.8267e-10
ENSMUSG00000020782	Llgl2	1.0824	6.74064	48.894	2.70175e-12	1.86262e-10
ENSMUSG00000037885	Stk35	0.49687	9.14224	48.7598	2.89312e-12	1.98625e-10
ENSMUSG00000006764	Tph2	-1.46127	2.87181	48.641	3.07374e-12	2.10149e-10
ENSMUSG00000021770	Samd8	0.450646	6.63407	48.1813	3.88572e-12	2.64566e-10
ENSMUSG00000060733	Ipmk	0.629811	7.1365	48.0428	4.17021e-12	2.82768e-10
ENSMUSG00000031286	Glt28d2	1.27183	2.78109	47.9901	4.28374e-12	2.89275e-10
ENSMUSG00000091971	Hspa1a	1.01743	4.23287	47.8917	4.5042e-12	3.02921e-10
ENSMUSG00000027488	Snta1	0.592268	5.69682	47.6415	5.11749e-12	3.42768e-10
ENSMUSG00000091084	NA	1.88427	1.65714	47.5435	5.37957e-12	3.58863e-10
ENSMUSG00000000738	Spg7	0.663305	6.56128	47.4165	5.73969e-12	3.81342e-10
ENSMUSG00000048799	Cep120	0.435877	6.93777	47.2398	6.28107e-12	4.15635e-10
ENSMUSG00000005225	Plekha8	0.762058	6.14606	47.1078	6.71876e-12	4.4282e-10
ENSMUSG00000021730	Hcn1	0.661372	7.24177	47.0536	6.90723e-12	4.53428e-10
ENSMUSG00000050786	Ccdc126	1.05124	6.85869	46.9147	7.41427e-12	4.84782e-10
ENSMUSG00000042757	Tmem108	0.538632	5.4807	46.8292	7.74518e-12	5.04416e-10
ENSMUSG00000039145	Camk1d	0.493274	7.93792	46.7732	7.96939e-12	5.16975e-10
ENSMUSG00000032839	Trpc1	0.613448	5.83548	46.6778	8.36703e-12	5.40641e-10
ENSMUSG00000035891	Cerk	0.507026	7.80884	46.6096	8.66358e-12	5.57617e-10
ENSMUSG00000024891	Slc29a2	0.67336	5.24029	46.4554	9.37273e-12	6.00913e-10
ENSMUSG00000042743	Sgtb	0.434457	6.60154	46.4144	9.57094e-12	6.09248e-10
ENSMUSG00000002985	Apoe	-0.786742	11.097	46.4132	9.5767e-12	6.09248e-10
ENSMUSG00000045319	Proser2	0.862907	4.22119	46.3722	9.77911e-12	6.19732e-10
ENSMUSG00000025323	Sp4	0.732669	6.34064	46.3509	9.88625e-12	6.24121e-10
ENSMUSG00000059791	Nrm	0.723137	5.45272	46.3024	1.01341e-11	6.37327e-10
ENSMUSG00000063145	Bbs5	0.870762	5.35634	46.2505	1.04058e-11	6.51925e-10
ENSMUSG00000032420	Nt5e	1.15673	6.63514	46.2124	1.06102e-11	6.62216e-10
ENSMUSG00000027601	Mtfr1	0.497716	6.68161	45.997	1.18434e-11	7.36394e-10
ENSMUSG00000035805	Mlc1	-0.448009	7.52277	45.9629	1.20515e-11	7.46512e-10
ENSMUSG00000062296	Trank1	-0.711212	7.32207	45.8916	1.24979e-11	7.71265e-10
ENSMUSG00000066170	E230001N04Rik	1.96823	0.748261	45.8547	1.27355e-11	7.82993e-10
ENSMUSG00000024424	Ttc39c	0.583455	5.40287	45.714	1.36842e-11	8.38198e-10
ENSMUSG00000041488	Stx3	0.593763	9.01923	45.6476	1.41562e-11	8.63894e-10
ENSMUSG00000036026	Tmem63b	0.41093	7.55565	45.6116	1.44187e-11	8.76669e-10
ENSMUSG00000043987	Cep164	0.676212	6.64001	45.5574	1.48227e-11	8.97918e-10
ENSMUSG00000058392	Rrp1b	0.624058	6.32051	45.5478	1.48961e-11	8.99057e-10
ENSMUSG00000043418	Lrit2	0.612854	7.34933	45.4974	1.52841e-11	9.19111e-10
ENSMUSG00000015749	Anp32e	0.510326	8.90515	45.3926	1.61241e-11	9.66096e-10
ENSMUSG00000032743	Katnip	0.844255	7.24165	45.3337	1.66166e-11	9.92002e-10
ENSMUSG00000045193	Cirbp	0.486861	7.64242	45.2706	1.71609e-11	1.02079e-09
ENSMUSG00000037664	Cdkn1c	0.637703	4.35752	45.2331	1.74922e-11	1.03676e-09
ENSMUSG00000036469	Marchf1	0.893404	6.22708	45.2167	1.76391e-11	1.03812e-09
ENSMUSG00000047034	Ankrd33	0.848933	7.2429	45.2165	1.76412e-11	1.03812e-09
ENSMUSG00000034463	Scara3	-0.512456	5.96263	45.0165	1.95378e-11	1.14564e-09
ENSMUSG00000020493	Prr11	1.09668	2.69795	44.8351	2.14342e-11	1.25238e-09
ENSMUSG00000024501	Dpysl3	0.658509	8.57966	44.8244	2.15525e-11	1.25485e-09
ENSMUSG00000086421	Gm14091	1.92839	1.48916	44.7515	2.23691e-11	1.2978e-09
ENSMUSG00000092060	Bend4	-0.609679	5.49081	44.732	2.25936e-11	1.30623e-09
ENSMUSG00000015243	Abca1	-0.613909	6.22277	44.7199	2.27337e-11	1.30973e-09
ENSMUSG00000024593	Megf10	-0.551088	6.06009	44.5631	2.46285e-11	1.41395e-09
ENSMUSG00000028174	Rpe65	1.96015	3.59898	44.3998	2.6772e-11	1.53167e-09
ENSMUSG00000025900	Rp1	1.16867	10.1649	44.1608	3.02476e-11	1.72453e-09
ENSMUSG00000018428	Akap1	0.449957	6.17845	43.9994	3.28472e-11	1.86629e-09
ENSMUSG00000013846	St3gal1	0.693501	6.96456	43.9508	3.36727e-11	1.90661e-09
ENSMUSG00000003134	Tbc1d8	0.643833	6.60525	43.8243	3.59221e-11	2.02701e-09
ENSMUSG00000027712	Anxa5	-0.511592	6.20443	43.7835	3.66776e-11	2.05817e-09
ENSMUSG00000024856	Cdk2ap2	0.669911	6.44615	43.7811	3.67241e-11	2.05817e-09
ENSMUSG00000037679	Inf2	-0.549032	6.05108	43.7624	3.70765e-11	2.07088e-09
ENSMUSG00000038481	Cdk19	0.576096	6.98914	43.7044	3.81908e-11	2.12591e-09
ENSMUSG00000049744	Arhgap15	-1.3872	2.53594	43.6592	3.90837e-11	2.16829e-09
ENSMUSG00000029167	Ppargc1a	0.536557	5.73813	43.6333	3.96052e-11	2.18985e-09
ENSMUSG00000029128	Rab28	0.54905	6.75311	43.5769	4.07619e-11	2.24627e-09
ENSMUSG00000032343	Impg1	1.02221	8.23964	43.5084	4.2215e-11	2.31859e-09
ENSMUSG00000032340	Neo1	-0.408821	7.54288	43.4139	4.4304e-11	2.42524e-09
ENSMUSG00000020538	Srebf1	0.496416	7.41371	43.2761	4.75348e-11	2.58504e-09
ENSMUSG00000031600	Vps37a	0.495748	6.84486	43.276	4.7537e-11	2.58504e-09
ENSMUSG00000023079	Gtf2ird1	0.452237	6.42118	43.1104	5.17359e-11	2.80412e-09
ENSMUSG00000085105	Gm12758	1.06148	3.0773	43.1037	5.19135e-11	2.80452e-09
ENSMUSG00000061175	Fnip2	0.524547	5.41473	43.0795	5.25591e-11	2.83012e-09
ENSMUSG00000078440	Dohh	0.675464	6.85714	43.0519	5.3308e-11	2.8611e-09
ENSMUSG00000020937	Plcd3	0.829304	6.01497	42.9829	5.52202e-11	2.9541e-09
ENSMUSG00000027883	Gpsm2	0.827691	7.27798	42.9241	5.69039e-11	3.03432e-09
ENSMUSG00000056071	S100a9	3.17377	-0.883858	42.6889	6.41742e-11	3.41096e-09
ENSMUSG00000022141	Nipbl	0.469427	7.51002	42.6498	6.54724e-11	3.46878e-09
ENSMUSG00000054263	Lifr	0.531186	6.12962	42.5066	7.04437e-11	3.7202e-09
ENSMUSG00000045103	Dmd	0.582512	7.09656	42.4625	7.20522e-11	3.79299e-09
ENSMUSG00000033350	Chst2	-0.481738	7.04456	42.4039	7.42425e-11	3.89584e-09
ENSMUSG00000052928	Ctif	0.514972	6.99006	42.3626	7.58256e-11	3.96628e-09
ENSMUSG00000038773	Kdm3b	0.420391	7.68486	42.2126	8.18709e-11	4.26895e-09
ENSMUSG00000027593	Raly	0.52735	7.72819	42.1623	8.40032e-11	4.36631e-09
ENSMUSG00000024063	Lbh	0.414097	8.09849	42.0792	8.76501e-11	4.54154e-09
ENSMUSG00000046844	Vat1l	-0.406393	8.1822	42.038	8.95155e-11	4.62287e-09
ENSMUSG00000000567	Sox9	-0.577276	5.17642	42.0322	8.97807e-11	4.62287e-09
ENSMUSG00000059326	Csf2ra	-0.649789	4.99209	41.795	1.01364e-10	5.20303e-09
ENSMUSG00000035403	Crb2	0.766639	6.32896	41.7348	1.04531e-10	5.34892e-09
ENSMUSG00000019232	Etnppl	0.983177	2.94256	41.7231	1.05159e-10	5.3644e-09
ENSMUSG00000041926	Rnpep	-0.659096	4.9178	41.7169	1.05492e-10	5.3648e-09
ENSMUSG00000040694	Apobec2	1.41074	3.48256	41.6779	1.07621e-10	5.4562e-09
ENSMUSG00000028101	Pias3	0.530023	6.78765	41.5497	1.14909e-10	5.80786e-09
ENSMUSG00000027589	Pcmtd2	0.60585	8.1026	41.5186	1.16757e-10	5.88321e-09
ENSMUSG00000032262	Elovl4	0.757531	8.47491	41.3499	1.2728e-10	6.3939e-09
ENSMUSG00000029330	Cds1	0.644573	7.6491	41.3338	1.2833e-10	6.42705e-09
ENSMUSG00000029513	Prkab1	0.741024	6.7554	41.2105	1.36683e-10	6.82462e-09
ENSMUSG00000024575	Pde6a	1.04592	10.7012	41.1871	1.38334e-10	6.88618e-09
ENSMUSG00000021384	Susd3	1.06872	6.38365	41.1794	1.38877e-10	6.89238e-09
ENSMUSG00000005583	Mef2c	1.08782	5.59458	41.1588	1.40348e-10	6.9445e-09
ENSMUSG00000053724	NA	0.876056	5.09594	41.1503	1.40961e-10	6.95393e-09
ENSMUSG00000041408	Wapl	0.481909	6.66202	41.038	1.493e-10	7.34335e-09
ENSMUSG00000021009	Ptpn21	0.642799	6.41581	41.018	1.50834e-10	7.39671e-09
ENSMUSG00000030064	Frmd4b	0.709498	7.14336	40.9885	1.53131e-10	7.48705e-09
ENSMUSG00000062960	Kdr	-0.441086	8.88943	40.9041	1.59887e-10	7.79424e-09
ENSMUSG00000044700	Tmem201	0.418877	6.61305	40.8925	1.60835e-10	7.81733e-09
ENSMUSG00000048832	Vps37c	0.541408	5.96653	40.8373	1.65447e-10	8.01784e-09
ENSMUSG00000022253	Nadk2	0.599312	6.36386	40.5868	1.88072e-10	9.08755e-09
ENSMUSG00000007570	Fance	0.749846	5.46426	40.5758	1.89132e-10	9.11205e-09
ENSMUSG00000024901	Peli3	0.835937	6.37735	40.5286	1.93755e-10	9.3076e-09
ENSMUSG00000023000	Dhh	1.21469	2.94415	40.4819	1.98451e-10	9.50544e-09
ENSMUSG00000014164	Klhl3	0.662513	4.54336	40.4256	2.04247e-10	9.75472e-09
ENSMUSG00000040711	Sh3pxd2b	-0.437724	6.12704	40.3756	2.09543e-10	9.97872e-09
ENSMUSG00000017692	Rhbdl3	0.620527	5.14442	40.3575	2.11494e-10	1.00426e-08
ENSMUSG00000022025	Cnmd	-0.831788	4.42361	40.3025	2.17527e-10	1.02994e-08
ENSMUSG00000037148	Arhgap10	0.69157	5.19723	40.2904	2.18887e-10	1.03341e-08
ENSMUSG00000038648	Creb3l2	-0.490694	6.36007	40.0797	2.43808e-10	1.14778e-08
ENSMUSG00000003546	Klc4	0.440303	6.33526	40.0173	2.51729e-10	1.17971e-08
ENSMUSG00000043822	Adamtsl5	-0.726985	3.9705	40.015	2.52022e-10	1.17971e-08
ENSMUSG00000031828	Klhl36	0.653744	5.70398	39.9141	2.65384e-10	1.23873e-08
ENSMUSG00000046049	Rp1l1	0.88322	9.04605	39.8148	2.7922e-10	1.29963e-08
ENSMUSG00000067023	NA	0.976624	5.93005	39.7345	2.90938e-10	1.35036e-08
ENSMUSG00000089809	Rasgef1b	0.96928	3.25843	39.6532	3.03306e-10	1.40381e-08
ENSMUSG00000059273	Zc3h4	0.425927	7.50668	39.3692	3.5079e-10	1.61904e-08
ENSMUSG00000032131	Abcg4	0.403092	7.19699	39.3484	3.54546e-10	1.6318e-08
ENSMUSG00000025862	Stag2	0.474697	7.47386	39.2489	3.73087e-10	1.71148e-08
ENSMUSG00000027475	Kif3b	0.465397	6.87526	39.2444	3.73935e-10	1.71148e-08
ENSMUSG00000022096	Hr	-0.453383	7.76445	39.0603	4.1091e-10	1.8755e-08
ENSMUSG00000049382	Krt8	1.76484	1.19047	39.0526	4.12549e-10	1.87778e-08
ENSMUSG00000038235	F11r	-0.762097	4.12745	39.0294	4.17481e-10	1.895e-08
ENSMUSG00000020038	Cry1	0.45546	5.90181	38.9729	4.29722e-10	1.94199e-08
ENSMUSG00000006127	Inpp5k	0.437843	6.12772	38.9664	4.31163e-10	1.94199e-08
ENSMUSG00000086306	Gm11754	1.79	0.771597	38.9655	4.3137e-10	1.94199e-08
ENSMUSG00000020599	Rgs9	0.724476	8.5487	38.8615	4.5496e-10	2.04261e-08
ENSMUSG00000036790	Slitrk2	-0.590162	5.76827	38.8259	4.63342e-10	2.07459e-08
ENSMUSG00000016918	Sulf1	-0.426021	6.95655	38.8162	4.65636e-10	2.07921e-08
ENSMUSG00000059921	Unc5c	-0.51584	5.84862	38.8043	4.68484e-10	2.08627e-08
ENSMUSG00000035615	Frmpd1	0.706634	7.7218	38.7237	4.88254e-10	2.16845e-08
ENSMUSG00000052920	Prkg1	-0.79799	4.12478	38.685	4.98018e-10	2.20587e-08
ENSMUSG00000026820	Ptges2	0.611869	4.95599	38.6291	5.1248e-10	2.26384e-08
ENSMUSG00000039753	Fbxl5	0.550005	7.68312	38.6006	5.20027e-10	2.29104e-08
ENSMUSG00000021733	Slc4a7	0.66793	7.00731	38.5912	5.22533e-10	2.29232e-08
ENSMUSG00000029313	Aff1	0.443932	7.76621	38.5891	5.231e-10	2.29232e-08
ENSMUSG00000030256	Bhlhe41	0.403323	6.5294	38.5181	5.42484e-10	2.37096e-08
ENSMUSG00000042726	Trafd1	0.644681	7.43837	38.5079	5.45324e-10	2.37181e-08
ENSMUSG00000023572	Ccndbp1	0.438585	6.68167	38.5071	5.45558e-10	2.37181e-08
ENSMUSG00000056755	Grm7	-0.620556	5.08083	38.4945	5.49079e-10	2.38084e-08
ENSMUSG00000090400	NA	0.981619	4.70291	38.4648	5.57516e-10	2.41107e-08
ENSMUSG00000042606	Hirip3	0.573098	5.09248	38.4082	5.73901e-10	2.47544e-08
ENSMUSG00000022999	Lmbr1l	0.664765	5.2227	38.2792	6.13113e-10	2.63767e-08
ENSMUSG00000029056	Pank4	0.459514	6.23006	38.1966	6.39648e-10	2.74323e-08
ENSMUSG00000085438	Oip5os1	0.398677	8.87689	38.1925	6.4098e-10	2.74323e-08
ENSMUSG00000037805	Rpl10a	0.461543	7.1774	38.1782	6.45707e-10	2.7563e-08
ENSMUSG00000026024	Als2	0.462966	6.70439	38.107	6.69702e-10	2.85134e-08
ENSMUSG00000028412	Slc44a1	0.540721	6.51538	37.8811	7.51921e-10	3.19314e-08
ENSMUSG00000024186	Rgs11	-0.577662	6.60306	37.8724	7.55243e-10	3.19901e-08
ENSMUSG00000019970	Sgk1	0.707244	7.08475	37.7515	8.03546e-10	3.39488e-08
ENSMUSG00000021804	Rgr	2.02016	5.1789	37.6387	8.51363e-10	3.5877e-08
ENSMUSG00000027674	Pex5l	0.733128	7.9704	37.6089	8.64477e-10	3.63367e-08
ENSMUSG00000001911	Nfix	-0.379493	7.3031	37.5879	8.73849e-10	3.66372e-08
ENSMUSG00000020806	Rhbdf2	0.883639	4.20296	37.5694	8.82162e-10	3.68919e-08
ENSMUSG00000040681	Hmgn1	0.623124	8.95068	37.536	8.97406e-10	3.74343e-08
ENSMUSG00000005886	Ncoa2	0.458422	7.98073	37.4838	9.21732e-10	3.82566e-08
ENSMUSG00000068290	Ddrgk1	0.395733	6.33692	37.4838	9.21761e-10	3.82566e-08
ENSMUSG00000091537	Tma7	0.78254	8.18364	37.4685	9.29009e-10	3.84605e-08
ENSMUSG00000063659	Zbtb18	0.48004	7.13039	37.3212	1.00188e-09	4.13735e-08
ENSMUSG00000001750	Tcirg1	-0.795609	4.02927	37.1678	1.08387e-09	4.46472e-08
ENSMUSG00000027893	Ahcyl1	0.406868	8.41588	37.0234	1.16721e-09	4.79605e-08
ENSMUSG00000037486	Asxl2	0.450577	6.00894	37.0166	1.17126e-09	4.80071e-08
ENSMUSG00000034473	Sec22a	0.61587	5.23058	37.0038	1.179e-09	4.82044e-08
ENSMUSG00000085968	Gm13027	1.07744	3.30708	36.989	1.188e-09	4.84522e-08
ENSMUSG00000066113	Adamtsl1	-0.611144	5.17556	36.9657	1.20226e-09	4.89125e-08
ENSMUSG00000022257	Laptm4b	0.446911	8.82329	36.9562	1.20815e-09	4.90313e-08
ENSMUSG00000032841	Prr5l	-0.838474	3.45934	36.9384	1.21918e-09	4.93575e-08
ENSMUSG00000040714	Klc3	0.466862	7.29106	36.867	1.26469e-09	5.10742e-08
ENSMUSG00000021928	Ebpl	0.96373	5.56326	36.8481	1.27702e-09	5.1446e-08
ENSMUSG00000018648	Dusp14	0.823014	4.02255	36.8258	1.29171e-09	5.19111e-08
ENSMUSG00000030970	Ctbp2	0.405892	8.37125	36.7889	1.31635e-09	5.27724e-08
ENSMUSG00000023011	Faim2	-0.515932	8.70319	36.6032	1.44794e-09	5.79069e-08
ENSMUSG00000029663	Gngt1	0.876855	9.07623	36.5019	1.52516e-09	6.08477e-08
ENSMUSG00000038437	Mllt6	0.388273	8.94639	36.436	1.57762e-09	6.27883e-08
ENSMUSG00000028551	Cdkn2c	0.837989	3.36057	36.4166	1.59342e-09	6.32647e-08
ENSMUSG00000078588	Ccdc24	0.678768	3.9798	36.359	1.64119e-09	6.50047e-08
ENSMUSG00000075330	A930003A15Rik	0.812498	5.3961	36.333	1.66327e-09	6.56686e-08
ENSMUSG00000034837	Gnat1	1.07704	12.6616	36.3299	1.66593e-09	6.56686e-08
ENSMUSG00000037977	6430571L13Rik	0.638199	5.28205	36.2492	1.73632e-09	6.82672e-08
ENSMUSG00000031755	Bbs2	0.502412	6.09532	36.2449	1.74014e-09	6.82672e-08
ENSMUSG00000087141	Plcxd2	0.380983	7.39225	36.1913	1.78864e-09	6.98778e-08
ENSMUSG00000063077	Kif1b	0.477761	10.1104	36.1902	1.78967e-09	6.98778e-08
ENSMUSG00000051444	Bbs12	0.631733	4.66771	36.1838	1.79558e-09	6.99427e-08
ENSMUSG00000032097	Ddx6	0.402091	8.14293	36.102	1.87259e-09	7.27704e-08
ENSMUSG00000004698	Hdac9	0.442881	6.50254	36.0791	1.89473e-09	7.34574e-08
ENSMUSG00000003585	Sec14l2	0.907556	5.70533	36.0639	1.90955e-09	7.38584e-08
ENSMUSG00000022994	Adcy6	0.444858	6.90427	36.0326	1.94047e-09	7.48785e-08
ENSMUSG00000022037	Clu	-0.505137	10.7386	35.9934	1.97983e-09	7.62189e-08
ENSMUSG00000021071	Trim9	-0.47006	7.03866	35.9675	2.00632e-09	7.70584e-08
ENSMUSG00000032352	Lrrc1	0.524162	5.5064	35.9621	2.01197e-09	7.70957e-08
ENSMUSG00000036800	Fam135b	-0.539781	5.3126	35.9327	2.0425e-09	7.80842e-08
ENSMUSG00000054256	Msi1	0.373812	9.14526	35.8979	2.07936e-09	7.93094e-08
ENSMUSG00000023809	Rps6ka2	0.425221	7.54435	35.8833	2.095e-09	7.97213e-08
ENSMUSG00000092174	NA	1.32621	1.55558	35.8265	2.15695e-09	8.18894e-08
ENSMUSG00000048706	Lurap1l	0.564105	5.54057	35.7715	2.21867e-09	8.40392e-08
ENSMUSG00000021256	Vash1	0.441142	6.66041	35.7206	2.27747e-09	8.60686e-08
ENSMUSG00000015305	Sash1	-0.50698	5.79198	35.605	2.41668e-09	9.11204e-08
ENSMUSG00000025789	St8sia2	-0.600684	5.46893	35.5845	2.44217e-09	9.18713e-08
ENSMUSG00000053025	Sv2b	0.439054	9.25933	35.3693	2.72759e-09	1.02375e-07
ENSMUSG00000041044	Lrit1	0.483009	8.71982	35.3616	2.73833e-09	1.02544e-07
ENSMUSG00000042207	Kdm5b	0.483705	7.87787	35.2898	2.84114e-09	1.06153e-07
ENSMUSG00000006464	Bbs1	0.381687	7.05965	35.2655	2.87686e-09	1.07245e-07
ENSMUSG00000050619	Zscan29	0.539627	5.39062	35.2528	2.89572e-09	1.07704e-07
ENSMUSG00000037224	Zfyve28	0.657377	6.4859	35.2043	2.96864e-09	1.10167e-07
ENSMUSG00000041828	Abca8a	-0.578375	8.39801	35.0657	3.18769e-09	1.18031e-07
ENSMUSG00000013155	Enkd1	0.846951	3.58168	35.0298	3.24698e-09	1.19956e-07
ENSMUSG00000020661	Dnmt3a	0.411624	8.54279	35.0166	3.26914e-09	1.20505e-07
ENSMUSG00000020431	Adcy1	0.470809	8.91027	34.9281	3.42107e-09	1.25824e-07
ENSMUSG00000079550	Mpp4	0.611159	7.98384	34.8914	3.48611e-09	1.27663e-07
ENSMUSG00000044768	Macir	0.592048	5.75435	34.8912	3.48659e-09	1.27663e-07
ENSMUSG00000053716	Dusp7	0.432539	6.1987	34.862	3.53913e-09	1.293e-07
ENSMUSG00000035314	Gdpd5	0.520973	7.06589	34.8502	3.56066e-09	1.29596e-07
ENSMUSG00000037936	Scarb1	0.508553	7.00015	34.849	3.56297e-09	1.29596e-07
ENSMUSG00000033192	Lpcat2	0.68616	5.28307	34.8126	3.63023e-09	1.31752e-07
ENSMUSG00000061731	Ext1	0.603421	5.65095	34.7631	3.7236e-09	1.34843e-07
ENSMUSG00000002957	Ap2a2	0.399655	8.6053	34.701	3.84438e-09	1.38912e-07
ENSMUSG00000025496	Drd4	0.827106	6.72644	34.6745	3.89696e-09	1.40504e-07
ENSMUSG00000028255	Clca1	-0.62115	4.80054	34.6095	4.02937e-09	1.44961e-07
ENSMUSG00000025608	Podxl	0.726087	7.55489	34.5752	4.10103e-09	1.47217e-07
ENSMUSG00000045246	Kcng4	-0.438613	6.08555	34.5692	4.1136e-09	1.47347e-07
ENSMUSG00000024590	Lmnb1	0.74389	5.10643	34.4852	4.29504e-09	1.53513e-07
ENSMUSG00000031563	Wwc2	0.59217	6.7879	34.3481	4.60855e-09	1.64362e-07
ENSMUSG00000020108	Ddit4	0.54823	6.95416	34.3121	4.69457e-09	1.67068e-07
ENSMUSG00000043671	Dpy19l3	-0.514549	5.46625	34.3034	4.71568e-09	1.67231e-07
ENSMUSG00000067206	Lrrc66	-0.723464	3.90721	34.3018	4.71946e-09	1.67231e-07
ENSMUSG00000005124	Ccn4	0.952585	4.77474	34.217	4.9296e-09	1.74303e-07
ENSMUSG00000029086	Prom1	0.901055	9.18834	34.1873	5.00541e-09	1.76604e-07
ENSMUSG00000028639	Ybx1	0.493838	8.04836	34.1438	5.11863e-09	1.80213e-07
ENSMUSG00000009470	Tnpo1	0.536365	8.53908	34.1377	5.1348e-09	1.80397e-07
ENSMUSG00000020272	Stk10	-0.696679	3.76771	34.1038	5.22504e-09	1.83176e-07
ENSMUSG00000026830	Ermn	1.57929	2.04997	34.0386	5.40308e-09	1.89016e-07
ENSMUSG00000017466	Timp2	-0.429907	7.86171	34.0041	5.49954e-09	1.91983e-07
ENSMUSG00000016319	Slc25a5	0.393168	7.69955	34	5.51124e-09	1.91984e-07
ENSMUSG00000041920	Slc16a6	0.803747	6.50285	33.9711	5.59372e-09	1.94447e-07
ENSMUSG00000032648	Pygm	-0.438005	7.62725	33.9622	5.61946e-09	1.9493e-07
ENSMUSG00000072624	Gm5460	1.38403	1.32371	33.8939	5.82013e-09	2.01467e-07
ENSMUSG00000041959	S100a10	-0.60334	4.60334	33.8784	5.86676e-09	2.02505e-07
ENSMUSG00000030513	Pcsk6	-0.462187	5.72129	33.8757	5.87469e-09	2.02505e-07
ENSMUSG00000018398	Septin8	-0.346465	7.78999	33.7542	6.25338e-09	2.15108e-07
ENSMUSG00000037933	Bicd2	0.387124	6.77782	33.6495	6.59912e-09	2.26529e-07
ENSMUSG00000044708	Kcnj10	-0.434149	7.21655	33.5881	6.81092e-09	2.33313e-07
ENSMUSG00000020723	Cacng4	-0.439037	7.24155	33.4698	7.2378e-09	2.47422e-07
ENSMUSG00000036181	H1f2	0.956292	5.66582	33.4651	7.25531e-09	2.47507e-07
ENSMUSG00000040389	Wdr47	0.3604	7.40389	33.453	7.30078e-09	2.48543e-07
ENSMUSG00000022500	Litaf	-1.08165	3.20022	33.4472	7.3225e-09	2.48769e-07
ENSMUSG00000035151	Elmod2	0.489499	6.56182	33.4246	7.40827e-09	2.51165e-07
ENSMUSG00000022949	Clic6	1.82185	2.67556	33.4178	7.43412e-09	2.51524e-07
ENSMUSG00000020482	Ccdc117	0.519479	5.81664	33.4081	7.47119e-09	2.5226e-07
ENSMUSG00000025645	Ccdc51	0.667681	3.88715	33.3122	7.84887e-09	2.6447e-07
ENSMUSG00000066892	Fbxl12	0.480838	4.97083	33.2774	7.99068e-09	2.68699e-07
ENSMUSG00000024610	Cd74	-3.64586	3.21092	33.2338	8.17193e-09	2.74234e-07
ENSMUSG00000055632	Hmcn2	-1.02222	3.68134	33.2156	8.24878e-09	2.7625e-07
ENSMUSG00000003573	Homer3	0.560347	5.06827	33.1499	8.53219e-09	2.85162e-07
ENSMUSG00000034349	Smc4	0.634862	4.85266	33.1218	8.65613e-09	2.88719e-07
ENSMUSG00000026255	Efhd1	-0.630331	4.57131	33.0824	8.83359e-09	2.94042e-07
ENSMUSG00000020427	Igfbp3	1.32746	2.07767	33.0371	9.04159e-09	3.0036e-07
ENSMUSG00000019971	Cep290	0.483872	6.40497	32.8977	9.71361e-09	3.22034e-07
ENSMUSG00000046792	Zfp787	0.550554	5.63474	32.7592	1.04311e-08	3.44922e-07
ENSMUSG00000038495	Otud7b	0.470882	7.56276	32.7565	1.04458e-08	3.44922e-07
ENSMUSG00000037622	Wdtc1	0.457685	7.99909	32.7275	1.06026e-08	3.49398e-07
ENSMUSG00000020601	Trib2	0.395149	7.67157	32.6819	1.08542e-08	3.56283e-07
ENSMUSG00000042406	Atf4	0.385944	7.93997	32.6818	1.08548e-08	3.56283e-07
ENSMUSG00000042961	Egflam	0.787295	7.92436	32.6748	1.08943e-08	3.56868e-07
ENSMUSG00000045312	Lhfpl2	-0.394081	6.23885	32.6473	1.10492e-08	3.60949e-07
ENSMUSG00000037112	Sik2	0.574403	5.75723	32.645	1.10626e-08	3.60949e-07
ENSMUSG00000038886	Man2a2	0.392366	9.01652	32.6283	1.11577e-08	3.63331e-07
ENSMUSG00000020674	Pxdn	-0.719371	5.80589	32.5554	1.1584e-08	3.7647e-07
ENSMUSG00000026457	Adipor1	0.752081	8.67477	32.5044	1.18921e-08	3.85399e-07
ENSMUSG00000031789	Cngb1	0.968354	8.16176	32.5022	1.19056e-08	3.85399e-07
ENSMUSG00000086013	Gm15706	0.718378	3.91827	32.4165	1.24426e-08	4.01993e-07
ENSMUSG00000032238	Rora	0.366387	8.10527	32.3962	1.25732e-08	4.05417e-07
ENSMUSG00000031167	Rbm3	0.553942	5.75909	32.3425	1.29255e-08	4.15965e-07
ENSMUSG00000051413	Plagl2	0.583221	6.10025	32.3166	1.30989e-08	4.20722e-07
ENSMUSG00000024052	Lpin2	0.349187	6.94054	32.2646	1.34539e-08	4.31283e-07
ENSMUSG00000017146	Brca1	0.992578	2.89131	32.2478	1.35708e-08	4.34185e-07
ENSMUSG00000028188	Spata1	0.893438	3.32321	32.2278	1.37115e-08	4.37837e-07
ENSMUSG00000017376	Nlk	0.385571	7.91504	32.1942	1.39505e-08	4.44608e-07
ENSMUSG00000031451	Gas6	0.390226	7.82832	32.1736	1.40995e-08	4.48489e-07
ENSMUSG00000086232	Gm7546	1.34825	3.00839	32.0414	1.50925e-08	4.7915e-07
ENSMUSG00000030822	Prr14	0.451556	6.18719	32.035	1.51419e-08	4.79793e-07
ENSMUSG00000031732	Phlpp2	0.461475	7.30842	31.9567	1.57646e-08	4.98566e-07
ENSMUSG00000031538	Plat	-0.57635	5.20908	31.8665	1.65144e-08	5.2128e-07
ENSMUSG00000017686	Rhot1	0.515558	7.84198	31.8297	1.68296e-08	5.30214e-07
ENSMUSG00000006567	Atp7b	0.594283	4.18078	31.7974	1.71119e-08	5.38077e-07
ENSMUSG00000052609	Plekhg3	0.583379	5.53873	31.7499	1.75356e-08	5.49635e-07
ENSMUSG00000039910	Cited2	0.427931	7.19151	31.7466	1.75661e-08	5.49635e-07
ENSMUSG00000026274	Pask	0.71902	3.62437	31.7451	1.75795e-08	5.49635e-07
ENSMUSG00000021377	Dek	0.401197	6.30275	31.7409	1.76168e-08	5.49759e-07
ENSMUSG00000032902	Slc16a1	0.504336	7.71403	31.7141	1.78624e-08	5.56368e-07
ENSMUSG00000029166	Mapre3	0.329416	7.8711	31.6446	1.85128e-08	5.7554e-07
ENSMUSG00000052812	Atad2b	0.602595	5.42189	31.4954	1.99917e-08	6.20346e-07
ENSMUSG00000058881	Zfp516	0.590776	7.41698	31.4754	2.01987e-08	6.25591e-07
ENSMUSG00000019978	Epb41l2	0.523385	9.32719	31.4636	2.03216e-08	6.28215e-07
ENSMUSG00000031636	Pdlim3	-0.508437	5.03101	31.4548	2.04136e-08	6.29879e-07
ENSMUSG00000035513	Ntng2	0.460508	6.48609	31.4474	2.04918e-08	6.31109e-07
ENSMUSG00000030110	Ret	-0.442524	6.84096	31.4347	2.06266e-08	6.34077e-07
ENSMUSG00000038122	Tbc1d32	0.553122	4.98103	31.4138	2.08489e-08	6.39717e-07
ENSMUSG00000044338	Aplnr	-1.4613	1.46277	31.4063	2.09301e-08	6.41013e-07
ENSMUSG00000035476	Tab3	0.548081	5.37003	31.3021	2.20843e-08	6.75107e-07
ENSMUSG00000047298	Kcnv2	0.827237	8.59754	31.2062	2.32029e-08	7.07567e-07
ENSMUSG00000039194	Rlbp1	-0.466742	9.24821	31.2037	2.3232e-08	7.07567e-07
ENSMUSG00000032599	Ip6k2	0.363961	7.22486	31.182	2.34938e-08	7.13236e-07
ENSMUSG00000079465	Col4a3	1.05215	2.88329	31.1811	2.35047e-08	7.13236e-07
ENSMUSG00000006289	Osgep	0.413784	5.60659	31.1316	2.41109e-08	7.30285e-07
ENSMUSG00000042557	Sin3a	0.411956	6.66569	31.1265	2.41743e-08	7.30862e-07
ENSMUSG00000028289	Epha7	-0.431462	5.72137	31.0496	2.51512e-08	7.59004e-07
ENSMUSG00000024666	Tmem138	0.59305	4.52957	31.037	2.5315e-08	7.62551e-07
ENSMUSG00000028572	Hook1	0.396211	7.33529	30.8331	2.81196e-08	8.45485e-07
ENSMUSG00000031283	Chrdl1	-0.440801	5.52874	30.793	2.8707e-08	8.61577e-07
ENSMUSG00000035776	Cd99l2	-0.422652	5.81424	30.656	3.0807e-08	9.22923e-07
ENSMUSG00000034853	Acot11	-0.486498	5.53798	30.6338	3.11619e-08	9.3186e-07
ENSMUSG00000000617	Grm6	-0.564559	7.96693	30.5913	3.18519e-08	9.49792e-07
ENSMUSG00000059058	Tma7-ps	0.772634	5.22983	30.5898	3.18768e-08	9.49792e-07
ENSMUSG00000027177	Hipk3	0.445384	7.30978	30.5711	3.21848e-08	9.57237e-07
ENSMUSG00000026864	Hspa5	0.381022	8.35772	30.5394	3.27146e-08	9.71241e-07
ENSMUSG00000037395	Rcor3	0.492903	4.98716	30.5196	3.30505e-08	9.79447e-07
ENSMUSG00000036390	Gadd45a	0.675635	4.38957	30.4878	3.35965e-08	9.9384e-07
ENSMUSG00000022842	Ece2	-0.549001	5.69276	30.4805	3.37231e-08	9.94401e-07
ENSMUSG00000031659	Adcy7	-1.15771	2.42636	30.4798	3.37361e-08	9.94401e-07
ENSMUSG00000006356	Crip2	-0.444529	5.77391	30.4248	3.47063e-08	1.02117e-06
ENSMUSG00000052698	Tln2	0.353207	8.00972	30.4014	3.51271e-08	1.03171e-06
ENSMUSG00000060260	Pwwp2b	0.554232	4.91679	30.2942	3.71242e-08	1.08843e-06
ENSMUSG00000043154	Ppp2r3a	0.375405	6.17768	30.2723	3.75445e-08	1.09879e-06
ENSMUSG00000027940	Tpm3	-0.394347	6.72202	30.2428	3.81201e-08	1.11366e-06
ENSMUSG00000038644	Pold1	0.559883	4.39276	30.2022	3.89267e-08	1.13521e-06
ENSMUSG00000042042	Csgalnact2	0.525801	5.06053	30.1968	3.90361e-08	1.13639e-06
ENSMUSG00000022788	Fgd4	0.459527	6.32235	30.1817	3.93395e-08	1.1432e-06
ENSMUSG00000024519	Cplx4	0.793899	8.40589	30.1607	3.97678e-08	1.15362e-06
ENSMUSG00000038145	Snrk	0.524831	7.58718	30.1084	4.08552e-08	1.18308e-06
ENSMUSG00000030055	Rab43	0.491174	5.50759	30.0714	4.16432e-08	1.20378e-06
ENSMUSG00000070570	Slc17a7	0.477237	10.6835	29.9931	4.33582e-08	1.25116e-06
ENSMUSG00000027162	Lin7c	0.369499	6.81087	29.8893	4.57421e-08	1.31764e-06
ENSMUSG00000056394	Lig1	0.522601	4.40136	29.8806	4.59491e-08	1.3213e-06
ENSMUSG00000032702	Kank1	0.685076	5.72836	29.8489	4.67052e-08	1.3407e-06
ENSMUSG00000006782	Cnp	-0.483873	5.54839	29.764	4.87965e-08	1.3983e-06
ENSMUSG00000039257	Vstm2b	-0.437309	5.8195	29.6986	5.04713e-08	1.44378e-06
ENSMUSG00000031608	Galnt7	0.696594	5.93897	29.683	5.08788e-08	1.45291e-06
ENSMUSG00000085128	NA	-1.08283	2.40504	29.6646	5.13642e-08	1.46184e-06
ENSMUSG00000030032	Wdr54	0.591188	3.89237	29.6644	5.13689e-08	1.46184e-06
ENSMUSG00000085376	Gm14508	1.24013	1.8059	29.6452	5.18812e-08	1.47387e-06
ENSMUSG00000026797	Stxbp1	0.38334	10.4153	29.6378	5.20799e-08	1.47697e-06
ENSMUSG00000057315	Arhgap24	0.452851	6.52066	29.6088	5.28646e-08	1.49665e-06
ENSMUSG00000007594	Hapln4	-0.853486	3.95916	29.4876	5.62747e-08	1.59046e-06
ENSMUSG00000026235	Epha4	-0.472332	6.5338	29.4571	5.71687e-08	1.61296e-06
ENSMUSG00000029640	Usp12	0.378609	7.06417	29.443	5.75867e-08	1.62198e-06
ENSMUSG00000079442	St6galnac4	-0.446759	5.54707	29.3905	5.91669e-08	1.66364e-06
ENSMUSG00000053062	Jam2	0.35726	7.15551	29.3322	6.09755e-08	1.71157e-06
ENSMUSG00000025888	Casp1	-2.66911	0.363625	29.2538	6.34916e-08	1.77884e-06
ENSMUSG00000027284	Cdan1	0.420516	5.6576	29.2509	6.35877e-08	1.77884e-06
ENSMUSG00000067851	Arfgef1	0.336368	8.14131	29.2107	6.49197e-08	1.81302e-06
ENSMUSG00000020325	Fstl3	0.940192	2.34395	29.1502	6.69777e-08	1.86733e-06
ENSMUSG00000037960	Card19	0.768275	4.16643	29.1386	6.73801e-08	1.87538e-06
ENSMUSG00000010086	Rnf112	-0.635606	4.78402	29.0549	7.0356e-08	1.9549e-06
ENSMUSG00000043687	1190005I06Rik	0.556506	4.92092	29.0355	7.10647e-08	1.97127e-06
ENSMUSG00000051390	Zbtb22	0.429864	6.09123	29.0237	7.14997e-08	1.98e-06
ENSMUSG00000037736	Limch1	-0.325804	6.86614	29.0094	7.20266e-08	1.99125e-06
ENSMUSG00000048617	Rtbdn	0.670681	8.52097	28.8483	7.82726e-08	2.1603e-06
ENSMUSG00000090071	Cdk5r2	0.413647	7.66319	28.8408	7.85786e-08	2.16512e-06
ENSMUSG00000029632	Ndufa4	0.35309	7.32893	28.8142	7.96654e-08	2.1914e-06
ENSMUSG00000027506	Tpd52	0.356239	7.68563	28.7165	8.3785e-08	2.30088e-06
ENSMUSG00000019920	Lims1	0.557155	4.89813	28.6984	8.4575e-08	2.31569e-06
ENSMUSG00000008932	Slc1a7	0.334875	7.33052	28.6977	8.46057e-08	2.31569e-06
ENSMUSG00000024087	Cyp1b1	-0.557118	5.05975	28.5755	9.01143e-08	2.46238e-06
ENSMUSG00000021796	Bmpr1a	0.405094	6.82101	28.5361	9.19658e-08	2.50881e-06
ENSMUSG00000028397	Kdm4c	0.526337	7.06061	28.4668	9.53176e-08	2.59595e-06
ENSMUSG00000021072	Tmx1	0.351597	6.83583	28.4612	9.55946e-08	2.59919e-06
ENSMUSG00000003810	Mast2	0.323658	7.4415	28.407	9.83101e-08	2.66863e-06
ENSMUSG00000089890	Gm16055	1.16628	1.39544	28.4013	9.85977e-08	2.67203e-06
ENSMUSG00000030748	Il4ra	-0.617061	4.17207	28.3947	9.89369e-08	2.67682e-06
ENSMUSG00000014850	Msh3	0.457178	5.05564	28.3793	9.97259e-08	2.69374e-06
ENSMUSG00000070407	Hs3st3b1	0.916728	6.42056	28.3381	1.01872e-07	2.7472e-06
ENSMUSG00000028937	Acot7	-0.360266	7.43339	28.2763	1.05175e-07	2.83166e-06
ENSMUSG00000062859	Tcp11	1.02195	3.92937	28.2281	1.07827e-07	2.89831e-06
ENSMUSG00000074652	Myh7b	0.730721	2.98606	28.1976	1.09539e-07	2.93584e-06
ENSMUSG00000037957	Wdr20	0.477466	5.39071	28.1969	1.0958e-07	2.93584e-06
ENSMUSG00000030077	Chl1	-0.58193	4.89535	28.1702	1.11102e-07	2.97179e-06
ENSMUSG00000028580	Pum1	0.3252	7.10229	28.1455	1.12532e-07	3.00516e-06
ENSMUSG00000024518	Rax	0.437225	6.86176	28.1197	1.14041e-07	3.03743e-06
ENSMUSG00000032249	Anp32a	0.39265	8.61068	28.1185	1.14109e-07	3.03743e-06
ENSMUSG00000070733	Fryl	0.366371	8.40813	28.0759	1.16648e-07	3.10002e-06
ENSMUSG00000045180	Shroom2	0.511253	6.32592	28.0699	1.1701e-07	3.10462e-06
ENSMUSG00000020311	Erlec1	0.434022	5.98309	28.0132	1.2049e-07	3.18722e-06
ENSMUSG00000031557	Plekha2	0.82052	5.62704	28.0129	1.2051e-07	3.18722e-06
ENSMUSG00000035181	Heatr5a	0.564161	6.28527	27.986	1.22195e-07	3.2266e-06
ENSMUSG00000044375	Pcare	0.682541	8.77682	27.9571	1.24034e-07	3.26992e-06
ENSMUSG00000025316	Banp	0.609116	4.80083	27.9431	1.24934e-07	3.2884e-06
ENSMUSG00000022197	Pdzd2	0.3992	7.18039	27.9158	1.26708e-07	3.32977e-06
ENSMUSG00000022280	Rnf19a	0.414821	6.02754	27.9034	1.27525e-07	3.34591e-06
ENSMUSG00000020598	Nrcam	-0.383666	7.85312	27.8923	1.28259e-07	3.35982e-06
ENSMUSG00000047215	Rpl9	0.32542	7.1561	27.8868	1.28624e-07	3.36404e-06
ENSMUSG00000025950	Idh1	0.43605	6.08847	27.8666	1.29977e-07	3.39402e-06
ENSMUSG00000027360	Hdc	1.91231	0.675666	27.8602	1.30404e-07	3.39979e-06
ENSMUSG00000060477	Irak2	-0.655259	4.92561	27.8348	1.32128e-07	3.43928e-06
ENSMUSG00000074674	NA	0.484348	5.33035	27.8152	1.33475e-07	3.46888e-06
ENSMUSG00000020519	Sap30l	0.487663	4.54461	27.8086	1.3393e-07	3.47521e-06
ENSMUSG00000038173	Enpp6	-1.81748	0.584485	27.6643	1.44301e-07	3.73815e-06
ENSMUSG00000019487	Trip10	0.617898	4.3886	27.6614	1.44517e-07	3.73815e-06
ENSMUSG00000091337	Eid1	0.640886	5.16031	27.6102	1.48396e-07	3.83248e-06
ENSMUSG00000020647	Ncoa1	0.339231	7.77521	27.5809	1.50663e-07	3.88493e-06
ENSMUSG00000026018	Ica1l	-0.58613	4.09789	27.5516	1.52959e-07	3.93798e-06
ENSMUSG00000023909	Paqr4	0.417409	6.78694	27.5055	1.56646e-07	4.02661e-06
ENSMUSG00000045817	Zfp36l2	0.542661	6.67984	27.4954	1.57467e-07	4.0414e-06
ENSMUSG00000018377	Vezf1	0.368625	7.43343	27.3953	1.65837e-07	4.2496e-06
ENSMUSG00000030259	Rassf8	0.395926	5.80268	27.3535	1.69457e-07	4.33562e-06
ENSMUSG00000042050	Dync2i1	0.735736	5.21222	27.3457	1.70147e-07	4.34652e-06
ENSMUSG00000055022	Cntn1	-0.372914	7.7446	27.3119	1.73143e-07	4.41623e-06
ENSMUSG00000040554	Aipl1	0.581728	9.17845	27.237	1.79984e-07	4.5836e-06
ENSMUSG00000017344	Vtn	0.790553	8.98607	27.1731	1.86025e-07	4.73015e-06
ENSMUSG00000024993	Dennd10	0.447337	5.76766	27.1555	1.87733e-07	4.76622e-06
ENSMUSG00000019961	Tmpo	0.4076	6.15665	27.1222	1.90994e-07	4.84156e-06
ENSMUSG00000035539	Ccdc180	1.08901	2.11687	27.0893	1.94266e-07	4.91694e-06
ENSMUSG00000047407	Tgif1	-0.971012	2.39537	27.0542	1.97832e-07	4.99951e-06
ENSMUSG00000019997	Ccn2	-0.524268	6.338	27.0393	1.99359e-07	5.03039e-06
ENSMUSG00000037408	Cnnm4	0.474434	6.87103	26.9827	2.05288e-07	5.17206e-06
ENSMUSG00000043496	Tril	-0.467309	5.7088	26.9654	2.07135e-07	5.21064e-06
ENSMUSG00000041046	Ramp3	0.807167	3.7921	26.9386	2.10022e-07	5.27316e-06
ENSMUSG00000021013	Ttc8	0.504673	6.29372	26.9364	2.10261e-07	5.27316e-06
ENSMUSG00000048218	Amigo2	-0.370981	7.10941	26.9207	2.11974e-07	5.30805e-06
ENSMUSG00000028982	Slc25a33	0.47497	6.33101	26.9112	2.13017e-07	5.32606e-06
ENSMUSG00000059208	Hnrnpm	0.35584	7.67862	26.9035	2.13867e-07	5.33921e-06
ENSMUSG00000027459	Fam110a	0.831701	4.47235	26.8801	2.16477e-07	5.39621e-06
ENSMUSG00000020140	Lgr5	-0.439465	5.60756	26.8491	2.19978e-07	5.47518e-06
ENSMUSG00000054752	Fsd1l	0.584257	6.12324	26.8046	2.25096e-07	5.59414e-06
ENSMUSG00000063455	D630045J12Rik	0.430103	6.52429	26.7928	2.26479e-07	5.61878e-06
ENSMUSG00000037280	Galnt6	-2.49375	0.0229916	26.7898	2.26828e-07	5.61878e-06
ENSMUSG00000032121	Tmem218	0.61799	4.41421	26.7874	2.27111e-07	5.61878e-06
ENSMUSG00000039117	Taf4	0.458777	5.27999	26.7811	2.27855e-07	5.62875e-06
ENSMUSG00000020895	Tmem107	0.754361	3.77988	26.734	2.33475e-07	5.75893e-06
ENSMUSG00000021187	Tc2n	2.0934	-0.532806	26.7157	2.35705e-07	5.80524e-06
ENSMUSG00000057914	Cacnb2	0.493174	7.36858	26.7081	2.36628e-07	5.81928e-06
ENSMUSG00000031822	Gse1	0.309458	7.74014	26.6799	2.40108e-07	5.89607e-06
ENSMUSG00000039530	NA	0.423006	6.64664	26.6305	2.46322e-07	6.03964e-06
ENSMUSG00000057286	St6galnac2	0.602023	5.21826	26.622	2.47409e-07	6.0573e-06
ENSMUSG00000021684	Pde8b	0.408029	6.31481	26.6128	2.48595e-07	6.0773e-06
ENSMUSG00000031555	Adam9	0.47141	7.01884	26.6059	2.4948e-07	6.08989e-06
ENSMUSG00000015335	Zdhhc12	0.626039	4.1295	26.5367	2.5858e-07	6.30269e-06
ENSMUSG00000020389	Cdkl3	0.576069	4.10948	26.5246	2.60205e-07	6.33294e-06
ENSMUSG00000010505	Myt1	0.356901	6.40687	26.5139	2.61651e-07	6.35874e-06
ENSMUSG00000004364	Cul3	0.355741	7.99951	26.4309	2.73137e-07	6.62136e-06
ENSMUSG00000032076	Cadm1	0.332916	8.59635	26.43	2.73261e-07	6.62136e-06
ENSMUSG00000059436	Max	0.326942	6.47863	26.4271	2.7368e-07	6.62178e-06
ENSMUSG00000039126	Prune2	-0.409048	7.91381	26.3717	2.81638e-07	6.80433e-06
ENSMUSG00000033871	Ppargc1b	0.549621	5.63393	26.3623	2.83015e-07	6.82759e-06
ENSMUSG00000051920	Rspo2	1.60577	1.15464	26.3395	2.86375e-07	6.89854e-06
ENSMUSG00000028159	Dapp1	-0.629182	4.06183	26.325	2.88529e-07	6.94028e-06
ENSMUSG00000071226	Cecr2	0.43919	6.26343	26.3196	2.89342e-07	6.94968e-06
ENSMUSG00000035093	Secisbp2l	0.29501	7.28113	26.2654	2.97569e-07	7.1369e-06
ENSMUSG00000035919	Bbs9	0.723286	6.27023	26.2457	3.00625e-07	7.1997e-06
ENSMUSG00000050017	Pitpnb	0.320189	6.56837	26.2275	3.03474e-07	7.25739e-06
ENSMUSG00000002249	Tead3	0.552665	4.50285	26.2094	3.06336e-07	7.31521e-06
ENSMUSG00000028461	Ccdc107	0.565422	5.44165	26.2041	3.07165e-07	7.32304e-06
ENSMUSG00000004098	Col5a3	0.991787	3.52653	26.2017	3.07553e-07	7.32304e-06
ENSMUSG00000056342	Usp34	0.317242	8.07914	26.1904	3.09357e-07	7.35537e-06
ENSMUSG00000086688	Gm11560	0.817796	2.55014	26.1471	3.1637e-07	7.51129e-06
ENSMUSG00000068154	Insm1	0.878094	4.85555	26.142	3.17202e-07	7.52019e-06
ENSMUSG00000059895	Ptp4a3	0.640074	8.73336	26.1143	3.21785e-07	7.61507e-06
ENSMUSG00000048490	Nrip1	0.367221	6.57524	26.1123	3.22128e-07	7.61507e-06
ENSMUSG00000037062	Sh3glb1	0.429335	6.14266	26.096	3.24859e-07	7.66862e-06
ENSMUSG00000035206	Sppl2b	0.369001	6.06586	26.0803	3.27508e-07	7.7201e-06
ENSMUSG00000026239	Pde6d	0.373011	6.57268	26.0765	3.28153e-07	7.72425e-06
ENSMUSG00000030265	Kras	0.450463	6.35576	26.0604	3.30899e-07	7.77778e-06
ENSMUSG00000086914	Gm16124	1.04372	1.80809	26.0432	3.33862e-07	7.83027e-06
ENSMUSG00000032418	Me1	0.402618	6.93413	26.0381	3.34751e-07	7.83027e-06
ENSMUSG00000004558	Ndrg2	-0.321591	7.32158	26.0352	3.35251e-07	7.83027e-06
ENSMUSG00000067367	Lyar	0.620475	6.17692	26.034	3.35456e-07	7.83027e-06
ENSMUSG00000001768	Rin2	-0.485117	5.56525	26.0337	3.35508e-07	7.83027e-06
ENSMUSG00000034739	Mfrp	1.8949	3.43838	26.0055	3.40438e-07	7.93409e-06
ENSMUSG00000047466	8030462N17Rik	0.377703	5.97712	25.9459	3.51121e-07	8.1715e-06
ENSMUSG00000036990	Otud4	0.363968	6.15753	25.9371	3.52732e-07	8.19742e-06
ENSMUSG00000021536	Adcy2	-0.364362	7.17745	25.9218	3.55528e-07	8.25076e-06
ENSMUSG00000020444	Guk1	0.405607	7.57758	25.8623	3.6666e-07	8.49714e-06
ENSMUSG00000064115	Cadm2	0.330289	7.42445	25.7799	3.82657e-07	8.85538e-06
ENSMUSG00000017837	Nkiras2	0.533676	5.34259	25.7586	3.86895e-07	8.94092e-06
ENSMUSG00000041075	Fzd7	-0.575192	4.28066	25.7397	3.907e-07	9.01619e-06
ENSMUSG00000028766	Alpl	0.694617	7.04531	25.7221	3.94289e-07	9.08629e-06
ENSMUSG00000020196	Cabin1	0.351877	6.62369	25.6601	4.07169e-07	9.37001e-06
ENSMUSG00000021221	Dpf3	0.854355	4.25227	25.5762	4.25256e-07	9.77258e-06
ENSMUSG00000026609	Ush2a	0.599847	7.20376	25.5009	4.42175e-07	1.01472e-05
ENSMUSG00000007646	Rad51c	0.738327	3.33661	25.4737	4.48449e-07	1.02769e-05
ENSMUSG00000028635	Edn2	-0.860301	5.25548	25.47	4.49307e-07	1.02823e-05
ENSMUSG00000001663	Gstt1	-0.590426	4.76823	25.4384	4.56732e-07	1.04377e-05
ENSMUSG00000033730	Egr3	-1.45849	1.39857	25.3992	4.66118e-07	1.06374e-05
ENSMUSG00000027004	Frzb	-0.441766	5.3527	25.3943	4.67289e-07	1.06494e-05
ENSMUSG00000033319	Fem1c	0.500774	5.5779	25.3342	4.82087e-07	1.09715e-05
ENSMUSG00000058454	Dhcr7	0.417096	5.50031	25.3121	4.8764e-07	1.10825e-05
ENSMUSG00000021983	Atp8a2	0.527443	5.9942	25.2842	4.94739e-07	1.12284e-05
ENSMUSG00000061130	Ppm1b	0.380316	7.14084	25.2574	5.01669e-07	1.137e-05
ENSMUSG00000022580	Rhpn1	0.660845	5.24065	25.206	5.15207e-07	1.16608e-05
ENSMUSG00000081958	Gm11594	1.25315	1.02248	25.1984	5.17253e-07	1.16775e-05
ENSMUSG00000030629	Zfand6	0.409397	5.9245	25.198	5.17362e-07	1.16775e-05
ENSMUSG00000029790	Cep41	0.623615	4.16182	25.1933	5.18616e-07	1.16898e-05
ENSMUSG00000022533	Atp13a3	0.344372	7.0059	25.188	5.20036e-07	1.17058e-05
ENSMUSG00000020472	Zkscan17	0.436473	5.43145	25.1757	5.2338e-07	1.1765e-05
ENSMUSG00000030276	Ttll3	0.614128	3.63745	25.1688	5.25254e-07	1.1791e-05
ENSMUSG00000068391	Chrac1	0.53842	4.77331	25.1602	5.2761e-07	1.18278e-05
ENSMUSG00000028906	Epb41	0.565148	9.47194	25.0837	5.4894e-07	1.22782e-05
ENSMUSG00000031343	Gabra3	-0.370825	6.11981	25.0829	5.4919e-07	1.22782e-05
ENSMUSG00000017548	Suz12	0.366116	7.06211	25.078	5.50584e-07	1.22926e-05
ENSMUSG00000031442	Mcf2l	0.294027	7.85408	25.0022	5.72651e-07	1.2768e-05
ENSMUSG00000073409	H2-Q6	-1.89563	3.46402	24.9716	5.81818e-07	1.29549e-05
ENSMUSG00000024292	Cyp4f14	-1.04951	2.3253	24.9204	5.97475e-07	1.32856e-05
ENSMUSG00000005696	Sh2d1a	1.13147	2.13829	24.915	5.99132e-07	1.33045e-05
ENSMUSG00000020467	Efemp1	-0.652042	6.40545	24.854	6.184e-07	1.37138e-05
ENSMUSG00000020696	Rffl	0.590051	4.29667	24.7975	6.36785e-07	1.41026e-05
ENSMUSG00000066278	Vps37b	0.375835	5.98574	24.7808	6.42326e-07	1.42062e-05
ENSMUSG00000067586	S1pr3	-0.487636	6.8375	24.7529	6.517e-07	1.43942e-05
ENSMUSG00000021125	Arg2	0.83978	3.14464	24.7423	6.55306e-07	1.44545e-05
ENSMUSG00000022114	Spry2	0.384818	5.62508	24.7295	6.59678e-07	1.45314e-05
ENSMUSG00000000326	Comt	-0.336735	6.30435	24.7165	6.64115e-07	1.46096e-05
ENSMUSG00000001419	Mef2d	0.35729	9.19809	24.6544	6.85893e-07	1.50686e-05
ENSMUSG00000086290	Snhg12	0.582039	3.83445	24.605	7.03695e-07	1.54391e-05
ENSMUSG00000057880	Abat	-0.354533	7.91498	24.5737	7.15195e-07	1.56706e-05
ENSMUSG00000042570	Mier2	0.458337	4.85106	24.5204	7.35256e-07	1.60887e-05
ENSMUSG00000035275	Raver2	-0.507414	5.48554	24.4932	7.45711e-07	1.62959e-05
ENSMUSG00000050069	Grem2	-0.608132	4.00405	24.4884	7.47603e-07	1.63154e-05
ENSMUSG00000067995	Gtf2f2	0.573945	4.84305	24.4858	7.48587e-07	1.63154e-05
ENSMUSG00000022146	Osmr	-0.467461	5.07184	24.4339	7.69028e-07	1.67223e-05
ENSMUSG00000021068	Nin	0.313308	7.0757	24.4333	7.69284e-07	1.67223e-05
ENSMUSG00000040722	Scamp5	0.317199	9.06303	24.3814	7.90279e-07	1.7156e-05
ENSMUSG00000028524	Sgip1	0.29771	8.13274	24.3781	7.91639e-07	1.7161e-05
ENSMUSG00000030533	Unc45a	0.32023	6.39311	24.3758	7.92591e-07	1.7161e-05
ENSMUSG00000036570	Fxyd1	-0.482003	5.43978	24.3424	8.06451e-07	1.742e-05
ENSMUSG00000029636	Wasf3	0.319209	7.92944	24.3417	8.06727e-07	1.742e-05
ENSMUSG00000021069	Pygl	-0.525199	4.39002	24.339	8.07881e-07	1.742e-05
ENSMUSG00000021363	Mak	0.570678	7.15567	24.3368	8.08782e-07	1.742e-05
ENSMUSG00000024992	Pde6c	-0.607095	7.40779	24.3108	8.19799e-07	1.76342e-05
ENSMUSG00000032328	Tmem30a	0.352221	7.69366	24.2722	8.36388e-07	1.79676e-05
ENSMUSG00000035486	Plk5	0.306212	7.51777	24.2392	8.50832e-07	1.82541e-05
ENSMUSG00000022468	Endou	-1.20389	1.88027	24.2264	8.56508e-07	1.8352e-05
ENSMUSG00000034829	Nxnl1	0.811512	7.47691	24.1829	8.7609e-07	1.87472e-05
ENSMUSG00000074575	Kcng1	-1.39653	2.61978	24.1663	8.83647e-07	1.88805e-05
ENSMUSG00000032030	Cul5	0.414534	6.64072	24.1642	8.84612e-07	1.88805e-05
ENSMUSG00000022419	Deptor	-0.441813	4.81876	24.102	9.13635e-07	1.94747e-05
ENSMUSG00000050677	Ccdc96	0.806611	2.77276	24.0936	9.17625e-07	1.95345e-05
ENSMUSG00000029657	Hsph1	-0.436055	6.57037	24.0703	9.2882e-07	1.97473e-05
ENSMUSG00000029712	Actl6b	-0.444281	5.44212	24.0496	9.38845e-07	1.99347e-05
ENSMUSG00000031450	Grk1	0.637176	10.1259	24.0074	9.59641e-07	2.0334e-05
ENSMUSG00000006920	Ezh1	0.322309	6.65155	24.0065	9.60116e-07	2.0334e-05
ENSMUSG00000012609	Ttll5	0.417047	5.76529	23.9947	9.66021e-07	2.04328e-05
ENSMUSG00000027447	Cst3	0.538153	9.11634	23.9361	9.95864e-07	2.1037e-05
ENSMUSG00000085644	NA	0.432495	5.4202	23.925	1.00161e-06	2.11313e-05
ENSMUSG00000027353	Mcm8	0.611335	3.40726	23.9095	1.00974e-06	2.12755e-05
ENSMUSG00000020684	Rasl10b	-0.37765	7.55714	23.8813	1.02462e-06	2.15615e-05
ENSMUSG00000093126	NA	-1.08225	6.64551	23.8691	1.03113e-06	2.16709e-05
ENSMUSG00000021550	2210016F16Rik	-0.502585	4.17948	23.8198	1.05786e-06	2.22044e-05
ENSMUSG00000056174	Col8a2	1.27403	3.19899	23.8086	1.06405e-06	2.23058e-05
ENSMUSG00000001334	Fndc5	-0.479205	6.18393	23.7711	1.08497e-06	2.27155e-05
ENSMUSG00000032988	Slc16a8	1.55054	2.96311	23.7679	1.08682e-06	2.27253e-05
ENSMUSG00000024908	Ppp6r3	0.30822	7.37781	23.7593	1.09167e-06	2.27977e-05
ENSMUSG00000040687	Madd	0.351217	9.10705	23.7537	1.09484e-06	2.2835e-05
ENSMUSG00000030400	Ercc2	0.325686	6.52163	23.7487	1.09769e-06	2.28656e-05
ENSMUSG00000070866	Zfp804a	-0.396181	5.80828	23.7354	1.10528e-06	2.29946e-05
ENSMUSG00000051355	Commd1	0.429225	5.64382	23.6647	1.14665e-06	2.38252e-05
ENSMUSG00000030643	Rab30	0.553662	4.06616	23.5963	1.18813e-06	2.46559e-05
ENSMUSG00000033849	B3galt2	-0.406237	6.76097	23.5731	1.20255e-06	2.49237e-05
ENSMUSG00000032562	Gnai2	-0.304887	8.32464	23.5617	1.20969e-06	2.50402e-05
ENSMUSG00000001794	Capns1	-0.314741	7.48401	23.5402	1.22334e-06	2.5291e-05
ENSMUSG00000038332	Sesn1	0.346217	6.27404	23.5346	1.22687e-06	2.53322e-05
ENSMUSG00000030770	Parva	-0.364823	7.2873	23.4933	1.2535e-06	2.58498e-05
ENSMUSG00000054863	Tafa5	-0.368319	6.11843	23.4514	1.28107e-06	2.63853e-05
ENSMUSG00000036046	5031439G07Rik	-0.314503	6.68502	23.4329	1.29347e-06	2.66074e-05
ENSMUSG00000021275	Tecpr2	0.304109	6.49786	23.4148	1.30571e-06	2.68256e-05
ENSMUSG00000041598	Cdc42ep4	-0.301889	7.48346	23.3895	1.32297e-06	2.71464e-05
ENSMUSG00000039474	Wfs1	-0.365285	6.95811	23.3856	1.32567e-06	2.7168e-05
ENSMUSG00000024176	Sox8	-0.399593	5.58025	23.3455	1.3536e-06	2.77059e-05
ENSMUSG00000023994	Nfya	0.413962	5.68808	23.3115	1.37772e-06	2.81647e-05
ENSMUSG00000032349	Elovl5	-0.453917	5.99713	23.309	1.3795e-06	2.81662e-05
ENSMUSG00000026987	Baz2b	0.281285	7.56418	23.2903	1.39302e-06	2.84069e-05
ENSMUSG00000057777	Mab21l2	-0.330915	6.68369	23.2656	1.41104e-06	2.87389e-05
ENSMUSG00000025418	Bsnd	-0.702824	3.27246	23.2259	1.44046e-06	2.93019e-05
ENSMUSG00000027763	Mbnl1	0.422273	6.49203	23.2056	1.45575e-06	2.95764e-05
ENSMUSG00000037443	Cep85	0.43043	5.18537	23.1792	1.47583e-06	2.99473e-05
ENSMUSG00000024654	Asrgl1	0.361944	6.32759	23.1525	1.49649e-06	3.03292e-05
ENSMUSG00000046101	Mcmdc2	-2.53458	-0.653357	23.1445	1.50271e-06	3.04178e-05
ENSMUSG00000024381	Bin1	0.293284	8.11762	23.1029	1.53561e-06	3.10457e-05
ENSMUSG00000026646	Suv39h2	0.687324	4.58066	23.0724	1.56016e-06	3.15033e-05
ENSMUSG00000089824	Rbm12	0.435556	4.50339	23.0346	1.59108e-06	3.20828e-05
ENSMUSG00000017176	Nt5c3b	-0.527184	4.79557	23.0326	1.59275e-06	3.20828e-05
ENSMUSG00000012126	Ubxn11	0.505702	4.51164	23.016	1.60655e-06	3.22886e-05
ENSMUSG00000055368	Slc6a2	-0.996681	2.38206	23.0156	1.60689e-06	3.22886e-05
ENSMUSG00000041936	Agrn	-0.305904	8.0418	23.0109	1.61088e-06	3.23293e-05
ENSMUSG00000066438	Plekhd1	-0.483029	5.68371	23.0004	1.6197e-06	3.24669e-05
ENSMUSG00000022749	Tbc1d23	0.361697	5.75365	22.9837	1.63385e-06	3.27107e-05
ENSMUSG00000081535	NA	0.921836	2.08149	22.9779	1.63871e-06	3.27683e-05
ENSMUSG00000079732	NA	2.70839	-1.53888	22.9508	1.662e-06	3.31937e-05
ENSMUSG00000042359	Osbpl6	-0.327171	6.74772	22.947	1.66531e-06	3.32195e-05
ENSMUSG00000019802	Sec63	0.286875	6.83908	22.9275	1.68224e-06	3.35167e-05
ENSMUSG00000035637	Grhpr	0.489691	4.72456	22.889	1.71633e-06	3.41545e-05
ENSMUSG00000041930	Fam222a	0.522362	6.07517	22.8471	1.75417e-06	3.48654e-05
ENSMUSG00000074457	S100a16	-0.455661	5.50358	22.8193	1.77969e-06	3.53301e-05
ENSMUSG00000043850	Clrn1	-0.597129	4.15757	22.7863	1.81055e-06	3.58995e-05
ENSMUSG00000027361	Gabpb1	0.478753	4.89996	22.7682	1.82766e-06	3.61952e-05
ENSMUSG00000028780	Sema3c	0.947263	2.40021	22.7616	1.83396e-06	3.62764e-05
ENSMUSG00000050730	Arhgap42	-0.551992	3.94798	22.7242	1.87e-06	3.69448e-05
ENSMUSG00000039953	Clstn1	0.36259	10.8462	22.6962	1.89748e-06	3.74428e-05
ENSMUSG00000038679	Trps1	0.483409	4.45591	22.6812	1.91232e-06	3.76905e-05
ENSMUSG00000028041	Adam15	-0.385539	5.8032	22.6771	1.91643e-06	3.77264e-05
ENSMUSG00000035183	Slc24a5	1.45347	1.16392	22.6657	1.92782e-06	3.79053e-05
ENSMUSG00000041483	Zfp281	0.373211	6.20306	22.6627	1.93076e-06	3.7918e-05
ENSMUSG00000042279	H1f8	2.08413	-0.919384	22.6385	1.95529e-06	3.83492e-05
ENSMUSG00000021929	Kpna3	0.313066	6.2286	22.6349	1.95896e-06	3.83492e-05
ENSMUSG00000046580	Gm7862	0.623872	3.3514	22.6341	1.9597e-06	3.83492e-05
ENSMUSG00000015846	Rxra	0.463169	5.95322	22.6097	1.98478e-06	3.87939e-05
ENSMUSG00000070509	Rgma	-0.407924	5.28777	22.5867	2.00869e-06	3.92146e-05
ENSMUSG00000058704	Memo1	0.494194	5.45655	22.5778	2.01799e-06	3.93496e-05
ENSMUSG00000091793	NA	-0.464918	7.02376	22.5453	2.05242e-06	3.99737e-05
ENSMUSG00000054074	Skida1	0.447055	6.18133	22.5367	2.06167e-06	4.01063e-05
ENSMUSG00000032840	Spring1	0.354186	6.4025	22.52	2.07969e-06	4.04093e-05
ENSMUSG00000034311	Kif4	-1.36128	3.01073	22.4994	2.10205e-06	4.07957e-05
ENSMUSG00000010362	Rdm1	0.683806	3.33627	22.4951	2.10679e-06	4.08394e-05
ENSMUSG00000035439	Haus8	0.415014	4.93996	22.4881	2.11451e-06	4.09409e-05
ENSMUSG00000032372	Plscr2	-0.900619	2.37714	22.4813	2.122e-06	4.10377e-05
ENSMUSG00000084907	Gm14505	1.1686	1.42153	22.4754	2.12851e-06	4.11154e-05
ENSMUSG00000032733	Snx33	-0.647677	3.84426	22.4524	2.15411e-06	4.15612e-05
ENSMUSG00000040363	Bcor	0.365038	6.98984	22.4239	2.18639e-06	4.21347e-05
ENSMUSG00000042650	Alkbh5	0.331274	7.48361	22.3727	2.24547e-06	4.32228e-05
ENSMUSG00000052533	Nup188	0.32932	6.18585	22.363	2.25679e-06	4.33899e-05
ENSMUSG00000085327	Gm16104	1.138	2.06655	22.3053	2.32568e-06	4.46623e-05
ENSMUSG00000021671	Poc5	0.374552	5.50685	22.2859	2.3492e-06	4.50222e-05
ENSMUSG00000032373	Car12	1.60299	2.42267	22.2854	2.34989e-06	4.50222e-05
ENSMUSG00000021340	Gpld1	-0.398534	6.04726	22.2571	2.38475e-06	4.56371e-05
ENSMUSG00000038060	Dlec1	-1.30856	1.48904	22.2429	2.40252e-06	4.59237e-05
ENSMUSG00000004637	Wwox	0.448377	5.32712	22.2331	2.41473e-06	4.61037e-05
ENSMUSG00000023913	Pla2g7	0.610745	6.61199	22.2237	2.42661e-06	4.62768e-05
ENSMUSG00000021608	Lpcat1	0.322513	7.42085	22.2121	2.44127e-06	4.65026e-05
ENSMUSG00000020907	Rcvrn	0.716156	9.70562	22.2019	2.45435e-06	4.66978e-05
ENSMUSG00000008206	Cers4	0.28293	7.0336	22.188	2.47212e-06	4.69817e-05
ENSMUSG00000032578	Cish	0.659514	3.34262	22.1752	2.48866e-06	4.72338e-05
ENSMUSG00000016349	Eef1a2	-0.399578	9.13567	22.1733	2.49112e-06	4.72338e-05
ENSMUSG00000057469	E2f6	-0.451384	5.3223	22.1616	2.50641e-06	4.74691e-05
ENSMUSG00000012422	Tmem167	0.318647	6.13425	22.1552	2.51479e-06	4.75731e-05
ENSMUSG00000034157	Cipc	0.29621	6.87409	22.1429	2.53088e-06	4.78226e-05
ENSMUSG00000061589	Dot1l	0.276748	7.0895	22.1341	2.54254e-06	4.79879e-05
ENSMUSG00000073700	Klhl21	0.485102	4.93794	22.1303	2.54763e-06	4.80289e-05
ENSMUSG00000021337	Scgn	-0.437323	6.56363	22.1227	2.55768e-06	4.81634e-05
ENSMUSG00000049791	Fzd4	0.756363	3.33563	22.1151	2.56788e-06	4.83002e-05
ENSMUSG00000027692	Tnik	-0.343253	6.86641	22.0887	2.60337e-06	4.89119e-05
ENSMUSG00000058400	Qrfpr	-0.67786	3.36997	22.0836	2.61037e-06	4.89875e-05
ENSMUSG00000032602	Slc25a20	-0.536198	3.97927	22.0627	2.63889e-06	4.94665e-05
ENSMUSG00000044876	Zfp444	0.318508	6.59178	22.0383	2.67259e-06	5.00411e-05
ENSMUSG00000069516	Lyz2	-2.12918	4.53105	22.0138	2.70703e-06	5.06285e-05
ENSMUSG00000087231	E230016M11Rik	0.778638	2.78105	22.0092	2.71346e-06	5.06912e-05
ENSMUSG00000020064	Herc4	0.412048	5.39552	21.9893	2.74174e-06	5.11616e-05
ENSMUSG00000001131	Timp1	-1.38037	1.5045	21.9722	2.76631e-06	5.15616e-05
ENSMUSG00000037049	Smpd1	0.299082	7.44925	21.9644	2.77754e-06	5.17125e-05
ENSMUSG00000043388	Tmem130	-0.374982	7.42426	21.9403	2.81268e-06	5.23076e-05
ENSMUSG00000020361	Hspa4	-0.303272	8.0628	21.8872	2.89163e-06	5.37152e-05
ENSMUSG00000032010	Usp2	0.304117	7.03073	21.8847	2.89527e-06	5.37223e-05
ENSMUSG00000022383	Ppara	0.944046	3.02542	21.8719	2.91463e-06	5.39556e-05
ENSMUSG00000007216	Zfp775	0.619871	3.92864	21.8712	2.91577e-06	5.39556e-05
ENSMUSG00000032258	Lca5	0.528333	6.12848	21.87	2.91767e-06	5.39556e-05
ENSMUSG00000053646	Plxnb1	0.411086	7.24942	21.8653	2.92472e-06	5.40254e-05
ENSMUSG00000030967	Zranb1	0.341837	7.32464	21.8497	2.94858e-06	5.44051e-05
ENSMUSG00000003623	Crot	-0.311301	6.44979	21.8415	2.96125e-06	5.45184e-05
ENSMUSG00000020333	Acsl6	0.292417	8.13664	21.8414	2.96134e-06	5.45184e-05
ENSMUSG00000022865	Cxadr	0.383248	5.55432	21.815	3.0025e-06	5.51844e-05
ENSMUSG00000060586	H2-Eb1	-3.19481	1.88404	21.8139	3.00421e-06	5.51844e-05
ENSMUSG00000021803	Cdhr1	0.597527	10.0617	21.7851	3.04967e-06	5.5957e-05
ENSMUSG00000015970	Chdh	-1.00548	2.78754	21.7818	3.05487e-06	5.59901e-05
ENSMUSG00000086949	Gm13066	1.05469	2.74317	21.7243	3.14783e-06	5.7569e-05
ENSMUSG00000034126	Pomt2	0.358916	6.10395	21.7242	3.148e-06	5.7569e-05
ENSMUSG00000025916	Ppp1r42	1.03475	3.01545	21.7152	3.16275e-06	5.77744e-05
ENSMUSG00000001229	Dpp9	-0.348728	6.14499	21.6952	3.19584e-06	5.83143e-05
ENSMUSG00000028796	Phc2	0.322185	7.26298	21.6905	3.20369e-06	5.83929e-05
ENSMUSG00000033059	Pygb	-0.334416	7.24035	21.6732	3.23284e-06	5.88592e-05
ENSMUSG00000024236	Svil	0.525058	5.29395	21.6494	3.27306e-06	5.94616e-05
ENSMUSG00000021219	Rgs6	-0.49065	4.85725	21.6494	3.27315e-06	5.94616e-05
ENSMUSG00000040929	Rfx3	0.364447	5.25219	21.6473	3.27677e-06	5.94619e-05
ENSMUSG00000050592	Fam78a	-0.581436	5.07035	21.5881	3.37942e-06	6.12123e-05
ENSMUSG00000039715	Dync2i2	0.503731	4.84073	21.5874	3.38067e-06	6.12123e-05
ENSMUSG00000041794	Myrip	0.338546	6.12151	21.5207	3.5003e-06	6.32486e-05
ENSMUSG00000032892	Rangrf	0.802954	2.63942	21.5204	3.5008e-06	6.32486e-05
ENSMUSG00000026452	Syt2	-0.430234	6.1715	21.4772	3.58063e-06	6.462e-05
ENSMUSG00000038718	Pbx3	0.493183	5.80497	21.4548	3.62262e-06	6.53063e-05
ENSMUSG00000035578	Iqcg	0.773607	3.48997	21.4415	3.64791e-06	6.56904e-05
ENSMUSG00000027316	Gfra4	-0.471369	4.77683	21.3404	3.84551e-06	6.9173e-05
ENSMUSG00000042082	Arsb	-0.302483	6.64383	21.3271	3.87211e-06	6.95212e-05
ENSMUSG00000002808	Epdr1	-0.434138	5.06232	21.3265	3.87331e-06	6.95212e-05
ENSMUSG00000027634	Ndrg3	0.360356	9.01346	21.283	3.96233e-06	7.10417e-05
ENSMUSG00000025171	Ubtd1	0.568166	5.9375	21.2334	4.06626e-06	7.28258e-05
ENSMUSG00000007279	Scube2	0.992037	1.45562	21.1747	4.1927e-06	7.50088e-05
ENSMUSG00000023072	Cep89	0.502442	4.46343	21.1528	4.24073e-06	7.57827e-05
ENSMUSG00000046110	Serinc4	0.485534	5.1873	21.1508	4.24516e-06	7.57827e-05
ENSMUSG00000032936	Camkv	-0.439723	7.75479	21.1449	4.25826e-06	7.59344e-05
ENSMUSG00000060675	Plaat3	-0.421595	5.66239	21.1236	4.30602e-06	7.6703e-05
ENSMUSG00000047921	Trappc9	0.274906	7.27266	21.1214	4.31095e-06	7.6708e-05
ENSMUSG00000081800	Gm14200	1.0386	1.5492	21.0884	4.38574e-06	7.79545e-05
ENSMUSG00000039982	Dtx4	-0.348746	6.52388	21.0372	4.50458e-06	7.99806e-05
ENSMUSG00000042331	Specc1	-0.442524	5.87906	21.0348	4.51006e-06	7.99916e-05
ENSMUSG00000032294	Pkm	0.354803	11.4435	21.0306	4.52005e-06	8.00399e-05
ENSMUSG00000059336	Slc14a1	-0.514302	4.79778	21.0289	4.52401e-06	8.00399e-05
ENSMUSG00000009090	Ap1b1	0.340898	8.5725	21.0275	4.52735e-06	8.00399e-05
ENSMUSG00000017843	Ppp2r5c	0.349236	7.52689	20.9947	4.60546e-06	8.13336e-05
ENSMUSG00000047446	Arl4a	0.492321	4.86431	20.9883	4.62098e-06	8.15156e-05
ENSMUSG00000038079	Tmem237	0.451719	5.88418	20.9864	4.62566e-06	8.15156e-05
ENSMUSG00000027270	Lamp5	-0.319896	6.68348	20.9706	4.66395e-06	8.21025e-05
ENSMUSG00000034160	Ogt	-0.416474	8.2139	20.9297	4.76448e-06	8.37827e-05
ENSMUSG00000034940	Synrg	0.288151	7.07892	20.9015	4.83528e-06	8.49173e-05
ENSMUSG00000002147	Stat6	-0.507743	4.03957	20.8987	4.84226e-06	8.49173e-05
ENSMUSG00000021190	Lgmn	0.439905	7.94388	20.8978	4.84447e-06	8.49173e-05
ENSMUSG00000078963	Hsbp1l1	0.625112	4.11838	20.8847	4.87774e-06	8.54096e-05
ENSMUSG00000085900	A930041C12Rik	1.18933	2.06427	20.866	4.9255e-06	8.60643e-05
ENSMUSG00000005698	Ctcf	0.278273	6.96294	20.866	4.92557e-06	8.60643e-05
ENSMUSG00000024925	Rnaseh2c	0.590275	3.39766	20.8477	4.97291e-06	8.67995e-05
ENSMUSG00000019952	Poc1b	0.604991	3.76433	20.8444	4.98157e-06	8.68586e-05
ENSMUSG00000066568	Lsm14a	0.39065	7.74035	20.8174	5.05207e-06	8.79947e-05
ENSMUSG00000026283	Ing5	0.46942	4.40382	20.8001	5.09803e-06	8.87014e-05
ENSMUSG00000028583	Pdpn	-0.397128	6.91242	20.7822	5.14584e-06	8.94358e-05
ENSMUSG00000026667	Uhmk1	0.283085	8.40255	20.7803	5.1511e-06	8.94358e-05
ENSMUSG00000070639	Lrrc8b	0.362876	6.37839	20.7653	5.19141e-06	9.0041e-05
ENSMUSG00000066441	Rdh11	0.426647	5.65248	20.7566	5.21519e-06	9.03583e-05
ENSMUSG00000071856	Mcc	-0.469233	5.04622	20.7493	5.23497e-06	9.06057e-05
ENSMUSG00000027333	Smox	-0.483738	4.5673	20.7333	5.27903e-06	9.11928e-05
ENSMUSG00000039934	Gsap	-0.571401	3.74508	20.7329	5.27996e-06	9.11928e-05
ENSMUSG00000039904	Gpr37	-0.280508	8.29545	20.724	5.30462e-06	9.15228e-05
ENSMUSG00000042613	Pbxip1	-0.397658	7.1617	20.7159	5.32717e-06	9.18156e-05
ENSMUSG00000052369	Tmem106c	0.355	6.17213	20.7083	5.34831e-06	9.20837e-05
ENSMUSG00000055150	Zfp78	0.750697	3.01974	20.7026	5.36428e-06	9.22622e-05
ENSMUSG00000005873	Reep5	-0.313152	7.80461	20.6992	5.37374e-06	9.23285e-05
ENSMUSG00000068699	Flnc	-0.915555	3.6458	20.6863	5.4102e-06	9.28582e-05
ENSMUSG00000040771	Oard1	0.462046	4.53941	20.6723	5.44998e-06	9.34436e-05
ENSMUSG00000035473	Galm	-0.618248	3.29857	20.6607	5.48292e-06	9.38369e-05
ENSMUSG00000034724	Cnot6l	0.359587	6.13352	20.6583	5.48979e-06	9.38369e-05
ENSMUSG00000063229	Ldha	0.451781	9.94535	20.6572	5.49304e-06	9.38369e-05
ENSMUSG00000030554	Synm	0.35112	5.92156	20.6563	5.4957e-06	9.38369e-05
ENSMUSG00000051169	Rpusd3	0.661275	2.92622	20.6491	5.51629e-06	9.40909e-05
ENSMUSG00000021313	Ryr2	-0.480644	7.05368	20.6468	5.52305e-06	9.41088e-05
ENSMUSG00000005533	Igf1r	0.313268	6.42119	20.6325	5.56445e-06	9.47163e-05
ENSMUSG00000031373	Car5b	-0.604411	3.93543	20.6055	5.64325e-06	9.59586e-05
ENSMUSG00000028602	Tnfrsf8	0.884336	3.60527	20.5923	5.68245e-06	9.65254e-05
ENSMUSG00000030030	1700003E16Rik	0.631238	3.47608	20.5896	5.69059e-06	9.65642e-05
ENSMUSG00000038056	Kmt2c	0.303894	7.96179	20.5212	5.89746e-06	9.99716e-05
ENSMUSG00000003970	Rpl8	0.312913	8.03322	20.5159	5.91381e-06	0.000100146
ENSMUSG00000036466	Megf11	-0.350823	6.1857	20.4909	5.99165e-06	0.00010136
ENSMUSG00000079022	Col22a1	1.36119	0.702825	20.4634	6.07839e-06	0.000102627
ENSMUSG00000021843	Ktn1	0.347631	7.37334	20.4632	6.07902e-06	0.000102627
ENSMUSG00000039691	Tspan10	1.86668	1.48889	20.4292	6.18775e-06	0.000104356
ENSMUSG00000058952	Cfi	-0.814404	2.82451	20.4262	6.19743e-06	0.000104357
ENSMUSG00000037012	Hk1	0.40491	9.98115	20.4253	6.20051e-06	0.000104357
ENSMUSG00000037594	Clba1	0.707814	4.50382	20.4113	6.24601e-06	0.000105016
ENSMUSG00000040613	Apobec1	-1.02008	2.58126	20.3988	6.28705e-06	0.000105598
ENSMUSG00000028630	Dyrk2	0.593118	5.88702	20.3858	6.32975e-06	0.000106207
ENSMUSG00000001521	Tulp3	-0.387403	5.60431	20.3617	6.41002e-06	0.000107444
ENSMUSG00000037857	Nufip2	0.31044	6.19464	20.3425	6.4746e-06	0.000108417
ENSMUSG00000037815	Ctnna1	0.341422	7.37179	20.3087	6.58991e-06	0.000110235
ENSMUSG00000028152	Tspan5	0.283199	7.06274	20.2557	6.77519e-06	0.00011322
ENSMUSG00000009621	Vav2	-0.457731	4.70006	20.2503	6.79441e-06	0.000113426
ENSMUSG00000060771	Tsga10	0.549793	3.54215	20.2392	6.83386e-06	0.000113969
ENSMUSG00000022255	Mtdh	0.305553	6.24402	20.2171	6.91316e-06	0.000115175
ENSMUSG00000033540	Idua	-0.600287	3.99277	20.2018	6.9688e-06	0.000115985
ENSMUSG00000032532	Cck	-0.623272	3.66388	20.1902	7.01112e-06	0.000116571
ENSMUSG00000025234	Arih1	0.282091	7.06929	20.1571	7.13338e-06	0.000118485
ENSMUSG00000019845	Tube1	0.566158	4.10582	20.1543	7.14407e-06	0.000118543
ENSMUSG00000059474	Mbtd1	0.349397	5.24767	20.1518	7.15323e-06	0.000118575
ENSMUSG00000042942	Greb1l	-0.561914	3.62876	20.1259	7.2509e-06	0.000120074
ENSMUSG00000036611	Eepd1	0.657759	4.93923	20.0617	7.4984e-06	0.000124047
ENSMUSG00000024672	Ms4a7	-3.08135	0.605396	20.0442	7.56726e-06	0.000125061
ENSMUSG00000045776	Lrtm1	-0.358647	8.91548	20.0379	7.59207e-06	0.000125296
ENSMUSG00000049353	Rd3	0.471006	7.84622	20.0357	7.60103e-06	0.000125296
ENSMUSG00000049878	Rlf	0.337216	6.23796	20.0349	7.60432e-06	0.000125296
ENSMUSG00000022565	Plec	-0.304786	6.89601	20.0275	7.6337e-06	0.000125655
ENSMUSG00000053080	Zfta	-0.432059	5.47781	20.0229	7.65189e-06	0.000125829
ENSMUSG00000020372	Rack1	0.299514	7.62504	19.9961	7.76013e-06	0.000127481
ENSMUSG00000054423	Cadps	-0.354632	9.0697	19.9749	7.84635e-06	0.000128769
ENSMUSG00000054057	A930004D18Rik	0.460702	4.35093	19.9715	7.86051e-06	0.000128873
ENSMUSG00000032500	Dclk3	-0.841551	2.90546	19.961	7.90377e-06	0.000129454
ENSMUSG00000024556	Me2	0.361088	5.1399	19.9351	8.01157e-06	0.000131089
ENSMUSG00000038371	Sbf2	0.29811	6.67106	19.9274	8.0439e-06	0.000131487
ENSMUSG00000066026	Dhrs3	0.524791	6.05574	19.9188	8.08005e-06	0.000131855
ENSMUSG00000043068	Fam89a	0.720472	2.81953	19.9183	8.08237e-06	0.000131855
ENSMUSG00000030092	Cntn6	-0.473417	4.19091	19.9123	8.10784e-06	0.000132139
ENSMUSG00000028576	Ift74	0.489154	4.85841	19.8908	8.19946e-06	0.000133446
ENSMUSG00000030523	Trpm1	-0.342475	8.48802	19.8897	8.20422e-06	0.000133446
ENSMUSG00000037697	Ddhd1	0.388373	6.68029	19.863	8.31966e-06	0.00013519
ENSMUSG00000032313	Tmem266	0.609006	4.72373	19.8471	8.38899e-06	0.000136183
ENSMUSG00000003279	Dlgap1	-0.334845	7.31431	19.8317	8.45681e-06	0.000137148
ENSMUSG00000028645	Slc2a1	0.482512	8.37891	19.8138	8.53654e-06	0.000138305
ENSMUSG00000031706	Rfx1	0.325648	5.65582	19.8067	8.56804e-06	0.000138679
ENSMUSG00000050390	C77080	0.587911	4.7607	19.7896	8.64509e-06	0.000139715
ENSMUSG00000004535	Tax1bp1	0.373201	8.46653	19.7888	8.649e-06	0.000139715
ENSMUSG00000037852	Cpe	0.334492	10.2291	19.7799	8.68931e-06	0.000140229
ENSMUSG00000028277	Ube2j1	0.286217	7.21076	19.7576	8.79136e-06	0.000141737
ENSMUSG00000024222	Fkbp5	0.362393	5.15744	19.7284	8.92647e-06	0.000143775
ENSMUSG00000007655	Cav1	-0.357588	6.60211	19.7059	9.03241e-06	0.000145339
ENSMUSG00000022106	Rcbtb2	-0.440027	4.59676	19.6967	9.07569e-06	0.000145793
ENSMUSG00000041992	Rapgef5	0.315168	6.6207	19.6962	9.07831e-06	0.000145793
ENSMUSG00000017485	Top2b	0.33915	8.1775	19.663	9.23736e-06	0.000148203
ENSMUSG00000018486	Wnt9b	1.13329	1.49418	19.6175	9.4601e-06	0.000151628
ENSMUSG00000071567	NA	-0.423415	6.11027	19.6055	9.5197e-06	0.000152435
ENSMUSG00000028364	Tnc	-0.356285	5.77231	19.6031	9.53122e-06	0.000152472
ENSMUSG00000026915	Strbp	0.257721	7.18103	19.6007	9.5432e-06	0.000152515
ENSMUSG00000036095	Dgkb	-0.508341	4.15712	19.5733	9.68152e-06	0.000154576
ENSMUSG00000036779	Tent4b	0.308461	6.07749	19.5364	9.87032e-06	0.000157438
ENSMUSG00000003948	Mmd	0.286889	7.51468	19.527	9.91859e-06	0.000158055
ENSMUSG00000034297	Med13	0.275528	7.6182	19.5243	9.93269e-06	0.000158127
ENSMUSG00000041740	Rnf10	0.273395	8.24952	19.4948	1.00875e-05	0.000160436
ENSMUSG00000084913	Gm7616	1.16066	1.14992	19.4842	1.01437e-05	0.000161175
ENSMUSG00000034701	Neurod1	0.421771	7.97024	19.4736	1.01997e-05	0.000161908
ENSMUSG00000036840	Siah1a	0.437758	4.90888	19.4443	1.03577e-05	0.000164258
ENSMUSG00000024112	Cacna1h	-0.363457	8.16474	19.4415	1.03727e-05	0.000164338
ENSMUSG00000032463	Faim	0.655325	5.31181	19.4283	1.0445e-05	0.000165324
ENSMUSG00000027811	4930579G24Rik	0.769552	2.52082	19.4222	1.04781e-05	0.000165688
ENSMUSG00000043290	Zfp784	0.475364	4.1639	19.3949	1.06293e-05	0.000167919
ENSMUSG00000039158	Akna	0.768739	5.42781	19.3715	1.07603e-05	0.000169825
ENSMUSG00000048142	Nat8l	-0.422093	7.0621	19.3598	1.08263e-05	0.000170703
ENSMUSG00000000708	Kat2b	0.366798	7.01042	19.3462	1.09035e-05	0.000171755
ENSMUSG00000038151	Prdm1	0.578756	3.87842	19.3338	1.09744e-05	0.000172708
ENSMUSG00000046841	Ckap4	-0.31853	6.34525	19.3303	1.09948e-05	0.000172864
ENSMUSG00000024769	Cdc42bpg	0.451727	4.92307	19.3282	1.10071e-05	0.000172893
ENSMUSG00000050640	Tmem150c	0.307928	7.08746	19.3216	1.10447e-05	0.000173221
ENSMUSG00000024736	Tmem132a	-0.359585	7.65453	19.3209	1.1049e-05	0.000173221
ENSMUSG00000087648	E130018N17Rik	1.49712	0.261275	19.3073	1.11282e-05	0.000174283
ENSMUSG00000018740	Slc25a35	0.519211	4.65095	19.3055	1.11383e-05	0.000174283
ENSMUSG00000044461	Shisa2	0.979474	4.57876	19.3038	1.11485e-05	0.000174283
ENSMUSG00000000197	Nalcn	-0.345052	6.9885	19.2983	1.11805e-05	0.000174618
ENSMUSG00000020878	Lrrc46	0.884867	2.70843	19.2496	1.14692e-05	0.000178956
ENSMUSG00000032221	Mns1	0.93613	2.6586	19.2315	1.15788e-05	0.000180496
ENSMUSG00000031467	Agpat5	0.315181	6.58485	19.2278	1.16012e-05	0.000180593
ENSMUSG00000055421	Pcdh9	-0.319126	6.30258	19.2268	1.1607e-05	0.000180593
ENSMUSG00000090035	Galnt4	0.561888	5.48066	19.1631	1.20008e-05	0.000186544
ENSMUSG00000028413	B4galt1	0.732117	5.50394	19.1343	1.21837e-05	0.000189209
ENSMUSG00000037239	Spred3	-0.464736	5.58394	19.1268	1.22318e-05	0.000189777
ENSMUSG00000028884	Rpa2	0.479557	4.07648	19.1131	1.23195e-05	0.000190958
ENSMUSG00000036052	Dnajb5	-0.358297	5.94483	19.0777	1.255e-05	0.000194349
ENSMUSG00000007867	Ift43	0.452416	4.49079	19.0684	1.26117e-05	0.000195121
ENSMUSG00000026836	Acvr1	-0.400453	4.69827	19.0386	1.28099e-05	0.000198001
ENSMUSG00000022139	Mbnl2	0.29044	7.47455	19.036	1.28275e-05	0.000198086
ENSMUSG00000071748	Styx-ps	0.849367	1.82184	19.0332	1.28463e-05	0.000198191
ENSMUSG00000033720	Sfxn5	-0.30966	6.77852	19.0295	1.2871e-05	0.000198387
ENSMUSG00000085151	1110018N20Rik	0.585259	3.66179	19.0207	1.29306e-05	0.000199119
ENSMUSG00000018822	Sfrp5	1.71951	-0.632976	19.0143	1.29743e-05	0.000199605
ENSMUSG00000024339	Tap2	-0.573026	4.45104	18.9964	1.30965e-05	0.000201297
ENSMUSG00000024293	Esco1	0.412246	5.35978	18.937	1.35104e-05	0.000207465
ENSMUSG00000053600	Zfp472	0.711918	4.52424	18.9307	1.35553e-05	0.000207961
ENSMUSG00000086578	Gm13583	1.14289	0.916936	18.8991	1.37816e-05	0.000211237
ENSMUSG00000031601	Cnot7	0.334522	6.52308	18.8926	1.38289e-05	0.000211764
ENSMUSG00000026833	Olfm1	-0.363692	8.14718	18.8634	1.40421e-05	0.000214829
ENSMUSG00000066224	Arid3c	1.59775	-0.0107148	18.8134	1.44148e-05	0.000220328
ENSMUSG00000021254	Gpatch2l	0.328591	5.89397	18.801	1.45089e-05	0.000221559
ENSMUSG00000030469	Zfp719	0.350136	5.11802	18.7882	1.46066e-05	0.000222846
ENSMUSG00000032883	Acsl3	-0.344116	8.55113	18.7771	1.46921e-05	0.000223943
ENSMUSG00000067219	Nipal1	1.45906	2.22033	18.7622	1.4807e-05	0.000225485
ENSMUSG00000015879	Fam184b	-0.393823	4.82686	18.7498	1.49037e-05	0.000226749
ENSMUSG00000020067	Mypn	-0.84922	3.12857	18.6971	1.53218e-05	0.000232894
ENSMUSG00000041268	Dmxl2	0.27706	8.49711	18.6786	1.54706e-05	0.00023494
ENSMUSG00000031060	Rbm10	0.276168	6.34334	18.6732	1.55146e-05	0.000235391
ENSMUSG00000054708	Ankrd24	-0.430723	5.63952	18.6688	1.55508e-05	0.000235723
ENSMUSG00000002341	Ncan	-0.372991	5.11929	18.6508	1.56979e-05	0.000237734
ENSMUSG00000046991	Wdr27	1.0622	1.32329	18.6445	1.57504e-05	0.00023831
ENSMUSG00000033703	Fcsk	0.399867	4.74523	18.6302	1.58684e-05	0.000239875
ENSMUSG00000092094	Zfp804b	-0.540078	4.12914	18.6172	1.59769e-05	0.000241293
ENSMUSG00000020640	Itsn2	0.360232	6.19886	18.6114	1.60257e-05	0.000241809
ENSMUSG00000050947	Amigo1	-0.354934	6.69761	18.6038	1.60901e-05	0.000242559
ENSMUSG00000045179	Sox3	-2.25629	-0.705408	18.5606	1.64591e-05	0.000247894
ENSMUSG00000029752	Asns	-0.36296	5.66117	18.5213	1.68017e-05	0.000252823
ENSMUSG00000064246	Chil1	-0.664755	5.10746	18.463	1.73238e-05	0.000260442
ENSMUSG00000049612	Omg	-0.429003	4.87991	18.4577	1.7372e-05	0.000260928
ENSMUSG00000039968	Rsbn1l	0.400945	5.28187	18.4329	1.75993e-05	0.000264101
ENSMUSG00000059772	Slx1b	0.40614	4.89848	18.4257	1.76659e-05	0.00026486
ENSMUSG00000025533	Asl	0.402877	4.59938	18.4234	1.76871e-05	0.000264937
ENSMUSG00000048376	F2r	0.373158	4.79773	18.4111	1.78014e-05	0.000266406
ENSMUSG00000032842	Abcc10	0.401919	4.52865	18.3778	1.81154e-05	0.00027086
ENSMUSG00000053205	Styx	1.01458	2.47297	18.3716	1.81751e-05	0.000271506
ENSMUSG00000026764	Kif5c	-0.350674	8.75918	18.3185	1.86882e-05	0.000278918
ENSMUSG00000035900	Gramd4	-0.384236	5.09833	18.3152	1.87206e-05	0.000279149
ENSMUSG00000039496	Cdnf	0.921407	1.88489	18.3066	1.88056e-05	0.000280162
ENSMUSG00000036040	Adamtsl2	-0.559814	3.56918	18.3024	1.88472e-05	0.000280529
ENSMUSG00000031492	Chrnb3	-0.434837	7.06905	18.2643	1.92276e-05	0.000285932
ENSMUSG00000031523	Dlc1	0.285903	6.93348	18.2469	1.94045e-05	0.000288303
ENSMUSG00000090590	NA	2.08658	-1.19584	18.2175	1.97057e-05	0.000292514
ENSMUSG00000042535	Gtpbp1	0.259852	7.79433	18.2009	1.98781e-05	0.000294807
ENSMUSG00000086316	Nbdy	-0.409533	4.41466	18.1719	2.0184e-05	0.000299075
ENSMUSG00000025892	Gria4	-0.371282	7.17611	18.161	2.02998e-05	0.000300521
ENSMUSG00000009418	Nav1	-0.422498	7.63683	18.1507	2.04094e-05	0.000301873
ENSMUSG00000023267	Gabrr2	-0.329198	6.41136	18.1462	2.04578e-05	0.000302316
ENSMUSG00000052214	Opa3	0.280986	6.30943	18.144	2.04809e-05	0.000302386
ENSMUSG00000028664	Ephb2	-0.348458	6.51678	18.142	2.05034e-05	0.000302448
ENSMUSG00000001313	Rnd2	-0.336181	5.87196	18.1218	2.07215e-05	0.000305392
ENSMUSG00000051159	Cited1	-0.69503	2.98316	18.1125	2.08228e-05	0.000306578
ENSMUSG00000078670	Fam174b	-0.592489	3.64098	18.111	2.08392e-05	0.000306578
ENSMUSG00000032640	Chsy1	0.511556	5.7339	18.1014	2.09453e-05	0.000307864
ENSMUSG00000032741	Tpcn1	-0.338234	6.09868	18.0917	2.10514e-05	0.000309148
ENSMUSG00000028184	Adgrl2	-0.305033	6.94887	18.0873	2.11008e-05	0.000309597
ENSMUSG00000059361	Nrsn2	-0.371601	5.88896	18.0715	2.12758e-05	0.000311888
ENSMUSG00000027935	Rab13	-0.607393	3.19671	18.0656	2.13423e-05	0.000312584
ENSMUSG00000053399	Adamts18	-0.503116	3.96844	18.0539	2.14733e-05	0.000314223
ENSMUSG00000029822	Osbpl3	-0.3773	5.15263	18.0442	2.1583e-05	0.000315548
ENSMUSG00000027828	Ssr3	0.273245	7.16126	18.032	2.17223e-05	0.000317206
ENSMUSG00000020069	Hnrnph3	0.346674	6.26495	18.0298	2.17471e-05	0.000317206
ENSMUSG00000024201	Kdm4b	0.289421	7.20719	18.0292	2.17541e-05	0.000317206
ENSMUSG00000037217	Syn1	-0.375358	7.97154	18.0099	2.19758e-05	0.000320068
ENSMUSG00000032601	Prkar2a	0.314703	6.90002	18.0087	2.19892e-05	0.000320068
ENSMUSG00000046753	Ccdc66	0.499153	4.74861	18.0044	2.20393e-05	0.000320514
ENSMUSG00000090122	Kcne1l	-0.548321	3.55674	17.9986	2.21071e-05	0.000321216
ENSMUSG00000041544	Disp3	-0.423523	5.23197	17.9939	2.21619e-05	0.000321728
ENSMUSG00000039646	Vasn	0.43808	4.6323	17.991	2.21949e-05	0.000321924
ENSMUSG00000020528	Prpsap2	0.319135	5.9371	17.9759	2.23722e-05	0.000324211
ENSMUSG00000032860	P2ry2	-0.970972	1.76531	17.9515	2.26605e-05	0.000327981
ENSMUSG00000024812	Tjp2	0.258115	7.61088	17.9505	2.26722e-05	0.000327981
ENSMUSG00000025887	Casp12	-1.41288	0.345497	17.9175	2.30688e-05	0.000333425
ENSMUSG00000047368	Abhd17b	0.361342	4.96116	17.8663	2.36976e-05	0.000342213
ENSMUSG00000086152	Gm11454	-1.1783	1.50736	17.827	2.41923e-05	0.000349052
ENSMUSG00000033857	Engase	0.457962	4.54692	17.7766	2.48417e-05	0.000358108
ENSMUSG00000032754	Slc8b1	-0.563672	3.55192	17.7667	2.4972e-05	0.000359672
ENSMUSG00000033420	Antxr1	-0.394364	5.5028	17.7568	2.5102e-05	0.000361228
ENSMUSG00000047417	Rexo1	0.289951	6.04034	17.7488	2.52078e-05	0.000362434
ENSMUSG00000072214	Septin5	-0.302856	7.75194	17.7427	2.52892e-05	0.000363287
ENSMUSG00000033981	Gria2	-0.400954	6.71742	17.7331	2.54165e-05	0.000364798
ENSMUSG00000061232	H2-K1	-1.20335	6.91053	17.7141	2.56717e-05	0.00036814
ENSMUSG00000027030	Stk39	0.331541	5.83644	17.7051	2.5794e-05	0.000369571
ENSMUSG00000057193	Slc44a2	-0.329746	5.4471	17.6831	2.60928e-05	0.000373528
ENSMUSG00000026094	Stk17b	1.00436	2.96397	17.6724	2.6241e-05	0.000375323
ENSMUSG00000032405	Pias1	0.320632	6.27793	17.66	2.64128e-05	0.000377454
ENSMUSG00000035168	Tanc1	-0.295605	6.71257	17.6285	2.68536e-05	0.00038342
ENSMUSG00000021091	Serpina3n	-0.865762	6.66509	17.568	2.77211e-05	0.000395464
ENSMUSG00000024608	Rps14	0.33711	7.35185	17.5613	2.78193e-05	0.000396521
ENSMUSG00000086164	Gm13029	1.1185	1.58752	17.5564	2.78915e-05	0.000397207
ENSMUSG00000044667	Plppr4	-0.362437	6.45617	17.5533	2.79364e-05	0.000397503
ENSMUSG00000048038	Ccdc187	1.27502	0.573025	17.5171	2.84734e-05	0.000404207
ENSMUSG00000038697	Taf5l	0.390783	4.87457	17.5168	2.84784e-05	0.000404207
ENSMUSG00000041653	Pnpla3	0.40583	5.60173	17.5166	2.84812e-05	0.000404207
ENSMUSG00000031959	Wdr59	0.37935	5.41418	17.5122	2.85474e-05	0.000404799
ENSMUSG00000044117	Bmerb1	-0.336611	7.24439	17.4685	2.92113e-05	0.000413856
ENSMUSG00000026923	Notch1	-0.33865	6.64197	17.4487	2.95167e-05	0.000417823
ENSMUSG00000022537	Tmem44	-0.491938	3.95682	17.4148	3.00477e-05	0.000424975
ENSMUSG00000029426	Scarb2	-0.249984	7.02226	17.3712	3.07457e-05	0.000434474
ENSMUSG00000036598	Ccdc113	0.652978	2.91634	17.3646	3.08525e-05	0.00043561
ENSMUSG00000017167	Cntnap1	-0.383446	7.74737	17.3624	3.08884e-05	0.000435629
ENSMUSG00000050721	Plekho2	-0.331913	5.75321	17.3612	3.09067e-05	0.000435629
ENSMUSG00000020917	Acly	0.264598	8.6465	17.3587	3.09482e-05	0.000435841
ENSMUSG00000064339	mt-Rnr2	0.340324	9.6844	17.3538	3.10284e-05	0.000436597
ENSMUSG00000066152	Slc31a2	0.564113	6.42385	17.3063	3.18127e-05	0.000447251
ENSMUSG00000061353	Cxcl12	0.446863	5.14435	17.29	3.20866e-05	0.000450717
ENSMUSG00000031634	Ufsp2	0.386376	5.5114	17.2833	3.21997e-05	0.000451853
ENSMUSG00000041378	Cldn5	-0.381428	4.89018	17.282	3.22224e-05	0.000451853
ENSMUSG00000030905	Crym	-0.430717	7.43587	17.2803	3.22517e-05	0.00045188
ENSMUSG00000033237	Arid2	0.24545	7.02108	17.2402	3.29386e-05	0.000461113
ENSMUSG00000015312	Gadd45b	0.544267	4.30947	17.2331	3.30628e-05	0.000462459
ENSMUSG00000058070	Eml1	0.375576	6.65792	17.2259	3.31883e-05	0.00046382
ENSMUSG00000043155	Hpdl	1.09522	1.13009	17.2155	3.33706e-05	0.000465973
ENSMUSG00000051851	Rtl8c	-0.315855	6.17708	17.2123	3.34258e-05	0.000466349
ENSMUSG00000036667	Tcaf1	-0.307317	8.0507	17.1838	3.3932e-05	0.00047301
ENSMUSG00000027186	Elf5	-2.51122	-0.929634	17.1692	3.41939e-05	0.000476258
ENSMUSG00000022180	Slc7a8	-0.32361	6.45918	17.1503	3.45347e-05	0.000480598
ENSMUSG00000038855	Itpkb	-0.431232	4.51004	17.1369	3.47802e-05	0.000483607
ENSMUSG00000064293	Cntn4	-0.305455	6.54167	17.1068	3.53362e-05	0.000490923
ENSMUSG00000023852	Chd1	0.290652	5.91259	17.1032	3.54027e-05	0.000491433
ENSMUSG00000020770	Unk	0.322373	5.65367	17.0957	3.55423e-05	0.000492845
ENSMUSG00000051316	Taf7	0.39579	4.3532	17.0945	3.55643e-05	0.000492845
ENSMUSG00000042604	Kcna4	-0.457902	4.53244	17.091	3.56305e-05	0.000493347
ENSMUSG00000038028	Tigar	0.372822	5.60679	17.0843	3.57563e-05	0.000494674
ENSMUSG00000025579	Gaa	-0.287691	7.98517	17.0826	3.57886e-05	0.000494705
ENSMUSG00000036098	Myrf	1.12906	2.47115	17.0791	3.58556e-05	0.000495215
ENSMUSG00000071369	Map3k5	-0.488591	4.98847	17.0732	3.59671e-05	0.00049634
ENSMUSG00000045007	Tubg2	-0.34475	5.53635	17.0694	3.60387e-05	0.000496912
ENSMUSG00000071203	Naip5	-2.1606	-0.270984	17.0454	3.64968e-05	0.000502483
ENSMUSG00000025161	Slc16a3	0.481705	6.30337	17.045	3.65037e-05	0.000502483
ENSMUSG00000010021	Kif19a	0.724492	3.10351	17.0418	3.65659e-05	0.000502919
ENSMUSG00000039849	Pcif1	0.265708	7.1436	17.0337	3.67219e-05	0.000504643
ENSMUSG00000015090	Ptgds	1.45701	6.85712	17.0219	3.6951e-05	0.000507367
ENSMUSG00000033488	Cryzl2	-0.731672	3.06207	17.0025	3.73301e-05	0.000512147
ENSMUSG00000021109	Hif1a	0.323442	9.39793	16.9869	3.76391e-05	0.000515956
ENSMUSG00000038179	Slamf7	-4.43711	-1.0459	16.9847	3.76818e-05	0.000516112
ENSMUSG00000026360	Rgs2	-0.358875	5.79845	16.9828	3.77208e-05	0.000516217
ENSMUSG00000001436	Slc19a1	0.398365	4.49615	16.9548	3.82796e-05	0.000523256
ENSMUSG00000035954	Dock4	-0.370549	5.04119	16.9539	3.82987e-05	0.000523256
ENSMUSG00000043587	Pxylp1	-0.430191	4.72203	16.9426	3.85264e-05	0.000525932
ENSMUSG00000026918	Brd3	0.249519	6.79437	16.9384	3.8612e-05	0.000526664
ENSMUSG00000025036	Sfxn2	0.509561	3.87334	16.936	3.86611e-05	0.000526898
ENSMUSG00000020128	Vps54	0.312036	5.38698	16.9204	3.89812e-05	0.000530821
ENSMUSG00000027400	Pdyn	-0.637721	4.28848	16.8971	3.94623e-05	0.000536929
ENSMUSG00000003226	Ranbp2	0.252048	7.82649	16.8916	3.95764e-05	0.000538037
ENSMUSG00000036197	Gxylt1	0.381557	4.85705	16.8816	3.97844e-05	0.000540419
ENSMUSG00000038257	Glra3	-0.516983	4.06246	16.8738	3.99496e-05	0.000542216
ENSMUSG00000037593	Rskr	-0.495544	6.24293	16.8606	4.0229e-05	0.000545559
ENSMUSG00000037992	Rara	0.319266	5.72003	16.8493	4.04674e-05	0.00054834
ENSMUSG00000024811	Tnks2	0.319374	7.84258	16.8469	4.05196e-05	0.000548596
ENSMUSG00000079659	Tmem243	0.484928	3.97503	16.8403	4.06612e-05	0.000549744
ENSMUSG00000060802	B2m	-1.37207	6.9868	16.8398	4.06711e-05	0.000549744
ENSMUSG00000028496	Mllt3	0.352529	4.91744	16.8285	4.09147e-05	0.000552221
ENSMUSG00000091264	Smim13	0.269073	7.43322	16.8282	4.09214e-05	0.000552221
ENSMUSG00000018363	Smurf2	0.314962	6.09793	16.8241	4.10081e-05	0.000552939
ENSMUSG00000037902	Sirpa	0.3141	7.8492	16.8121	4.12687e-05	0.000555997
ENSMUSG00000027882	Stxbp3	0.414543	4.55815	16.8082	4.13542e-05	0.000556694
ENSMUSG00000035620	Ric8b	0.479191	6.78692	16.8041	4.14429e-05	0.000557433
ENSMUSG00000030309	Caprin2	-0.556116	4.4228	16.8005	4.15214e-05	0.000558033
ENSMUSG00000043415	Otud1	0.486499	3.63977	16.7855	4.18511e-05	0.000562006
ENSMUSG00000044217	Aqp5	-0.852803	2.49499	16.7715	4.2162e-05	0.000565719
ENSMUSG00000031029	Eif3f	0.280139	6.99262	16.7629	4.23528e-05	0.000567685
ENSMUSG00000037260	Hgsnat	0.300334	5.69754	16.7618	4.23774e-05	0.000567685
ENSMUSG00000025103	Btbd1	0.247503	6.778	16.7469	4.27126e-05	0.00057171
ENSMUSG00000029608	Rph3a	-0.367877	8.86674	16.7421	4.28192e-05	0.000572672
ENSMUSG00000029992	Gfpt1	0.275824	7.12007	16.7215	4.32874e-05	0.000578465
ENSMUSG00000051375	Pcdh1	-0.375396	6.82657	16.712	4.35052e-05	0.000580904
ENSMUSG00000012296	Tjap1	0.42679	4.87223	16.7044	4.36801e-05	0.000582767
ENSMUSG00000028042	Zbtb7b	0.261757	6.37275	16.6988	4.38096e-05	0.000584022
ENSMUSG00000038976	Ppp1r9b	-0.321063	8.44334	16.6943	4.39119e-05	0.000584912
ENSMUSG00000018761	Mpdu1	0.273186	6.07202	16.6926	4.39515e-05	0.000584967
ENSMUSG00000038255	Neurod2	-0.424285	4.92977	16.6866	4.40923e-05	0.000586367
ENSMUSG00000024976	Shoc2	0.324167	6.60216	16.6806	4.42317e-05	0.000587746
ENSMUSG00000054676	1600014C10Rik	-0.374577	5.20391	16.6694	4.44925e-05	0.000590736
ENSMUSG00000069135	Cep43	0.429797	4.4989	16.6597	4.47205e-05	0.000593284
ENSMUSG00000048756	Foxo3	0.240601	7.35139	16.645	4.50694e-05	0.000597433
ENSMUSG00000036825	Ssx2ip	0.362937	6.49769	16.6386	4.52212e-05	0.000598963
ENSMUSG00000022044	Stmn4	-0.42893	5.01039	16.6369	4.52627e-05	0.000599031
ENSMUSG00000018678	Sp2	0.341253	5.25719	16.5831	4.65641e-05	0.00061576
ENSMUSG00000022756	Slc7a4	-0.344791	4.94611	16.5811	4.66144e-05	0.000615931
ENSMUSG00000042156	Dzip1	-0.410526	5.92374	16.5679	4.69398e-05	0.000619733
ENSMUSG00000085794	Vax2os	0.452838	5.7877	16.5451	4.75074e-05	0.000626725
ENSMUSG00000030768	Disp1	-0.705031	3.09411	16.5426	4.75682e-05	0.000627025
ENSMUSG00000042992	Borcs5	0.364561	5.12295	16.5346	4.77715e-05	0.000629202
ENSMUSG00000037428	Vgf	0.352472	5.76177	16.5219	4.80909e-05	0.000632902
ENSMUSG00000040569	Slc26a7	0.907638	2.18878	16.507	4.84704e-05	0.000637388
ENSMUSG00000001473	Tubb6	-0.983252	2.25074	16.5017	4.86057e-05	0.000638657
ENSMUSG00000029797	Sspo	-1.08576	2.233	16.5	4.86502e-05	0.000638733
ENSMUSG00000028843	Sh3bgrl3	-0.347849	4.86489	16.4969	4.8729e-05	0.000639257
ENSMUSG00000007021	Syngr3	-0.29848	6.3586	16.4909	4.88854e-05	0.000640799
ENSMUSG00000045969	Ing1	0.385333	5.3422	16.4698	4.94315e-05	0.000647443
ENSMUSG00000007783	Cpt1c	-0.352375	6.00322	16.465	4.95572e-05	0.000648573
ENSMUSG00000041189	Chrnb1	0.905546	1.97907	16.4572	4.97613e-05	0.000650728
ENSMUSG00000022415	Syngr1	0.280246	8.93463	16.4472	5.00238e-05	0.000653641
ENSMUSG00000031490	Eif4ebp1	-1.06587	1.56851	16.4352	5.03406e-05	0.00065726
ENSMUSG00000072437	Nanos1	0.462791	4.52369	16.4271	5.05574e-05	0.000659568
ENSMUSG00000021938	Pspc1	0.38548	5.16363	16.4171	5.08241e-05	0.000662523
ENSMUSG00000071657	Bscl2	-0.302525	6.74139	16.4115	5.09741e-05	0.000663952
ENSMUSG00000032495	Lrrc2	0.623979	6.37227	16.3997	5.12922e-05	0.000667568
ENSMUSG00000030862	Cpxm2	0.927844	3.16146	16.395	5.142e-05	0.000668704
ENSMUSG00000031823	Zdhhc7	0.354017	5.19632	16.3828	5.17527e-05	0.000672499
ENSMUSG00000060550	H2-Q7	-1.55223	2.35035	16.3732	5.20159e-05	0.000675387
ENSMUSG00000035237	Lcat	-0.805695	2.43694	16.3653	5.22316e-05	0.000677654
ENSMUSG00000028234	Rps20	0.329361	6.2545	16.3442	5.28166e-05	0.000684705
ENSMUSG00000038014	Fam120a	0.251514	7.85566	16.3316	5.31699e-05	0.000688743
ENSMUSG00000054150	Syne3	0.557434	5.42039	16.32	5.34974e-05	0.00069244
ENSMUSG00000032633	Flcn	0.251926	7.40535	16.3175	5.35658e-05	0.000692481
ENSMUSG00000027115	Kif18a	0.837865	1.51363	16.3169	5.35846e-05	0.000692481
ENSMUSG00000005968	Tuft1	0.494302	3.63328	16.3143	5.3657e-05	0.000692873
ENSMUSG00000029381	Shroom3	0.31569	6.40414	16.3094	5.37956e-05	0.00069412
ENSMUSG00000028469	Npr2	-0.344927	6.43755	16.3072	5.386e-05	0.000694406
ENSMUSG00000038080	Kdm1b	0.359073	4.60821	16.2916	5.43051e-05	0.000699537
ENSMUSG00000061079	Zfp143	0.390567	4.66672	16.2902	5.43429e-05	0.000699537
ENSMUSG00000027378	Nphp1	0.443113	4.26168	16.268	5.4985e-05	0.00070725
ENSMUSG00000026977	Marchf7	0.342265	6.08429	16.261	5.51896e-05	0.000709328
ENSMUSG00000071456	1110002L01Rik	0.506592	5.38327	16.2578	5.5281e-05	0.000709949
ENSMUSG00000038352	Arl5c	-0.744331	2.58527	16.2541	5.53891e-05	0.000710784
ENSMUSG00000053347	Zfp943	0.490795	3.9783	16.2461	5.56246e-05	0.00071325
ENSMUSG00000031392	Irak1	-0.329087	5.34874	16.2431	5.57109e-05	0.000713801
ENSMUSG00000018322	Tomm34	-0.359707	4.86769	16.2359	5.59228e-05	0.00071596
ENSMUSG00000032384	Csnk1g1	0.272647	6.47001	16.2116	5.66459e-05	0.000724322
ENSMUSG00000019303	Psmc3ip	0.892147	2.17783	16.211	5.66639e-05	0.000724322
ENSMUSG00000020000	Moxd1	-0.477126	3.8394	16.1866	5.73983e-05	0.00073314
ENSMUSG00000027276	Jag1	0.476285	6.23234	16.1787	5.76393e-05	0.000735649
ENSMUSG00000042564	Fam227a	0.57426	3.48599	16.1706	5.78847e-05	0.000738209
ENSMUSG00000019818	Cd164	0.267975	6.31889	16.159	5.824e-05	0.000742166
ENSMUSG00000015396	Cd83	-0.622282	3.40617	16.129	5.917e-05	0.000753434
ENSMUSG00000003762	Coq8b	0.455868	4.40395	16.1257	5.92731e-05	0.000754164
ENSMUSG00000025350	Rdh5	1.00805	3.14186	16.1201	5.94483e-05	0.00075581
ENSMUSG00000038150	Ormdl3	0.25713	7.54875	16.1177	5.95236e-05	0.000756183
ENSMUSG00000016179	Camk1g	0.510326	4.13717	16.1064	5.98816e-05	0.000760146
ENSMUSG00000029544	Cabp1	-0.304902	7.08625	16.1033	5.99803e-05	0.000760812
ENSMUSG00000074365	Crxos	0.58569	3.40575	16.0986	6.0128e-05	0.000762099
ENSMUSG00000036594	H2-Aa	-3.45665	2.04181	16.0589	6.14035e-05	0.000777595
ENSMUSG00000023484	Prph	-0.566093	4.01151	16.0576	6.1445e-05	0.000777595
ENSMUSG00000053846	Lipg	-0.63231	3.01669	16.0535	6.15775e-05	0.000778674
ENSMUSG00000034116	Vav1	-1.28662	1.40152	16.009	6.30405e-05	0.000795755
ENSMUSG00000033799	Tasor2	0.288885	5.87904	16.0082	6.30678e-05	0.000795755
ENSMUSG00000025332	Kdm5c	0.518714	7.96543	16.0081	6.30731e-05	0.000795755
ENSMUSG00000020063	Sirt1	0.348081	5.10581	15.9791	6.40467e-05	0.00080742
ENSMUSG00000078183	Gm15610	0.819108	3.74288	15.9704	6.43414e-05	0.000810515
ENSMUSG00000045534	Kcna5	-0.277665	7.30801	15.9387	6.54282e-05	0.000823575
ENSMUSG00000038518	Jarid2	0.282732	6.71435	15.927	6.58346e-05	0.000828059
ENSMUSG00000021236	Entpd5	0.341845	5.50543	15.9255	6.58865e-05	0.000828079
ENSMUSG00000028696	Ipp	0.40414	4.11004	15.9032	6.66655e-05	0.000837231
ENSMUSG00000021112	Pals1	0.32764	5.62054	15.9013	6.67341e-05	0.000837455
ENSMUSG00000037573	Tob1	0.271257	6.72093	15.8958	6.69262e-05	0.000839226
ENSMUSG00000075254	Heg1	0.338711	7.24057	15.8675	6.79366e-05	0.000851248
ENSMUSG00000033006	Sox10	1.73005	-0.0863685	15.836	6.90751e-05	0.000864856
ENSMUSG00000041702	Btbd7	0.348922	5.15349	15.8326	6.91998e-05	0.000865278
ENSMUSG00000026670	Uap1	0.327698	6.10711	15.8322	6.92138e-05	0.000865278
ENSMUSG00000029470	P2rx4	-0.467773	3.79978	15.8245	6.94959e-05	0.000868146
ENSMUSG00000038349	Plcl1	-0.375888	4.91054	15.8154	6.98336e-05	0.000871703
ENSMUSG00000052727	Map1b	0.291511	10.1854	15.8036	7.02699e-05	0.000876486
ENSMUSG00000022544	Eef2kmt	0.465305	4.13238	15.7867	7.08978e-05	0.000883254
ENSMUSG00000024422	Dhx16	0.308624	5.86475	15.7861	7.09198e-05	0.000883254
ENSMUSG00000027134	Lpcat4	-0.401782	4.7022	15.7408	7.26397e-05	0.000903991
ENSMUSG00000038170	Pde4dip	0.242067	8.06261	15.7325	7.29616e-05	0.000907312
ENSMUSG00000052914	Cyp2j6	-0.44251	4.61956	15.7309	7.30201e-05	0.000907354
ENSMUSG00000020520	Galnt10	0.308895	6.62609	15.7241	7.3284e-05	0.000909436
ENSMUSG00000056493	Foxk1	0.27127	6.46365	15.7238	7.3298e-05	0.000909436
ENSMUSG00000030545	Pex11a	0.376608	4.57936	15.7192	7.34735e-05	0.000910928
ENSMUSG00000062937	Mtap	-0.602095	2.92497	15.7147	7.36489e-05	0.000912416
ENSMUSG00000066245	Gm10156	0.914333	1.09715	15.6964	7.43673e-05	0.000920623
ENSMUSG00000003038	Hmgn2	0.345553	6.65716	15.6893	7.46439e-05	0.000923354
ENSMUSG00000025255	Zfhx4	-0.38572	6.67048	15.635	7.68186e-05	0.000949542
ENSMUSG00000053768	Chchd3	0.341514	5.8732	15.6328	7.69086e-05	0.000949942
ENSMUSG00000024900	Cpt1a	0.313348	7.57537	15.595	7.84598e-05	0.000968377
ENSMUSG00000039601	Rcan2	-0.35164	7.16256	15.5898	7.86774e-05	0.000970335
ENSMUSG00000028064	Sema4a	-0.402595	4.85522	15.5699	7.95084e-05	0.000979851
ENSMUSG00000058638	Zfp110	0.351385	5.64093	15.5654	7.97005e-05	0.000981483
ENSMUSG00000020496	Rnf187	-0.292388	8.51353	15.557	8.00548e-05	0.000985111
ENSMUSG00000018750	Zbtb4	0.241399	8.38513	15.5545	8.01592e-05	0.000985659
ENSMUSG00000042428	Mgat3	-0.283061	7.03273	15.5465	8.05005e-05	0.000989118
ENSMUSG00000084843	B230312C02Rik	-1.2356	0.804207	15.5344	8.10169e-05	0.000994721
ENSMUSG00000017721	Pigt	0.283344	7.53423	15.5318	8.11284e-05	0.000994912
ENSMUSG00000057337	Chst3	0.600457	5.18861	15.5312	8.11532e-05	0.000994912
ENSMUSG00000029245	Epha5	-0.317593	6.09806	15.5257	8.13909e-05	0.000997083
ENSMUSG00000026260	Ndufa10	0.270926	6.80854	15.5215	8.15713e-05	0.000998551
ENSMUSG00000049553	Polr1a	0.354463	5.25928	15.5014	8.24452e-05	0.0010085
ENSMUSG00000002804	Nudt14	0.433263	4.03949	15.4941	8.27653e-05	0.00101166
ENSMUSG00000027335	Adra1d	-0.612003	3.49431	15.4884	8.30146e-05	0.00101396
ENSMUSG00000019467	Arhgef25	-0.293135	5.95905	15.4711	8.37765e-05	0.00102251
ENSMUSG00000054715	Zscan22	0.403266	4.34909	15.4675	8.39357e-05	0.00102369
ENSMUSG00000038538	Ubn2	0.251615	6.82207	15.4519	8.46298e-05	0.00103139
ENSMUSG00000025060	Slk	0.251343	6.95353	15.4272	8.57468e-05	0.00104423
ENSMUSG00000038485	Socs7	0.227765	7.9542	15.402	8.68941e-05	0.00105743
ENSMUSG00000079055	Slc8a3	-0.28846	7.0273	15.3832	8.77649e-05	0.00106723
ENSMUSG00000045248	Med26	0.401539	4.0864	15.3791	8.79559e-05	0.00106877
ENSMUSG00000023944	Hsp90ab1	-0.272258	9.93704	15.3754	8.81291e-05	0.00107008
ENSMUSG00000041460	Cacna2d4	0.30094	8.75391	15.3686	8.84446e-05	0.00107312
ENSMUSG00000042595	Fam199x	0.404074	4.55519	15.3519	8.92324e-05	0.00108188
ENSMUSG00000025049	Taf5	0.452767	4.07355	15.3396	8.98151e-05	0.00108815
ENSMUSG00000047747	Rnf150	0.263715	7.2145	15.3198	9.07581e-05	0.00109877
ENSMUSG00000049488	Tmem67	0.43219	4.12062	15.3159	9.09468e-05	0.00110024
ENSMUSG00000030739	Myh14	-0.334216	6.36125	15.2989	9.17691e-05	0.00110938
ENSMUSG00000050666	Vstm4	-0.65014	3.01991	15.2703	9.31715e-05	0.0011255
ENSMUSG00000027668	Mfn1	0.284412	6.01405	15.2525	9.40529e-05	0.00113532
ENSMUSG00000040565	Btaf1	0.276224	6.39582	15.2487	9.42431e-05	0.0011364
ENSMUSG00000003559	As3mt	-0.314064	5.45646	15.2479	9.42802e-05	0.0011364
ENSMUSG00000066571	Garre1	0.27227	6.81045	15.2295	9.52064e-05	0.00114672
ENSMUSG00000027087	Itgav	-0.319152	6.17619	15.2224	9.55619e-05	0.00115016
ENSMUSG00000039844	Rapgef1	0.226949	7.42995	15.217	9.58392e-05	0.00115227
ENSMUSG00000027259	Adal	0.278079	5.88656	15.2162	9.58768e-05	0.00115227
ENSMUSG00000063457	Rps15	0.264287	7.63281	15.2138	9.59981e-05	0.00115289
ENSMUSG00000030494	Rhpn2	-0.371059	5.00219	15.2069	9.63513e-05	0.00115629
ENSMUSG00000031902	Nfatc3	0.327463	5.43161	15.2032	9.65421e-05	0.00115773
ENSMUSG00000036995	Asap3	-0.41632	4.5248	15.2014	9.66305e-05	0.00115795
ENSMUSG00000026491	Ahctf1	0.269201	6.25103	15.1905	9.71908e-05	0.00116382
ENSMUSG00000029427	Zcchc8	0.331717	5.68546	15.189	9.72676e-05	0.00116389
ENSMUSG00000018199	Ro60	0.276069	6.76119	15.1769	9.7894e-05	0.00117054
ENSMUSG00000045594	Glb1	-0.463298	4.09626	15.168	9.83571e-05	0.00117522
ENSMUSG00000041801	Phlda3	-0.577719	3.44432	15.1618	9.86815e-05	0.00117754
ENSMUSG00000063558	Aox1	-0.859196	2.02394	15.1615	9.86943e-05	0.00117754
ENSMUSG00000021115	Vrk1	0.383346	4.43711	15.1557	9.90008e-05	0.00118034
ENSMUSG00000028910	Mecr	0.470296	3.7934	15.1426	9.96876e-05	0.00118767
ENSMUSG00000064302	Clasp1	0.247431	8.01338	15.1354	0.00010007	0.00119137
ENSMUSG00000042985	Upk3b	2.19838	-1.57107	15.1307	0.000100317	0.00119345
ENSMUSG00000056306	Sertm1	-0.690996	2.51844	15.1273	0.000100499	0.00119475
ENSMUSG00000048047	Zbtb33	0.363868	5.08334	15.1143	0.000101194	0.00120215
ENSMUSG00000049939	Lrrc4	-0.30605	5.88683	15.1046	0.000101716	0.00120747
ENSMUSG00000028550	Atg4c	0.325124	5.56961	15.0972	0.000102113	0.00121131
ENSMUSG00000021136	Smoc1	-0.320887	5.16788	15.0903	0.00010249	0.00121492
ENSMUSG00000030602	Pak4	0.352324	4.70892	15.0835	0.000102858	0.00121839
ENSMUSG00000041126	H2az2	0.284845	5.86469	15.0691	0.000103647	0.00122686
ENSMUSG00000018340	Anxa6	-0.306913	6.44805	15.0675	0.000103732	0.00122698
ENSMUSG00000035133	Arhgap5	0.347605	7.01776	15.0659	0.00010382	0.00122715
ENSMUSG00000037820	Tgm2	-0.406	4.611	15.0645	0.000103898	0.00122718
ENSMUSG00000017561	Crlf3	0.292251	5.61418	15.0428	0.000105101	0.00124051
ENSMUSG00000015401	Cltrn	1.27108	1.97062	15.041	0.000105201	0.0012408
ENSMUSG00000061666	Gdpd1	0.339187	5.32577	15.0317	0.000105718	0.00124559
ENSMUSG00000034898	Filip1	-0.544699	3.19748	15.031	0.000105759	0.00124559
ENSMUSG00000028003	Lrat	1.6205	2.64245	15.0256	0.00010606	0.00124825
ENSMUSG00000022474	Pmm1	0.280238	6.91269	15.0062	0.000107159	0.00126028
ENSMUSG00000027676	Ccdc39	-0.518432	3.72676	15.0027	0.000107357	0.00126171
ENSMUSG00000020484	Xbp1	0.274582	6.34816	14.9884	0.000108174	0.0012704
ENSMUSG00000031878	Nae1	0.381225	5.50227	14.9869	0.000108263	0.00127054
ENSMUSG00000038560	Sp6	0.56332	3.95305	14.9823	0.000108522	0.00127268
ENSMUSG00000027288	Zfp106	0.23301	8.26614	14.9743	0.000108985	0.00127663
ENSMUSG00000039967	Zfp292	0.258921	6.72917	14.9738	0.000109013	0.00127663
ENSMUSG00000064145	Arih2	0.273578	6.22721	14.9677	0.000109369	0.00127988
ENSMUSG00000030722	Nfatc2ip	0.569059	3.45321	14.9654	0.000109501	0.00128052
ENSMUSG00000021981	Cab39l	0.336947	5.35278	14.9318	0.00011147	0.00130262
ENSMUSG00000022462	Slc38a2	0.272494	7.04693	14.9073	0.000112927	0.00131871
ENSMUSG00000020593	Lpin1	0.271666	6.06218	14.8641	0.000115541	0.00134828
ENSMUSG00000008575	Nfib	-0.327104	5.50073	14.838	0.000117153	0.00136486
ENSMUSG00000017417	Plxdc1	-0.473991	3.89425	14.8371	0.000117204	0.00136486
ENSMUSG00000030321	Efcab12	-0.7798	2.26006	14.837	0.000117211	0.00136486
ENSMUSG00000024740	Ddb1	0.288116	9.38331	14.8252	0.000117949	0.00137248
ENSMUSG00000063663	Brwd3	0.336016	4.9159	14.8201	0.000118267	0.00137517
ENSMUSG00000020075	Ddx21	0.285354	5.83273	14.8189	0.000118346	0.00137517
ENSMUSG00000021893	Capn7	0.313391	6.21688	14.8124	0.000118749	0.00137888
ENSMUSG00000022498	Txndc11	0.31694	5.31498	14.8092	0.000118956	0.00138031
ENSMUSG00000052337	Immt	0.231411	7.27634	14.8016	0.000119431	0.00138484
ENSMUSG00000025978	Rftn2	-0.6333	3.4192	14.7995	0.000119566	0.00138543
ENSMUSG00000032875	Arhgef17	-0.294421	8.19849	14.7979	0.000119667	0.00138563
ENSMUSG00000079056	Kcnip3	-0.277201	6.34316	14.7848	0.000120503	0.00139433
ENSMUSG00000031609	Sap30	0.609147	3.12782	14.7833	0.000120599	0.00139446
ENSMUSG00000027624	Epb41l1	-0.30553	7.90129	14.7702	0.000121442	0.00140323
ENSMUSG00000028840	Zfp593	-0.446418	3.96832	14.7533	0.000122532	0.00141483
ENSMUSG00000087063	Gm15857	0.664785	2.28863	14.7514	0.000122659	0.0014153
ENSMUSG00000018651	Tada2a	0.336498	4.71315	14.7256	0.000124347	0.00143378
ENSMUSG00000032089	Il10ra	-1.27972	2.1694	14.6954	0.000126354	0.00145563
ENSMUSG00000020098	Pcbd1	-0.532564	3.5834	14.6943	0.000126431	0.00145563
ENSMUSG00000037318	Traf3ip3	0.687508	3.15222	14.6913	0.000126626	0.00145563
ENSMUSG00000038984	Tspyl5	-0.38864	4.82414	14.6905	0.000126683	0.00145563
ENSMUSG00000071723	Gspt2	-0.388185	4.90765	14.6905	0.000126684	0.00145563
ENSMUSG00000018102	H2bc4	0.448852	5.65093	14.6681	0.000128201	0.00147203
ENSMUSG00000029386	NA	0.468438	4.96406	14.656	0.000129023	0.00148044
ENSMUSG00000052798	Nup107	0.41328	4.68651	14.6503	0.000129417	0.00148392
ENSMUSG00000031374	Zfp92	-0.874506	2.09618	14.6366	0.000130356	0.00149365
ENSMUSG00000052512	Nav2	-0.378489	5.81691	14.6333	0.000130588	0.00149527
ENSMUSG00000023952	Gtpbp2	0.282928	6.46976	14.6254	0.000131134	0.00150049
ENSMUSG00000002486	Tchp	0.341536	4.90311	14.6206	0.000131471	0.0015033
ENSMUSG00000066456	Hmgn3	-0.338242	5.97487	14.6169	0.000131731	0.00150444
ENSMUSG00000020089	Ppa1	0.288577	6.63034	14.6165	0.000131754	0.00150444
ENSMUSG00000048747	E130114P18Rik	-0.470626	4.21103	14.6026	0.00013273	0.00151453
ENSMUSG00000052539	Magi3	-0.255026	7.02721	14.6001	0.000132905	0.00151549
ENSMUSG00000046814	Gchfr	1.48333	-0.700785	14.593	0.000133412	0.00152021
ENSMUSG00000028933	Xrcc2	0.472707	3.68992	14.5867	0.000133857	0.00152423
ENSMUSG00000066643	Wdr35	0.276252	5.89235	14.5764	0.00013459	0.00153089
ENSMUSG00000073411	H2-D1	-0.875865	7.24828	14.5759	0.000134628	0.00153089
ENSMUSG00000028222	Calb1	-0.290361	6.68945	14.5498	0.000136501	0.00155112
ENSMUSG00000087227	NA	0.845662	1.26191	14.5357	0.000137525	0.00156168
ENSMUSG00000025450	Gm9752	0.947971	1.33591	14.5295	0.000137981	0.00156579
ENSMUSG00000036403	Cep135	0.45847	4.01614	14.5275	0.000138126	0.00156582
ENSMUSG00000026811	St6galnac6	-0.267867	7.01456	14.5269	0.000138174	0.00156582
ENSMUSG00000043913	Ccdc60	-1.36853	0.298966	14.5202	0.000138668	0.00157033
ENSMUSG00000085704	4921531C22Rik	0.631707	2.40038	14.5036	0.00013989	0.00158244
ENSMUSG00000061536	Sec22c	0.493681	7.39588	14.5031	0.000139929	0.00158244
ENSMUSG00000020430	Pes1	0.313485	6.12688	14.481	0.000141582	0.00160003
ENSMUSG00000053470	Kdm3a	0.302549	6.50448	14.476	0.000141955	0.00160314
ENSMUSG00000044229	Nxpe4	-0.553399	3.3166	14.47	0.000142409	0.00160675
ENSMUSG00000004043	Stat5a	-0.633866	3.07376	14.468	0.000142564	0.00160675
ENSMUSG00000026417	Pigr	-2.65513	-1.36237	14.4679	0.000142567	0.00160675
[truncated: 2,144 more rows]

## Sheet: Romi
gene_id	gene_name	logFC	logCPM	LR	PValue	FDR
[truncated: 1,182 more rows]

[truncated: 1 more sheets: UNC0642]
